# Supplementary material for: Epigenetic Silencing of LRP2 Is Associated with Dedifferentiation and Poor Survival in Multiple Solid Tumor Types
Source: Cancers (Basel). 2023 Mar 17;15(6):1830. doi: 10.3390/cancers15061830 (PMC10046670; doi:10.3390/cancers15061830)
Supplement: Supplementary file 1 [file cancers-15-01830-s001.zip]

Archive with 3 entries (3 files):
- Supplementary Table S3.xlsx
- Supplementary Table S4.xlsx
- Supplementary Tables and Figures.docx
