# Supplementary material for: Epigenetic Silencing of LRP2 Is Associated with Dedifferentiation and Poor Survival in Multiple Solid Tumor Types
Source: Cancers (Basel). 2023 Mar 17;15(6):1830. doi: 10.3390/cancers15061830 (PMC10046670; doi:10.3390/cancers15061830)
Supplement: Supplementary file 1 [file cancers-15-01830-s001.zip › Supplementary Table S3.xlsx]

## Sheet: KIRC
Gene	logFC	AveExpr	t	P.Value	adj.P.Val	B
LRP2	-4.95682	8.07103	-26.0908	2.04781e-97	3.23002e-93	211.555
SLC13A1	-5.6658	2.75233	-23.0058	6.2047e-82	4.89334e-78	175.785
DDC	-4.53705	4.80973	-22.7225	1.65222e-80	8.68684e-77	172.804
SLC27A2	-3.28533	4.72137	-22.6193	5.45823e-80	2.15232e-76	171.612
ACE2	-4.76807	5.10616	-22.1648	1.05446e-77	3.3264e-74	166.376
SLC47A1	-3.61244	7.13425	-22.0115	6.21776e-77	1.63454e-73	164.61
EHHADH	-1.95393	6.92272	-21.5224	1.78103e-74	4.01318e-71	158.975
FUT6	-3.76722	3.44888	-21.5008	2.28455e-74	4.50428e-71	158.657
CUBN	-3.63085	7.89592	-21.4051	6.90129e-74	1.20949e-70	157.627
GLYATL1	-3.5095	5.10323	-21.3668	1.07517e-73	1.69586e-70	157.186
SLC5A10	-4.09918	4.78784	-21.0077	6.78644e-72	9.73113e-69	153.059
PDZK1	-2.5223	7.01986	-20.9087	2.12577e-71	2.79415e-68	151.92
TMEM27	-3.39831	6.4188	-20.8087	6.73453e-71	8.17106e-68	150.769
FMO1	-3.75605	5.13732	-20.8013	7.33682e-71	8.26598e-68	150.688
HAO2	-4.43683	2.93681	-20.6969	2.44192e-70	2.56776e-67	149.368
NAT8	-4.39792	7.00778	-20.6616	3.66734e-70	3.61531e-67	149.083
AGMAT	-2.82694	4.14568	-20.3822	9.13284e-69	8.47366e-66	145.884
AGXT2	-4.24324	4.73919	-20.3376	1.52637e-68	1.33752e-65	145.376
PHYHIPL	-2.82937	4.16107	-20.2791	2.9904e-68	2.4825e-65	144.705
AVPR1B	-3.10127	0.201669	-20.245	4.42399e-68	3.48898e-65	143.368
TAL2	-2.65656	-0.335456	-19.9844	8.80663e-67	6.61462e-64	140.17
SLC16A9	-3.32217	5.50663	-19.9286	1.67046e-66	1.19764e-63	140.694
GBA3	-3.72757	5.31851	-19.7953	7.69245e-66	5.27535e-63	139.175
GIPC2	-2.42836	4.74096	-19.7746	9.75572e-66	6.41154e-63	138.945
C11orf54	-1.52209	7.10611	-19.6499	4.06433e-65	2.56427e-62	137.517
ANKS4B	-3.43139	2.98618	-19.5682	1.03512e-64	6.27958e-62	136.525
SLC22A11	-3.96238	5.21183	-19.2957	2.32626e-63	1.35897e-60	133.49
SLC6A13	-3.87085	6.35086	-19.2191	5.56746e-63	3.13627e-60	132.614
PKLR	-3.88122	3.43474	-19.2023	6.74371e-63	3.66788e-60	132.424
TMEM174	-4.79201	1.98235	-19.1497	1.22787e-62	6.45573e-60	131.607
CLCN5	-1.63444	6.2012	-19.1448	1.2991e-62	6.60992e-60	131.77
SLC23A3	-3.70242	3.89266	-18.9222	1.63582e-61	8.06304e-59	129.272
BBOX1	-3.60333	6.46683	-18.8439	3.97873e-61	1.90171e-58	128.363
MIOX	-4.11047	4.65978	-18.8405	4.1389e-61	1.92008e-58	128.341
SLC10A2	-4.61998	2.55454	-18.747	1.19546e-60	5.38742e-58	127.188
SLC7A9	-3.18479	3.31835	-18.6996	2.04685e-60	8.96804e-58	126.741
ACSM2B	-4.17042	5.94909	-18.4253	4.56762e-59	1.94716e-56	123.64
TRPM3	-3.29826	1.72723	-18.3911	6.72609e-59	2.79186e-56	123.044
SLC22A2	-4.17293	6.78138	-18.3199	1.50356e-58	6.08095e-56	122.456
GLYAT	-3.69121	5.08655	-18.248	3.38137e-58	1.30968e-55	121.658
TLN2	-1.40179	6.31708	-18.2474	3.40435e-58	1.30968e-55	121.639
A1CF	-3.68942	1.77446	-18.2384	3.77093e-58	1.41616e-55	121.351
ACSM2A	-3.98658	6.5826	-18.2038	5.56645e-58	2.04185e-55	121.151
LOC153328	-3.1428	-0.59798	-17.9434	1.04337e-56	3.74026e-54	117.363
PDZK1P1	-3.15708	3.23768	-17.9195	1.36475e-56	4.78361e-54	117.995
NAT8B	-3.16827	1.39967	-17.9046	1.61344e-56	5.53234e-54	117.561
SLC3A1	-2.35837	8.91514	-17.8221	4.07559e-56	1.36775e-53	116.906
LRRK2	-1.92188	7.09748	-17.8192	4.20978e-56	1.38335e-53	116.849
DAB2	-1.17429	8.79369	-17.7529	8.85309e-56	2.84979e-53	116.133
UGT2A3	-3.64174	6.26472	-17.6889	1.8129e-55	5.71896e-53	115.389
SLC22A12	-4.89034	3.08781	-17.6854	1.88423e-55	5.82746e-53	115.381
GATM	-2.14449	7.84533	-17.6138	4.19718e-55	1.27312e-52	114.571
RGL1	-1.15707	6.52519	-17.6046	4.65459e-55	1.38522e-52	114.451
VIL1	-4.42886	2.29216	-17.5733	6.6075e-55	1.93e-52	114.056
ACAA2	-1.30601	7.87298	-17.5505	8.51878e-55	2.44303e-52	113.867
SLC22A24	-3.18817	-1.95488	-17.4596	2.35045e-54	6.62028e-52	111.421
TFEC	-2.02739	5.29946	-17.4377	3.00054e-54	8.30307e-52	112.604
SLCO4C1	-2.5445	6.25593	-17.4332	3.15766e-54	8.58719e-52	112.544
TRIM10	-2.84206	1.51018	-17.3999	4.57679e-54	1.22355e-51	112.011
KHK	-2.41025	6.82253	-17.3691	6.44877e-54	1.69527e-51	111.837
SLC39A5	-3.73274	4.40199	-17.3674	6.57199e-54	1.69934e-51	111.851
TINAG	-3.35102	4.03174	-17.3508	7.90552e-54	2.01119e-51	111.679
CYP4A11	-5.19046	3.91442	-17.2258	3.17688e-53	7.95381e-51	110.3
NPR3	-2.98127	4.58844	-17.1328	8.92843e-53	2.20044e-50	109.249
PBLD	-1.76757	6.07532	-17.0947	1.3617e-52	3.30431e-50	108.797
ASPA	-2.26996	3.87368	-17.0696	1.80062e-52	4.3032e-50	108.576
DMGDH	-1.96399	6.00875	-17.0506	2.22173e-52	5.23036e-50	108.31
LRRC19	-2.88395	3.04619	-16.9438	7.24549e-52	1.68063e-49	107.189
SLC17A1	-3.64456	3.34906	-16.907	1.08849e-51	2.48823e-49	106.794
SNX29	-0.982147	6.35419	-16.8632	1.76647e-51	3.98037e-49	106.247
MPP6	-1.72793	2.86542	-16.8265	2.65092e-51	5.88914e-49	105.894
EGOT	-1.92713	1.98507	-16.7959	3.71371e-51	8.13561e-49	105.472
MIA2	-2.39126	2.78983	-16.7162	8.94734e-51	1.93324e-48	104.683
PRUNE2	-2.29458	7.5456	-16.5651	4.71554e-50	1.00511e-47	102.993
C5orf23	-2.67706	6.44282	-16.5563	5.19527e-50	1.0926e-47	102.882
SLC17A3	-4.30725	6.31254	-16.5495	5.59777e-50	1.16176e-47	102.807
TMEM106A	-1.08838	4.18142	-16.5125	8.40342e-50	1.72139e-47	102.456
SHMT1	-1.24198	7.20038	-16.4736	1.28771e-49	2.60397e-47	101.987
KCNJ15	-2.35513	6.01873	-16.4673	1.37985e-49	2.75499e-47	101.909
GJB1	-2.46647	3.49056	-16.4496	1.67596e-49	3.30437e-47	101.793
LGALS2	-2.90436	4.93191	-16.4048	2.73777e-49	5.33122e-47	101.249
SLC1A1	-1.7476	5.84064	-16.3859	3.36865e-49	6.47972e-47	101.022
ACAD11	-1.70622	7.54354	-16.3658	4.19547e-49	7.9729e-47	100.818
NLRP6	-2.59043	1.04873	-16.3535	4.80368e-49	9.02006e-47	100.523
CNDP2	-1.10981	9.92452	-16.3261	6.47976e-49	1.20241e-46	100.428
RAB3IP	-1.43145	5.9158	-16.1273	5.67685e-48	1.04117e-45	98.2105
DDAH1	-1.17033	7.23302	-16.1073	7.05264e-48	1.27864e-45	98.0046
KIAA1549	-1.11922	4.59283	-16.0906	8.46298e-48	1.51689e-45	97.8502
SLC5A12	-4.16396	4.90993	-16.06	1.18088e-47	2.0928e-45	97.5053
LOC285768	-3.43628	1.02138	-16.0563	1.22926e-47	2.15434e-45	97.3236
PANK1	-1.66612	4.02765	-15.9972	2.33745e-47	4.00746e-45	96.8684
ACMSD	-2.9335	5.01628	-15.9731	3.03653e-47	5.15002e-45	96.5617
SLC5A1	-4.12473	4.00112	-15.883	8.0627e-47	1.3529e-44	95.6392
SLC4A4	-1.85398	7.20718	-15.875	8.79314e-47	1.45994e-44	95.4937
BHMT	-2.92245	7.33457	-15.8002	1.97526e-46	3.2454e-44	94.6909
SLC16A4	-1.51734	6.65135	-15.7642	2.91579e-46	4.74131e-44	94.2928
SMTNL2	-2.27486	3.47043	-15.7449	3.59247e-46	5.78204e-44	94.1773
STK32B	-1.61681	4.97598	-15.7281	4.30841e-46	6.8643e-44	93.9247
HNF1A	-1.63726	5.00926	-15.6948	6.17098e-46	9.73348e-44	93.5661
MYOM3	-2.27697	5.08891	-15.677	7.47887e-46	1.16796e-43	93.3719
ACSM5	-2.11716	4.67971	-15.6525	9.73166e-46	1.50488e-43	93.1273
FAM59A	-1.59484	4.03415	-15.6287	1.25858e-45	1.92733e-43	92.9066
AFTPH	-0.705458	6.34573	-15.6118	1.50999e-45	2.29011e-43	92.6542
TM7SF3	-0.847664	7.29999	-15.5694	2.38134e-45	3.57723e-43	92.2137
DNAJC22	-1.56337	4.25297	-15.5625	2.56455e-45	3.81611e-43	92.1865
APOM	-2.2359	4.05214	-15.5323	3.54858e-45	5.23101e-43	91.8755
KLRAQ1	-0.602027	5.21191	-15.5193	4.08099e-45	5.96013e-43	91.6799
MAP7	-1.73457	5.4073	-15.5136	4.33837e-45	6.2779e-43	91.6134
PKHD1	-2.84311	5.20273	-15.488	5.71146e-45	8.18971e-43	91.3458
FZD5	-1.20999	5.15553	-15.4581	7.87481e-45	1.119e-42	91.0279
INADL	-1.11907	6.37803	-15.4527	8.34649e-45	1.17544e-42	90.9533
PKP4	-0.820427	7.07745	-15.3251	3.27274e-44	4.56822e-42	89.6027
C4orf12	-1.41207	2.05008	-15.3019	4.19699e-44	5.80694e-42	89.4211
SLC16A12	-2.88708	5.72777	-15.292	4.66494e-44	6.39827e-42	89.2442
CLDN2	-3.01794	7.2778	-15.2615	6.45751e-44	8.78055e-42	88.9305
SLC22A6	-4.98494	1.78704	-15.2326	8.79399e-44	1.17549e-41	88.6669
SLC2A2	-3.41915	3.91997	-15.1887	1.40463e-43	1.86179e-41	88.2286
SLC5A8	-4.76942	2.77463	-15.186	1.44507e-43	1.89943e-41	88.233
ERBB3	-1.7741	7.34168	-15.1775	1.58251e-43	2.06289e-41	88.0403
MAPT	-2.20979	5.73892	-15.1735	1.65155e-43	2.13524e-41	87.9864
KL	-2.04956	6.04376	-15.1712	1.69173e-43	2.1694e-41	87.9596
UPB1	-2.75416	4.19577	-15.1702	1.71004e-43	2.1752e-41	88.0156
PLS1	-1.68022	4.88714	-15.165	1.80815e-43	2.2816e-41	87.9219
TMEM200A	-1.65936	5.39632	-15.1482	2.16096e-43	2.70514e-41	87.7261
AFF3	-1.80762	3.96439	-15.0917	3.94386e-43	4.89815e-41	87.2002
XYLB	-1.32588	2.52399	-15.056	5.76393e-43	7.10269e-41	86.856
LYG1	-2.44277	3.37132	-15.0266	7.87548e-43	9.62945e-41	86.545
SATB2	-1.2739	4.15603	-15.0018	1.02363e-42	1.23249e-40	86.24
MUTED	-0.766001	5.01496	-14.9967	1.08041e-42	1.29101e-40	86.1387
NXNL2	-1.85799	1.1023	-14.9751	1.35976e-42	1.60193e-40	85.889
NYX	-2.10344	-1.21691	-14.975	1.36093e-42	1.60193e-40	85.3891
CYP4V2	-0.929892	6.1978	-14.9675	1.4732e-42	1.72124e-40	85.8065
C2orf67	-0.814185	5.99625	-14.9475	1.82025e-42	2.11109e-40	85.5966
TCN2	-1.31937	7.54417	-14.8847	3.53935e-42	4.0749e-40	84.9544
FZD1	-1.2101	7.25013	-14.8589	4.64592e-42	5.23626e-40	84.6773
USH1C	-2.75799	6.63543	-14.8589	4.64767e-42	5.23626e-40	84.6666
TLR3	-1.57433	5.94778	-14.8563	4.77648e-42	5.34322e-40	84.6374
NHEJ1	-0.792254	4.55582	-14.8129	7.55387e-42	8.39064e-40	84.2283
SLC28A1	-2.7327	6.48437	-14.7887	9.74603e-42	1.07499e-39	83.9286
HNF4A	-2.98127	5.04774	-14.7669	1.22663e-41	1.34359e-39	83.7215
HAVCR1	-3.13172	4.27821	-14.7332	1.75027e-41	1.90393e-39	83.4107
CLDN10	-2.17953	4.40033	-14.731	1.79047e-41	1.93432e-39	83.3801
ANKRD56	-2.03934	2.52097	-14.7291	1.82689e-41	1.96024e-39	83.434
RIT1	-0.844199	6.35028	-14.7196	2.01897e-41	2.1517e-39	83.2034
ENPEP	-1.88184	8.46559	-14.6792	3.08924e-41	3.27025e-39	82.8241
TMEM82	-3.36417	0.487865	-14.6195	5.78086e-41	6.07876e-39	82.1145
G6PC	-3.74172	0.772086	-14.6119	6.25852e-41	6.53746e-39	82.0761
AMDHD1	-2.15032	1.64336	-14.6108	6.33597e-41	6.57482e-39	82.1553
AMN	-2.69821	4.74649	-14.5438	1.27808e-40	1.31759e-38	81.406
DIRAS2	-2.26972	4.42257	-14.5364	1.3816e-40	1.41493e-38	81.3479
PECR	-1.0413	4.87031	-14.5358	1.39044e-40	1.41493e-38	81.3158
SLC26A9	-2.90767	1.85697	-14.5296	1.48317e-40	1.49962e-38	81.3314
RHOBTB1	-1.13737	6.22596	-14.517	1.69284e-40	1.70071e-38	81.0882
C1orf210	-2.63827	2.45767	-14.5044	1.93071e-40	1.92741e-38	81.0983
ABCC6	-2.19652	4.69025	-14.4854	2.35463e-40	2.33582e-38	80.8017
DPYS	-2.93218	4.96055	-14.429	4.24484e-40	4.18461e-38	80.2019
VCAM1	-1.90513	8.89365	-14.405	5.4507e-40	5.33999e-38	79.982
C14orf64	-1.67697	2.18852	-14.3894	6.41118e-40	6.22483e-38	79.9023
TSPAN18	-1.30131	6.73616	-14.3891	6.43281e-40	6.22483e-38	79.765
NLGN1	-1.83064	4.33509	-14.3588	8.81982e-40	8.48263e-38	79.5118
ATP6V0A1	-0.679434	6.65749	-14.3376	1.09962e-39	1.04483e-37	79.2309
MAST4	-1.21674	5.0699	-14.3247	1.25842e-39	1.18856e-37	79.1166
SEPSECS	-0.730474	4.93649	-14.3069	1.51388e-39	1.42134e-37	78.939
CCL14-CCL15	-2.83203	1.75144	-14.3056	1.53511e-39	1.43274e-37	79.0158
LOC389332	-3.52659	1.6497	-14.2926	1.75588e-39	1.62915e-37	78.876
CMBL	-1.34924	7.75003	-14.2725	2.16449e-39	1.99652e-37	78.5807
CCL15	-2.62612	1.80818	-14.2695	2.23218e-39	2.04698e-37	78.6497
C1orf115	-1.19566	5.94069	-14.2484	2.7807e-39	2.52069e-37	78.3061
SGCB	-0.838574	7.28105	-14.2351	3.18971e-39	2.87493e-37	78.1835
CLIC4	-1.00708	9.20195	-14.2301	3.35983e-39	3.01106e-37	78.1823
PLIN2	-1.78303	9.60645	-14.2224	3.6403e-39	3.24398e-37	78.1122
IL6R	-1.21719	4.67924	-14.2061	4.30885e-39	3.81818e-37	77.9133
FBXL5	-0.800214	8.27345	-14.1925	4.96262e-39	4.37293e-37	77.7706
CLRN3	-2.84413	4.80944	-14.1396	8.58623e-39	7.44124e-37	77.2206
SNX30	-0.992545	5.65333	-14.1297	9.51148e-39	8.19806e-37	77.0875
C22orf45	-2.03446	2.36811	-14.1279	9.68444e-39	8.30178e-37	77.2219
IQUB	-1.59193	1.48997	-14.125	9.98109e-39	8.50982e-37	77.1488
KCNK5	-1.26874	4.99539	-14.1179	1.07435e-38	9.11064e-37	76.9884
TRIM15	-2.66328	2.66508	-14.117	1.08455e-38	9.14794e-37	77.1121
TRIM6	-1.23736	3.8126	-14.1121	1.14036e-38	9.56752e-37	77.0093
DNAJC16	-0.540386	5.19065	-14.1075	1.19604e-38	9.98154e-37	76.8733
CDHR5	-3.23746	6.43729	-14.0468	2.23843e-38	1.85825e-36	76.2326
KLHL32	-1.64708	1.43161	-14.0341	2.5501e-38	2.1059e-36	76.2189
HRH2	-2.27618	3.00762	-14.0299	2.66323e-38	2.18787e-36	76.2156
TSPAN12	-1.41895	7.25216	-14.0092	3.29676e-38	2.69429e-36	75.8611
SCGN	-3.79657	3.35642	-13.9977	3.71225e-38	3.01821e-36	75.8698
DHTKD1	-1.02721	5.87928	-13.9926	3.9117e-38	3.16407e-36	75.6782
LOC388387	-3.82222	1.65132	-13.9573	5.62335e-38	4.52536e-36	75.4537
ADM2	-1.5586	4.94768	-13.955	5.75909e-38	4.61107e-36	75.3219
GGT1	-2.06761	6.95943	-13.9303	7.42189e-38	5.9124e-36	75.0483
LOC145837	-2.3169	2.1971	-13.9231	7.99568e-38	6.33748e-36	75.1301
IMPA2	-1.19311	7.07942	-13.9206	8.20327e-38	6.46951e-36	74.9512
TMEM171	-1.91763	3.05813	-13.9134	8.8321e-38	6.93079e-36	75.0255
ACADL	-2.21986	4.83163	-13.8561	1.59033e-37	1.2418e-35	74.3186
HIPK2	-1.04335	8.75877	-13.8554	1.60163e-37	1.24446e-35	74.3318
ACADM	-1.00478	6.22181	-13.8473	1.74006e-37	1.34391e-35	74.1929
SLC17A2	-2.82117	0.809332	-13.8469	1.74666e-37	1.34391e-35	74.2689
UGT1A9	-3.32353	6.19393	-13.8387	1.90025e-37	1.44795e-35	74.1053
CRYZ	-1.06579	7.56528	-13.8141	2.44472e-37	1.85387e-35	73.8775
CYB5A	-1.15168	7.93808	-13.8073	2.61867e-37	1.97532e-35	73.8198
SLC6A19	-4.6996	2.42989	-13.8069	2.62992e-37	1.97532e-35	73.956
LOC100129034	-1.21122	7.80026	-13.75	4.70487e-37	3.51706e-35	73.2335
CYB5D1	-0.626467	5.32474	-13.7468	4.86269e-37	3.6009e-35	73.1856
SYDE2	-1.21691	1.93003	-13.7444	4.98245e-37	3.67235e-35	73.3132
CHDH	-1.53534	4.86062	-13.7172	6.57955e-37	4.8046e-35	72.906
PGPEP1	-0.806523	6.37042	-13.7129	6.87081e-37	4.99416e-35	72.8284
EPB41L4A	-0.764172	6.21925	-13.7002	7.82301e-37	5.6602e-35	72.6987
AGPS	-0.676861	6.3243	-13.6975	8.03932e-37	5.79014e-35	72.672
ADCY9	-0.779904	5.89001	-13.6752	1.00899e-36	7.23398e-35	72.4474
FANCC	-0.92495	4.34777	-13.6597	1.18184e-36	8.43495e-35	72.3579
SLC16A13	-1.29679	2.94928	-13.6381	1.47164e-36	1.04091e-34	72.2422
TMIGD1	-1.96363	-2.3515	-13.6211	1.75027e-36	1.23245e-34	71.3489
SYT9	-3.04848	1.8237	-13.6187	1.79372e-36	1.25744e-34	72.0437
HIBCH	-0.905933	5.10384	-13.5998	2.17272e-36	1.51638e-34	71.7068
FREM2	-2.6078	3.87491	-13.5794	2.67376e-36	1.85785e-34	71.5869
GGT8P	-2.12387	0.913122	-13.5681	2.99918e-36	2.07483e-34	71.4788
TTC21B	-0.696334	4.76135	-13.5497	3.61498e-36	2.48992e-34	71.219
HHLA2	-3.11302	5.1712	-13.5366	4.12626e-36	2.82971e-34	71.0665
KBTBD11	-1.47212	6.5737	-13.5352	4.18628e-36	2.85845e-34	71.0341
PRKAA2	-1.06624	5.90698	-13.5112	5.33868e-36	3.62962e-34	70.7914
SH3BGRL2	-0.941371	5.19519	-13.4895	6.64692e-36	4.46136e-34	70.5917
SLC22A4	-1.47372	3.33798	-13.4704	8.06987e-36	5.39348e-34	70.5341
AQP1	-1.81763	9.31785	-13.4654	8.48582e-36	5.62382e-34	70.4035
CPT2	-0.795915	5.42724	-13.4632	8.67777e-36	5.72697e-34	70.3185
ABCC6P2	-1.77495	2.00018	-13.4375	1.12503e-35	7.39379e-34	70.2357
GALNT11	-0.968455	7.11108	-13.4314	1.19657e-35	7.83134e-34	69.9999
TTC38	-0.842528	6.03291	-13.4285	1.23195e-35	8.02957e-34	69.9593
LOC723809	-2.64223	1.06204	-13.4242	1.28653e-35	8.35077e-34	70.056
SLC22A13	-2.94733	-1.30487	-13.4094	1.4938e-35	9.65642e-34	69.5526
ATP11A	-1.2768	8.00943	-13.397	1.69339e-35	1.0902e-33	69.6795
GAS2L3	-1.73762	3.39641	-13.392	1.78035e-35	1.14152e-33	69.7453
ALDH3A2	-0.994106	7.21176	-13.3864	1.8835e-35	1.20277e-33	69.5514
SEMA6A	-1.30883	6.64174	-13.3847	1.91623e-35	1.21874e-33	69.5233
DZIP3	-0.89738	5.17401	-13.337	3.09874e-35	1.96291e-33	69.0631
PXMP2	-1.13144	3.95969	-13.3316	3.27204e-35	2.0644e-33	69.0936
C9orf66	-1.83295	2.76396	-13.3168	3.79583e-35	2.38532e-33	69.03
RUNDC3B	-1.5959	1.86121	-13.3136	3.92107e-35	2.45425e-33	68.9987
FCAMR	-2.88317	2.00982	-13.297	4.63514e-35	2.88973e-33	68.837
MYO7B	-2.08883	3.16374	-13.2895	4.99631e-35	3.10263e-33	68.7384
CX3CL1	-1.02111	7.86265	-13.2878	5.08047e-35	3.13782e-33	68.5835
ADD3	-0.705332	7.12396	-13.2876	5.09277e-35	3.13782e-33	68.5611
ALDH8A1	-2.78357	4.37459	-13.2866	5.14432e-35	3.15725e-33	68.6085
TMEM38B	-1.35695	4.82376	-13.2693	6.12038e-35	3.74174e-33	68.4048
GPR126	-1.66378	5.72865	-13.2612	6.63662e-35	4.04168e-33	68.2896
BHMT2	-1.58705	7.263	-13.2597	6.73808e-35	4.07447e-33	68.2862
RAB7L1	-0.918469	5.44386	-13.2596	6.74214e-35	4.07447e-33	68.2808
CRYM	-2.07981	3.21617	-13.2591	6.77631e-35	4.07949e-33	68.433
ACY3	-2.22092	4.40347	-13.2267	9.38209e-35	5.62676e-33	68.0095
SLC41A1	-0.685956	5.92863	-13.2033	1.18618e-34	7.06022e-33	67.7097
C9orf71	-2.73374	2.07741	-13.1958	1.27915e-34	7.58496e-33	67.8351
NPY6R	-2.52791	2.94204	-13.1834	1.44771e-34	8.52041e-33	67.6969
MAP3K13	-1.24764	2.41089	-13.1808	1.48541e-34	8.70979e-33	67.6876
ABHD6	-0.966308	4.92264	-13.1739	1.59186e-34	9.29942e-33	67.4497
GSTA2	-3.55219	5.45309	-13.1483	2.05548e-34	1.19195e-32	67.173
SLC25A44	-0.611845	5.60104	-13.1432	2.16413e-34	1.25036e-32	67.1179
IFT88	-0.699029	4.49721	-13.11	3.01547e-34	1.7233e-32	66.843
SLC2A9	-1.36937	4.01279	-13.0966	3.44664e-34	1.96259e-32	66.7518
CASC1	-1.35487	1.34836	-13.0946	3.5161e-34	1.99495e-32	66.8133
ASRGL1	-1.48573	4.92481	-13.0658	4.68265e-34	2.64729e-32	66.3779
PAIP2B	-1.44815	3.66173	-13.0622	4.85363e-34	2.73416e-32	66.4449
PNMA2	-1.81718	6.15888	-13.0569	5.11651e-34	2.87198e-32	66.2562
CRYL1	-1.00739	7.02124	-13.0398	6.06726e-34	3.38159e-32	66.0972
RBP5	-1.92317	7.23834	-13.0336	6.45474e-34	3.58488e-32	66.0408
FAM196B	-2.6304	0.415146	-12.9841	1.05517e-33	5.81932e-32	65.6658
ARSB	-0.89695	5.9049	-12.9748	1.15794e-33	6.34357e-32	65.4463
FRMD3	-1.80291	3.46212	-12.9703	1.21074e-33	6.60796e-32	65.5562
WDFY3	-0.669551	6.81171	-12.9563	1.39146e-33	7.56809e-32	65.2685
CABLES1	-1.00449	5.21406	-12.9537	1.42687e-33	7.73402e-32	65.257
METTL9	-0.657899	7.54236	-12.9351	1.71638e-33	9.27141e-32	65.0775
SLC17A4	-3.25956	4.16974	-12.8931	2.60206e-33	1.396e-31	64.731
QRFPR	-2.35229	3.44441	-12.8925	2.6175e-33	1.39952e-31	64.7933
ASB13	-0.827638	5.99602	-12.8748	3.11816e-33	1.66158e-31	64.4614
ZFAT	-0.859901	4.34686	-12.8736	3.15546e-33	1.67579e-31	64.5239
GLB1L	-1.16577	5.43511	-12.8519	3.91007e-33	2.06266e-31	64.2475
FGFR1OP	-0.900087	4.36117	-12.8482	4.05394e-33	2.13142e-31	64.2739
PRODH2	-2.86724	3.09984	-12.8475	4.08304e-33	2.1396e-31	64.3797
SPATA18	-1.37731	5.39545	-12.8075	6.056e-33	3.15252e-31	63.8143
BBS1	-0.582208	5.9269	-12.8005	6.49192e-33	3.34631e-31	63.7336
ENPP3	-2.81964	7.48476	-12.7916	7.08521e-33	3.64023e-31	63.6678
HNF4G	-1.98747	3.94596	-12.776	8.26161e-33	4.23086e-31	63.606
MOBKL2B	-1.03068	5.40354	-12.7725	8.55505e-33	4.36695e-31	63.4709
RPRD2	-0.533109	6.30655	-12.7674	8.99723e-33	4.57785e-31	63.4084
BPHL	-0.804414	4.5142	-12.7459	1.11152e-32	5.61925e-31	63.2604
TREH	-3.01951	-0.70857	-12.7129	1.53678e-32	7.74428e-31	62.8943
DIP2C	-0.761306	5.9743	-12.7109	1.56796e-32	7.87627e-31	62.8573
CYP2J2	-2.88633	6.13404	-12.7063	1.64016e-32	8.21276e-31	62.8117
BAIAP2L2	-2.01808	3.88525	-12.6965	1.80491e-32	9.00912e-31	62.8367
CC2D2A	-0.790816	4.79622	-12.6521	2.79214e-32	1.38058e-30	62.326
ALMS1P	-1.4392	-1.68342	-12.6468	2.93961e-32	1.44895e-30	62.0783
CDHR2	-3.31224	2.80235	-12.6051	4.42005e-32	2.16514e-30	62.0396
MSRA	-1.0717	4.45205	-12.5984	4.71989e-32	2.30486e-30	61.8299
AMOT	-1.04687	5.49379	-12.5904	5.10601e-32	2.48571e-30	61.6939
TPMT	-0.692245	6.08874	-12.5798	5.66193e-32	2.74787e-30	61.5813
ACLY	-0.820246	8.74474	-12.5775	5.79153e-32	2.80214e-30	61.6221
CXCL14	-2.36615	8.2853	-12.5617	6.75761e-32	3.25957e-30	61.4542
SLC26A1	-1.32076	2.82661	-12.5392	8.41144e-32	4.04493e-30	61.4014
FBXO3	-0.601286	5.57934	-12.5147	1.06821e-31	5.12125e-30	60.9585
CNKSR3	-0.861177	5.48592	-12.5131	1.08491e-31	5.18552e-30	60.9457
ANKRD6	-0.728048	4.43015	-12.4972	1.26663e-31	6.0358e-30	60.852
ENTPD5	-1.20846	4.11795	-12.4947	1.29762e-31	6.16486e-30	60.8566
PTH2R	-1.6629	1.15391	-12.4867	1.40278e-31	6.62457e-30	60.9027
ILDR2	-2.14626	-0.514607	-12.4846	1.43271e-31	6.74571e-30	60.7386
KLHDC7A	-1.53143	5.36321	-12.4825	1.46148e-31	6.86071e-30	60.6539
MOSC2	-0.886533	4.88446	-12.474	1.58819e-31	7.43338e-30	60.5947
PDZD3	-2.28606	2.19102	-12.4679	1.68533e-31	7.8647e-30	60.737
DAO	-2.8688	0.659702	-12.4507	1.9903e-31	9.26047e-30	60.5335
IL17RB	-1.83202	4.14294	-12.4442	2.12027e-31	9.83618e-30	60.367
WDR31	-1.38261	1.18263	-12.4269	2.50806e-31	1.16011e-29	60.3315
HLF	-1.44553	4.73411	-12.4221	2.62899e-31	1.21249e-29	60.1042
CLEC18C	-2.73213	3.91545	-12.4176	2.74456e-31	1.25904e-29	60.1341
HOOK1	-1.17411	5.9843	-12.4176	2.74589e-31	1.25904e-29	60.0141
PLEKHA1	-0.723124	7.08195	-12.4138	2.84734e-31	1.30177e-29	59.9896
TMEM37	-1.33015	7.10062	-12.409	2.985e-31	1.36076e-29	59.9431
CIT	-1.5328	5.93728	-12.3898	3.59557e-31	1.63438e-29	59.7468
SPAG9	-0.626949	7.27174	-12.38	3.95269e-31	1.79155e-29	59.6687
RAB17	-1.2607	5.39221	-12.3447	5.56403e-31	2.51466e-29	59.3256
FTCD	-3.54729	2.44207	-12.3305	6.38123e-31	2.87574e-29	59.4149
GSTA1	-3.16812	6.97957	-12.3294	6.45071e-31	2.89878e-29	59.1753
UGT2B7	-2.01329	6.85812	-12.3187	7.15085e-31	3.19519e-29	59.0704
DMRTA1	-1.47436	2.37332	-12.2961	8.89681e-31	3.94184e-29	59.0887
RUNDC2A	-1.28907	2.5228	-12.2941	9.07083e-31	4.00768e-29	59.064
TMEM232	-1.21288	0.990084	-12.2914	9.31163e-31	4.10258e-29	59.0322
PPARA	-0.683206	5.76501	-12.2378	1.55997e-30	6.81591e-29	58.2922
STX3	-0.678654	6.00948	-12.2366	1.57752e-30	6.87356e-29	58.278
PLEKHA7	-1.05319	4.85165	-12.2359	1.58866e-30	6.90303e-29	58.3109
TM4SF5	-2.72909	2.09699	-12.2355	1.59472e-30	6.90798e-29	58.5185
AR	-1.9542	2.35346	-12.2353	1.59856e-30	6.90798e-29	58.5101
TMEM176B	-1.332	8.94506	-12.2275	1.72257e-30	7.42353e-29	58.2617
EHBP1	-0.794786	6.04788	-12.1973	2.30247e-30	9.81537e-29	57.9023
NBR1	-0.492771	7.71091	-12.197	2.3088e-30	9.81584e-29	57.9297
CNNM3	-0.51951	5.89053	-12.1871	2.54083e-30	1.07732e-28	57.806
FAHD1	-0.75672	6.19508	-12.1797	2.72558e-30	1.15256e-28	57.7345
ANK3	-1.55796	5.78721	-12.1685	3.03542e-30	1.28015e-28	57.631
CLEC18B	-2.36472	5.34758	-12.1505	3.6093e-30	1.51812e-28	57.4711
EPHX2	-1.19845	5.71581	-12.1483	3.68492e-30	1.54581e-28	57.4398
BCL2	-0.957619	6.58036	-12.1469	3.73402e-30	1.56225e-28	57.4249
KIAA1671	-0.713587	6.77717	-12.143	3.87525e-30	1.61705e-28	57.3911
C1orf25	-0.517169	5.18777	-12.1425	3.8939e-30	1.62054e-28	57.4025
OPTN	-0.459827	7.45299	-12.1416	3.92886e-30	1.63079e-28	57.3941
SCLY	-0.781211	4.0297	-12.1214	4.76984e-30	1.97466e-28	57.2905
MME	-1.93539	6.51515	-12.0918	6.32796e-30	2.60603e-28	56.9004
ARHGAP32	-0.759788	5.3861	-12.0787	7.17467e-30	2.94703e-28	56.7877
HRSP12	-1.0851	6.02414	-12.0755	7.39684e-30	3.0304e-28	56.7439
FAM35A	-0.546379	5.31812	-12.0688	7.8808e-30	3.22031e-28	56.6972
SLC6A18	-4.00171	-0.136616	-12.0635	8.29242e-30	3.37975e-28	56.8072
TNS1	-0.915924	9.75886	-12.0627	8.35619e-30	3.39696e-28	56.7201
MGAM	-2.60608	4.75197	-12.0607	8.51991e-30	3.45461e-28	56.6509
MAOB	-1.73355	7.64355	-12.0557	8.93388e-30	3.61318e-28	56.5846
KCNJ3	-2.09353	2.86481	-12.0501	9.42544e-30	3.80224e-28	56.7292
FRMD1	-2.7403	-1.37694	-12.0189	1.26948e-29	5.10805e-28	56.227
ALDH1L1	-2.37631	5.77229	-12.0133	1.33894e-29	5.3738e-28	56.1581
DDX58	-0.707669	5.4394	-12.0044	1.45648e-29	5.83072e-28	56.0831
SALL1	-1.31889	6.02239	-11.9957	1.58289e-29	6.30479e-28	55.9888
PDK2	-0.714862	6.48829	-11.9869	1.72156e-29	6.83986e-28	55.9067
C1orf26	-0.588283	3.22724	-11.9648	2.12385e-29	8.37489e-28	55.8948
NRXN2	-1.79975	4.50299	-11.962	2.18032e-29	8.57611e-28	55.7377
CCDC89	-1.09311	1.7435	-11.9467	2.52109e-29	9.89181e-28	55.7971
GGTLC1	-1.54635	-0.0937864	-11.8831	4.61027e-29	1.79994e-27	55.1294
ALPK2	-2.03783	6.32252	-11.8704	5.19656e-29	2.01885e-27	54.8089
TMEM195	-2.55396	2.43216	-11.8629	5.57773e-29	2.16161e-27	54.9966
FMO2	-2.22746	4.74497	-11.8451	6.60088e-29	2.55185e-27	54.6201
ATP7B	-0.949578	4.20094	-11.8402	6.91175e-29	2.659e-27	54.6216
XPR1	-0.59126	6.17768	-11.8363	7.17522e-29	2.75364e-27	54.4883
MTMR11	-1.11899	5.43282	-11.8174	8.57896e-29	3.28437e-27	54.3236
KLC4	-0.64587	5.65004	-11.8147	8.79539e-29	3.35907e-27	54.2925
PPAP2B	-0.984334	8.17655	-11.8116	9.05673e-29	3.45053e-27	54.3049
APITD1	-0.636102	4.05327	-11.774	1.29157e-28	4.9089e-27	54.0173
COBL	-1.45238	4.37505	-11.7723	1.31167e-28	4.97329e-27	53.9693
TBL1X	-0.714453	6.49957	-11.7554	1.53783e-28	5.7989e-27	53.7337
C18orf18	-0.802307	1.92767	-11.7544	1.55237e-28	5.81605e-27	54.002
GLIS1	-1.91037	2.98224	-11.7507	1.60811e-28	6.01059e-27	53.9132
C1orf192	-1.03704	0.445028	-11.7457	1.68558e-28	6.28525e-27	53.8949
LHFPL3	-1.84277	-1.68138	-11.7426	1.73465e-28	6.45298e-27	53.6295
TMED6	-2.13744	1.26623	-11.7421	1.74319e-28	6.4695e-27	53.8883
LOC283314	-1.26132	4.4849	-11.7411	1.75948e-28	6.51462e-27	53.6682
ZNF697	-0.805494	3.96968	-11.7291	1.96971e-28	7.27595e-27	53.6082
CRY2	-0.796952	6.33155	-11.7283	1.98504e-28	7.31544e-27	53.479
NFIA	-0.745478	6.3581	-11.7191	2.1643e-28	7.93895e-27	53.3933
TTC30A	-0.701005	4.28732	-11.7076	2.4099e-28	8.77862e-27	53.3745
LEPROTL1	-0.635843	6.77335	-11.6924	2.77973e-28	1.01025e-26	53.1505
BCMO1	-1.71564	2.83167	-11.6823	3.05623e-28	1.10818e-26	53.2903
ZNF33B	-0.690745	6.00884	-11.6688	3.46837e-28	1.25474e-26	52.9254
GLTPD2	-2.47722	-0.528007	-11.6439	4.37645e-28	1.57602e-26	52.8836
RASSF6	-1.39203	4.69646	-11.6436	4.3909e-28	1.57762e-26	52.7441
C14orf73	-1.76478	2.84252	-11.6401	4.53721e-28	1.62649e-26	52.8987
SERTAD2	-0.606319	5.98201	-11.6385	4.60507e-28	1.64707e-26	52.6443
TMEM139	-1.31198	5.02169	-11.6262	5.16789e-28	1.84419e-26	52.5609
SSFA2	-0.586024	6.90012	-11.6143	5.77214e-28	2.05517e-26	52.4281
FLRT3	-2.14178	4.21778	-11.6132	5.83568e-28	2.07311e-26	52.5047
TMEM66	-0.598037	9.03589	-11.5936	7.00327e-28	2.47674e-26	52.3058
PCK1	-2.92318	5.36693	-11.5923	7.09114e-28	2.5022e-26	52.2304
AKR7A3	-1.86919	3.75758	-11.5915	7.14287e-28	2.51483e-26	52.3558
GIGYF2	-0.467824	6.51056	-11.5667	9.00396e-28	3.15599e-26	51.9804
IYD	-2.31558	-0.146794	-11.5651	9.13624e-28	3.19525e-26	52.1976
TMEM135	-0.663724	5.3794	-11.5608	9.50845e-28	3.31807e-26	51.939
AMACR	-1.12882	6.62207	-11.5592	9.65391e-28	3.36139e-26	51.9127
FAM149A	-1.0563	5.4278	-11.5411	1.14298e-27	3.95356e-26	51.7546
TNFRSF19	-1.30012	4.81206	-11.5321	1.24223e-27	4.27808e-26	51.7043
MAML2	-1.09115	5.19671	-11.5308	1.25777e-27	4.32218e-26	51.6693
FAM73A	-0.81954	5.14586	-11.517	1.42926e-27	4.86907e-26	51.5451
SLC37A4	-0.86416	7.46153	-11.5127	1.48823e-27	5.04815e-26	51.5036
SEC16B	-1.1059	4.58329	-11.5072	1.56679e-27	5.3032e-26	51.4915
EIF4EBP2	-0.579838	8.13562	-11.5065	1.5765e-27	5.32467e-26	51.4698
FBP1	-1.45307	4.96766	-11.5014	1.65223e-27	5.55664e-26	51.4113
SLC22A5	-0.974137	6.28238	-11.4975	1.71386e-27	5.75163e-26	51.3399
SPATS2L	-0.722643	7.49036	-11.4963	1.73344e-27	5.80501e-26	51.3532
FRAS1	-1.64177	5.06391	-11.4706	2.19948e-27	7.33453e-26	51.1219
SLC22A7	-2.95003	-0.631898	-11.4656	2.3035e-27	7.64908e-26	51.2486
KSR1	-1.0806	6.92422	-11.4582	2.46766e-27	8.17696e-26	50.9875
TMEM176A	-1.42791	8.62963	-11.4473	2.72943e-27	8.96901e-26	50.9433
CCDC150	-1.73529	2.07524	-11.4444	2.80572e-27	9.20054e-26	51.1419
C9orf125	-1.42763	4.11267	-11.4434	2.83188e-27	9.26707e-26	50.9503
RIMKLA	-1.48907	4.85061	-11.4351	3.05642e-27	9.96053e-26	50.8088
ADH6	-2.14881	1.76715	-11.4027	4.12503e-27	1.33328e-25	50.7699
RAB19	-1.57139	-0.563992	-11.3976	4.32346e-27	1.39456e-25	50.6395
MYO3A	-1.9445	2.89287	-11.3892	4.67242e-27	1.50404e-25	50.5884
DSCR3	-0.48765	6.0748	-11.3833	4.93396e-27	1.585e-25	50.2911
TRPA1	-2.02801	2.10169	-11.3676	5.70192e-27	1.82798e-25	50.4411
TMEM125	-1.90721	2.77119	-11.3601	6.11027e-27	1.95096e-25	50.3334
EMX2OS	-1.73541	5.9063	-11.3586	6.20085e-27	1.97588e-25	50.0658
CES2	-0.925091	7.95014	-11.3445	7.06056e-27	2.24077e-25	49.9763
MORN1	-0.976912	2.21384	-11.3392	7.41101e-27	2.34727e-25	50.1777
WDR78	-0.94809	2.69563	-11.3345	7.73759e-27	2.4409e-25	50.106
FAM110C	-1.50751	1.57689	-11.3322	7.90698e-27	2.48936e-25	50.1313
KCNH6	-2.22541	-0.394527	-11.3276	8.24362e-27	2.59017e-25	50.0231
ENPP5	-1.28889	4.46946	-11.3165	9.13184e-27	2.85787e-25	49.7538
ABCC2	-2.0826	4.23378	-11.3049	1.01642e-26	3.17465e-25	49.6708
TM6SF2	-2.09049	1.22161	-11.3023	1.04051e-26	3.24346e-25	49.8619
CLCN4	-0.808569	4.441	-11.298	1.08282e-26	3.36869e-25	49.5875
NEK5	-1.54872	-0.708695	-11.2973	1.08931e-26	3.38222e-25	49.722
CDH6	-1.55256	7.26443	-11.2936	1.12781e-26	3.49488e-25	49.4891
FAAH	-1.08253	4.50255	-11.2582	1.56064e-26	4.80782e-25	49.2196
TTC22	-1.50471	1.83086	-11.2573	1.57375e-26	4.83875e-25	49.4483
MAPK1	-0.52001	7.94118	-11.2515	1.65997e-26	5.09391e-25	49.1284
MFAP3L	-1.1208	5.27789	-11.248	1.71376e-26	5.24875e-25	49.0752
CDK20	-0.67443	3.74749	-11.2407	1.83218e-26	5.58975e-25	49.1431
FUT3	-2.04559	-0.103862	-11.2343	1.94292e-26	5.91615e-25	49.205
FUT11	-0.809723	4.69654	-11.233	1.96624e-26	5.97562e-25	48.9745
VPS13A	-0.791672	5.6779	-11.2303	2.01434e-26	6.11003e-25	48.9015
MYO9A	-1.04676	5.34404	-11.2128	2.36506e-26	7.13272e-25	48.753
JUB	-0.894038	5.46581	-11.2056	2.52557e-26	7.57334e-25	48.6833
BNIP3	-0.869528	7.95065	-11.1878	2.97288e-26	8.86414e-25	48.551
PHOSPHO2	-0.858393	1.15547	-11.1867	3.00203e-26	8.93417e-25	48.8188
FZD4	-0.872949	7.69117	-11.1846	3.06003e-26	9.08963e-25	48.513
SLC12A7	-0.805456	7.62192	-11.1816	3.14698e-26	9.33032e-25	48.4828
GGT3P	-1.70416	3.14075	-11.1812	3.15612e-26	9.33988e-25	48.6751
ALDH4A1	-1.36687	5.97527	-11.1727	3.41188e-26	1.00778e-24	48.374
EVPLL	-1.81686	-1.21447	-11.1618	3.77015e-26	1.10945e-24	48.4551
SFXN1	-0.539466	6.04814	-11.1594	3.85104e-26	1.13114e-24	48.2534
TNFRSF21	-1.06531	6.78254	-11.1559	3.97583e-26	1.16563e-24	48.2279
SLITRK4	-1.66827	3.20974	-11.1364	4.74993e-26	1.38842e-24	48.2633
TRPV4	-1.28399	4.67322	-11.1364	4.75334e-26	1.38842e-24	48.1013
CDH2	-1.68639	6.36426	-11.1325	4.92232e-26	1.43279e-24	48.0104
ABCB1	-1.7307	4.70418	-11.1303	5.02477e-26	1.45691e-24	48.0439
FBXO15	-1.09451	1.10449	-11.1256	5.2446e-26	1.51507e-24	48.2696
ZNF462	-0.935985	4.50474	-11.1192	5.55589e-26	1.60207e-24	47.9609
SEMA4G	-1.07115	4.25308	-11.1071	6.2022e-26	1.77868e-24	47.8766
RCBTB2	-0.643539	5.88884	-11.0997	6.63837e-26	1.90031e-24	47.715
RGNEF	-0.808928	6.09287	-11.0994	6.65264e-26	1.90094e-24	47.7111
ARHGAP26	-0.745483	5.76005	-11.092	7.11994e-26	2.03079e-24	47.6477
ANKIB1	-0.637695	6.40479	-11.0909	7.18638e-26	2.04604e-24	47.6355
ALDOB	-3.26603	4.31088	-11.0818	7.8091e-26	2.21933e-24	47.6422
CDK18	-1.1878	8.14276	-11.0814	7.83575e-26	2.2229e-24	47.5975
CCDC148	-1.18643	1.04315	-11.0802	7.92406e-26	2.24392e-24	47.8633
PLEKHA6	-0.863374	5.69609	-11.065	9.09815e-26	2.56259e-24	47.406
TMTC2	-0.971097	4.58066	-11.059	9.60823e-26	2.70144e-24	47.4115
TCEA3	-0.873416	6.81034	-11.0515	1.02817e-25	2.88565e-24	47.2864
CTNND1	-0.474984	8.70741	-11.0503	1.03907e-25	2.91106e-24	47.3386
ABAT	-1.13127	4.26091	-11.0457	1.08391e-25	3.0313e-24	47.3226
CTAGE5	-0.591752	6.13725	-11.0439	1.10126e-25	3.07437e-24	47.2112
FGFR3	-1.49623	4.4891	-11.0431	1.10942e-25	3.09167e-24	47.277
OR2T10	-2.31513	-1.72187	-11.0385	1.15657e-25	3.21738e-24	47.2985
RIOK3	-0.459452	6.60706	-11.0371	1.17115e-25	3.25222e-24	47.1537
CLEC18A	-2.04821	5.85454	-11.0261	1.29461e-25	3.57616e-24	47.0533
FGGY	-0.866011	3.97132	-11.0198	1.37028e-25	3.77858e-24	47.1235
SLFN13	-0.911686	5.40467	-11.0137	1.44834e-25	3.98685e-24	46.9539
GDA	-2.30978	4.7382	-11.0101	1.49595e-25	4.10358e-24	46.96
DDO	-0.889668	2.98052	-11.0016	1.61569e-25	4.40904e-24	47.0769
DKFZp686O24166	-1.41471	2.97207	-10.9981	1.66717e-25	4.54167e-24	47.0467
GPD1	-2.19104	4.77399	-10.9974	1.67742e-25	4.56172e-24	46.8438
TMEM132D	-2.35526	-1.41053	-10.9964	1.69321e-25	4.59674e-24	46.968
ARHGAP24	-0.809643	6.0245	-10.9889	1.8127e-25	4.89585e-24	46.7177
ATXN1L	-0.543607	6.23792	-10.9881	1.82474e-25	4.91993e-24	46.7107
BIVM	-0.701958	6.05909	-10.9866	1.84993e-25	4.97935e-24	46.6973
SERPINA6	-2.46581	3.21549	-10.9821	1.92694e-25	5.17779e-24	46.8775
ABLIM3	-1.24092	6.73702	-10.9815	1.93808e-25	5.19885e-24	46.6565
ARSF	-2.47345	0.0779115	-10.9489	2.59998e-25	6.96255e-24	46.6727
AACSL	-1.75067	-0.173672	-10.9439	2.71988e-25	7.24672e-24	46.6156
NIPSNAP1	-0.633127	6.65144	-10.9414	2.78093e-25	7.39079e-24	46.2971
ENAM	-2.08743	1.92837	-10.9413	2.78332e-25	7.39079e-24	46.6128
GPT	-1.90259	3.14167	-10.9299	3.08516e-25	8.16481e-24	46.4203
DPP4	-1.56046	7.28294	-10.9166	3.478e-25	9.15834e-24	46.0904
GHR	-1.35468	3.90405	-10.9115	3.64194e-25	9.57406e-24	46.1637
FTO	-0.586085	6.83423	-10.9005	4.02101e-25	1.05194e-23	45.935
EPHA4	-1.15937	4.07146	-10.9003	4.02595e-25	1.05194e-23	46.0442
SLC23A1	-2.02862	2.56689	-10.9003	4.02822e-25	1.05194e-23	46.2114
SLC35D1	-0.684687	5.23371	-10.8907	4.39094e-25	1.14099e-23	45.8619
PIH1D2	-0.752062	1.58748	-10.8842	4.65434e-25	1.20547e-23	46.1166
MYL3	-2.36409	0.60668	-10.8835	4.6833e-25	1.21098e-23	46.112
C10orf108	-1.28231	2.66164	-10.8762	5.0019e-25	1.28703e-23	45.9899
DSEL	-1.25218	4.52746	-10.8672	5.42117e-25	1.39264e-23	45.7017
MAT2A	-0.507949	7.95754	-10.8616	5.69969e-25	1.45944e-23	45.624
CNDP1	-1.70195	-0.851836	-10.8461	6.54929e-25	1.67155e-23	45.7069
ECHDC3	-1.11672	5.15397	-10.8437	6.69555e-25	1.70612e-23	45.4478
BICC1	-1.59176	5.16299	-10.8113	8.9493e-25	2.25491e-23	45.1598
DYNC2H1	-0.822465	4.66543	-10.8106	9.00777e-25	2.26602e-23	45.1868
ANKRD57	-0.80641	4.88864	-10.7941	1.04347e-24	2.62079e-23	45.0243
HGD	-1.23376	5.52526	-10.7939	1.04532e-24	2.62128e-23	44.9907
PLEKHA2	-0.640509	7.00829	-10.7892	1.09008e-24	2.72486e-23	44.9506
KLF11	-0.524415	5.83232	-10.7847	1.13505e-24	2.83278e-23	44.9016
SLC25A42	-0.851498	5.09286	-10.7826	1.15676e-24	2.8824e-23	44.9093
SLC6A3	-3.39448	5.78975	-10.7821	1.16189e-24	2.89062e-23	44.8792
ABCD3	-0.562361	6.11332	-10.7774	1.21177e-24	3.00997e-23	44.834
SIPA1L1	-0.677764	6.12949	-10.7732	1.25818e-24	3.12032e-23	44.7967
PPFIBP1	-0.715521	7.11792	-10.7449	1.61935e-24	3.98472e-23	44.5613
NGEF	-1.88063	2.78927	-10.7442	1.62852e-24	4.00104e-23	44.8125
CBX7	-0.735229	6.69163	-10.7396	1.69707e-24	4.16297e-23	44.5051
TMEM192	-0.65947	5.1655	-10.7345	1.7769e-24	4.35203e-23	44.48
TNFAIP6	-2.11062	4.81785	-10.7322	1.81292e-24	4.43335e-23	44.482
SPNS2	-1.00837	6.19859	-10.713	2.15046e-24	5.23446e-23	44.2655
TMEM150C	-1.24443	4.08891	-10.6958	2.50519e-24	6.08851e-23	44.2319
ALDH9A1	-0.509784	6.9483	-10.6849	2.76124e-24	6.69017e-23	44.0281
BRPF3	-0.550599	5.70283	-10.6846	2.76876e-24	6.6981e-23	44.0205
PTAR1	-0.625686	6.14039	-10.6653	3.28544e-24	7.92142e-23	43.8455
SLC6A12	-1.37152	5.32074	-10.6652	3.2895e-24	7.92142e-23	43.8623
CDON	-1.17153	4.85084	-10.6573	3.52607e-24	8.46525e-23	43.8206
COL23A1	-2.1064	6.93024	-10.6429	4.00576e-24	9.57316e-23	43.659
ARHGAP42	-0.90802	5.05329	-10.6277	4.58577e-24	1.09262e-22	43.547
GABRB3	-2.16712	3.01687	-10.6221	4.81558e-24	1.1422e-22	43.7179
SULT1C4	-1.97542	3.98237	-10.608	5.45798e-24	1.29069e-22	43.474
WWC1	-0.899275	6.74525	-10.6072	5.49687e-24	1.29794e-22	43.3415
BBS12	-0.679134	3.88449	-10.6069	5.51305e-24	1.29981e-22	43.4764
UNC5CL	-1.19517	4.40597	-10.5796	7.01206e-24	1.64341e-22	43.1778
CYS1	-1.78068	5.90221	-10.573	7.4317e-24	1.7366e-22	43.0386
CCND1	-1.01022	9.60916	-10.547	9.34721e-24	2.17133e-22	42.9138
AK3L1	-1.14147	5.51456	-10.5427	9.70886e-24	2.25203e-22	42.7827
CIRH1A	-0.494817	5.93308	-10.5413	9.83086e-24	2.27698e-22	42.761
USP37	-0.502528	4.65293	-10.5366	1.02414e-23	2.3686e-22	42.7799
ANXA4	-0.812942	9.48082	-10.5187	1.19889e-23	2.76061e-22	42.6629
ANXA13	-2.69534	3.09603	-10.5182	1.20453e-23	2.76953e-22	42.8029
ARHGEF37	-1.05369	5.33891	-10.5084	1.31272e-23	3.01391e-22	42.4905
AGAP1	-0.619059	4.41793	-10.5061	1.34002e-23	3.06764e-22	42.5353
CAP2	-0.686708	4.50484	-10.505	1.3532e-23	3.0844e-22	42.5172
RGS9	-1.78878	1.59788	-10.4886	1.56239e-23	3.54584e-22	42.6567
CDC42SE2	-0.548594	7.21891	-10.4858	1.60044e-23	3.62697e-22	42.2945
AQP7	-1.74151	1.94366	-10.4721	1.80598e-23	4.07522e-22	42.4996
ZSWIM5	-1.15065	3.78558	-10.4652	1.91758e-23	4.32085e-22	42.2557
PURA	-0.539061	4.66162	-10.4501	2.1903e-23	4.91431e-22	42.0264
TTBK1	-1.31048	0.809156	-10.4158	2.95576e-23	6.57564e-22	42.0428
KIAA1958	-0.951555	2.28658	-10.4152	2.97113e-23	6.60052e-22	41.9881
RALB	-0.470492	6.99131	-10.4127	3.03535e-23	6.73369e-22	41.6543
ALDH6A1	-1.27433	4.32091	-10.4121	3.05283e-23	6.76296e-22	41.7302
ALDH7A1	-0.500032	6.55781	-10.411	3.08202e-23	6.81806e-22	41.6305
PAX2	-1.43431	5.61236	-10.406	3.22067e-23	7.1148e-22	41.5919
NRG1	-1.46566	2.08777	-10.4022	3.3278e-23	7.33729e-22	41.8893
WDR17	-1.28568	2.1442	-10.4021	3.33069e-23	7.33729e-22	41.8849
C7orf10	-1.25446	2.69005	-10.3997	3.40224e-23	7.48446e-22	41.8208
ESPN	-1.87517	3.10574	-10.3973	3.47273e-23	7.62888e-22	41.7556
ANPEP	-1.59104	8.31086	-10.3931	3.60297e-23	7.90398e-22	41.5304
EDAR	-2.07085	-1.38608	-10.3717	4.34316e-23	9.48817e-22	41.5693
ADCY5	-1.70349	4.6249	-10.3665	4.54266e-23	9.8966e-22	41.3073
EFCAB6	-0.875158	1.5423	-10.3653	4.59258e-23	9.98549e-22	41.5973
DNAH7	-1.18983	1.78567	-10.3652	4.59613e-23	9.98549e-22	41.587
TYMS	-0.775986	5.15872	-10.3511	5.19358e-23	1.12525e-21	41.1371
RNF19B	-0.608226	5.28832	-10.3488	5.30236e-23	1.14725e-21	41.1101
ZNF704	-1.19198	3.66198	-10.3443	5.51371e-23	1.19134e-21	41.2273
C8orf37	-0.598068	2.07448	-10.3416	5.64168e-23	1.21655e-21	41.3698
2008-03-01	-0.844047	3.886	-10.3416	5.64581e-23	1.21655e-21	41.1743
FAT4	-0.989557	5.05487	-10.3363	5.90843e-23	1.26794e-21	41.0153
AMIGO1	-1.15735	3.19238	-10.3305	6.21304e-23	1.3315e-21	41.1703
CDADC1	-0.500825	3.57349	-10.3288	6.30871e-23	1.34834e-21	41.1059
EPB41L5	-0.702637	4.73468	-10.3165	7.01994e-23	1.49427e-21	40.8673
RNF5P1	-0.702373	3.68361	-10.3045	7.78755e-23	1.65367e-21	40.8829
DMXL1	-0.589469	6.16091	-10.3039	7.83095e-23	1.66018e-21	40.704
DYNC2LI1	-0.548744	4.7851	-10.2957	8.41087e-23	1.78073e-21	40.6843
NAPSA	-2.44695	3.04912	-10.2856	9.1762e-23	1.93757e-21	40.8024
PRODH	-2.0109	4.9269	-10.2829	9.3969e-23	1.97623e-21	40.5642
C14orf105	-1.0812	5.61159	-10.2784	9.77115e-23	2.04947e-21	40.4927
FMO4	-0.721217	3.49633	-10.2756	1.00091e-22	2.09301e-21	40.6598
KDM1B	-0.590808	4.5549	-10.2729	1.02441e-22	2.1373e-21	40.5086
SNX4	-0.497809	5.5687	-10.2727	1.02658e-22	2.139e-21	40.4451
ANKRD36BP1	-1.11086	2.71307	-10.2619	1.12656e-22	2.32886e-21	40.6367
GATS	-0.788368	3.72685	-10.2597	1.14831e-22	2.37072e-21	40.4931
LRRC48	-1.08193	2.7843	-10.2589	1.1559e-22	2.38328e-21	40.604
LMTK2	-0.945074	4.41839	-10.2444	1.31128e-22	2.69659e-21	40.2774
PDZK1IP1	-1.71173	8.13929	-10.2396	1.36635e-22	2.80617e-21	40.204
TTC28	-0.595538	6.14306	-10.2299	1.48604e-22	3.03619e-21	40.0696
IFIT1	-0.787813	5.82836	-10.2296	1.49011e-22	3.04055e-21	40.0699
SMPDL3A	-0.975842	6.54413	-10.2186	1.63871e-22	3.33945e-21	39.9755
SLC46A1	-0.561327	5.38939	-10.2149	1.69174e-22	3.44307e-21	39.9568
TMEM72	-2.26341	1.25495	-10.2131	1.71748e-22	3.49096e-21	40.3081
AKR7A2	-0.705981	6.06287	-10.2057	1.83056e-22	3.71601e-21	39.8635
PREPL	-0.456623	6.79846	-10.1963	1.98466e-22	4.02366e-21	39.7903
SLC25A34	-1.29021	2.1984	-10.1854	2.18066e-22	4.40968e-21	40.0292
HUNK	-1.34077	3.12386	-10.1846	2.19546e-22	4.43393e-21	39.9317
C2orf73	-1.16557	-1.39722	-10.1791	2.30167e-22	4.63656e-21	39.9452
UBD	-1.75096	6.37983	-10.1754	2.37713e-22	4.77637e-21	39.6054
AGPAT3	-0.54553	7.21861	-10.1752	2.38164e-22	4.77934e-21	39.6207
ZNF189	-0.87235	5.64479	-10.1717	2.4538e-22	4.91165e-21	39.5801
DEPDC7	-1.38415	2.93502	-10.169	2.5119e-22	5.02156e-21	39.8213
TBC1D19	-0.527505	3.13428	-10.1391	3.24852e-22	6.43705e-21	39.5435
UGT2B10	-1.41806	-0.818619	-10.1377	3.28728e-22	6.49753e-21	39.6395
TLL1	-1.41441	3.63858	-10.1363	3.3271e-22	6.56801e-21	39.4532
DHDH	-2.0785	0.803906	-10.1352	3.35778e-22	6.62029e-21	39.6567
EML4	-0.461262	6.60934	-10.1287	3.5519e-22	6.98556e-21	39.2105
IVNS1ABP	-0.686672	8.80916	-10.1235	3.71084e-22	7.27094e-21	39.2413
ZSCAN2	-0.453111	3.88432	-10.1166	3.93866e-22	7.70776e-21	39.2533
RAG1	-1.05941	1.88486	-10.1122	4.09161e-22	7.99714e-21	39.4292
DARS	-0.505915	7.64311	-10.1003	4.52777e-22	8.82776e-21	38.9988
BNIP3L	-0.664256	8.12987	-10.094	4.78065e-22	9.29781e-21	38.964
TPCN2	-0.597063	4.94508	-10.0862	5.10871e-22	9.92361e-21	38.8869
RORA	-0.646626	5.7579	-10.0828	5.25932e-22	1.02036e-20	38.8226
RNASE4	-1.09522	6.34048	-10.0823	5.28466e-22	1.02402e-20	38.8141
NOSTRIN	-0.93471	5.06918	-10.0769	5.53261e-22	1.07075e-20	38.8
MXI1	-0.663406	6.79395	-10.0764	5.55459e-22	1.07368e-20	38.7713
PRAP1	-2.75503	2.9435	-10.0743	5.65728e-22	1.09219e-20	39.0188
HEATR5B	-0.469257	5.43822	-10.0718	5.77745e-22	1.11403e-20	38.739
DOK4	-0.628871	6.38357	-10.0697	5.88469e-22	1.13332e-20	38.708
PAQR5	-1.00213	5.27235	-10.0663	6.06002e-22	1.16567e-20	38.6989
KIAA1614	-0.800525	2.88305	-10.0585	6.47626e-22	1.24119e-20	38.8923
SLC34A1	-2.75057	-0.755773	-10.0559	6.62163e-22	1.26751e-20	38.9596
KCTD18	-0.386056	4.29596	-10.055	6.67118e-22	1.27545e-20	38.6809
C6orf186	-1.38872	-0.303754	-10.0518	6.85648e-22	1.30929e-20	38.945
ACBD4	-0.722186	4.74171	-10.0478	7.09231e-22	1.35268e-20	38.5775
KIAA1543	-0.940721	3.89564	-10.0471	7.13617e-22	1.35941e-20	38.6641
WAC	-0.365805	7.20727	-10.0266	8.50072e-22	1.6135e-20	38.3608
KIAA0430	-0.423953	6.74201	-10.0194	9.03912e-22	1.70747e-20	38.2882
TNIP1	-0.551713	8.75511	-10.0048	1.02343e-21	1.93093e-20	38.2355
TEX11	-2.68892	0.596404	-10.0024	1.04479e-21	1.96888e-20	38.5443
IQSEC3	-2.05114	1.77125	-10.0018	1.05012e-21	1.97655e-20	38.5075
DIAPH1	-0.491293	8.09085	-9.99969	1.06896e-21	2.00722e-20	38.1661
PLA2G12B	-2.45367	0.819157	-9.98393	1.22224e-21	2.2896e-20	38.3883
HNMT	-0.674103	6.55315	-9.97305	1.3406e-21	2.50537e-20	37.8949
CDC14B	-0.630325	4.94599	-9.97288	1.34248e-21	2.50591e-20	37.9307
AFF1	-0.538489	7.703	-9.95852	1.51656e-21	2.82417e-20	37.8047
ABCC4	-0.90805	5.97199	-9.95708	1.53515e-21	2.85542e-20	37.7589
PMM1	-0.654003	5.86266	-9.95492	1.5635e-21	2.90473e-20	37.7423
CREB3L3	-2.55501	3.15551	-9.95195	1.6034e-21	2.97185e-20	37.9642
C14orf174	-0.881472	0.798454	-9.94708	1.67108e-21	3.09366e-20	38.0816
LIFR	-0.953418	6.47664	-9.94466	1.70569e-21	3.15402e-20	37.6555
THNSL1	-0.530621	4.00646	-9.94032	1.76952e-21	3.26822e-20	37.7515
ENPP7	-2.59484	-0.1876	-9.93828	1.80038e-21	3.31746e-20	38.0042
TEX9	-0.787166	2.44721	-9.93388	1.8687e-21	3.42733e-20	37.8918
EZR	-0.680504	9.30001	-9.93253	1.89021e-21	3.46275e-20	37.649
FBXL16	-1.57007	5.17156	-9.93044	1.92404e-21	3.52063e-20	37.5607
RNF5	-0.538578	6.47408	-9.92625	1.99348e-21	3.63505e-20	37.5012
WDR35	-0.5369	5.03755	-9.91846	2.1293e-21	3.87375e-20	37.4682
AOX1	-1.95063	5.25477	-9.91813	2.13531e-21	3.88021e-20	37.4532
RHPN2	-0.703018	5.56928	-9.91383	2.21435e-21	4.01459e-20	37.4047
RAD50	-0.561922	6.20942	-9.91199	2.24919e-21	4.07307e-20	37.3799
SEL1L3	-0.976361	7.21238	-9.90768	2.33254e-21	4.21434e-20	37.362
FBXO17	-0.843041	6.79612	-9.90674	2.35122e-21	4.24322e-20	37.3432
ELOVL7	-1.1512	5.9725	-9.90659	2.35424e-21	4.24383e-20	37.3357
PHKA2	-0.740975	6.96067	-9.89985	2.4923e-21	4.47734e-20	37.2894
CIDEB	-0.828391	5.7255	-9.89954	2.49878e-21	4.48387e-20	37.2809
TRIM55	-1.6586	3.90586	-9.88746	2.76719e-21	4.94863e-20	37.3228
RAB11FIP3	-0.658418	6.86617	-9.88451	2.83692e-21	5.06185e-20	37.159
SAP30L	-0.429257	5.90938	-9.88122	2.91697e-21	5.19616e-20	37.1244
KCNJ16	-1.5846	7.12853	-9.88114	2.91878e-21	5.19616e-20	37.1377
EPHA7	-2.19479	4.74614	-9.87791	2.99957e-21	5.33395e-20	37.1503
TTC25	-0.858433	2.09049	-9.87659	3.03317e-21	5.38763e-20	37.4434
DRAM1	-0.54238	6.73642	-9.87579	3.05352e-21	5.41768e-20	37.0833
GPER	-1.18324	4.58345	-9.87107	3.17756e-21	5.62511e-20	37.1075
CALML4	-0.616098	5.12776	-9.85831	3.53855e-21	6.25713e-20	36.9602
SCGB1D2	-1.96238	-1.02868	-9.85168	3.7419e-21	6.58716e-20	37.2558
SHISA9	-1.87774	3.44587	-9.85092	3.76579e-21	6.62182e-20	37.082
OCIAD2	-0.69271	6.74574	-9.84645	3.9103e-21	6.86828e-20	36.8388
GK3P	-0.978118	0.81566	-9.84242	4.04514e-21	7.08933e-20	37.2138
KIAA1147	-0.767118	6.52603	-9.83746	4.21767e-21	7.3835e-20	36.7602
LRP5	-0.691267	6.36095	-9.83589	4.2736e-21	7.47311e-20	36.7454
CGREF1	-1.61428	4.50931	-9.83149	4.43467e-21	7.73762e-20	36.7848
GGTLC2	-1.58503	4.14417	-9.82618	4.63748e-21	8.07361e-20	36.7813
SMEK2	-0.454542	6.76203	-9.81881	4.93366e-21	8.5421e-20	36.6091
NTN4	-1.05848	6.64805	-9.81317	5.17327e-21	8.94715e-20	36.56
PAIP2	-0.382088	6.82759	-9.80451	5.56313e-21	9.61088e-20	36.4917
ALDH5A1	-0.722424	5.05183	-9.77952	6.86054e-21	1.18135e-19	36.3098
ABCC6P1	-1.86546	1.68218	-9.77354	7.21301e-21	1.24068e-19	36.6164
CDCA2	-1.45777	4.08688	-9.77262	7.26901e-21	1.2476e-19	36.3442
GOSR1	-0.294785	5.94045	-9.73883	9.64441e-21	1.64812e-19	35.9408
ABLIM1	-0.647692	7.30031	-9.73806	9.70645e-21	1.65692e-19	35.954
MPL	-0.750139	-0.0788407	-9.73618	9.86e-21	1.68132e-19	36.343
PEX11A	-0.570919	3.08614	-9.71804	1.14724e-20	1.95415e-19	36.0307
FIGNL2	-1.05715	2.69755	-9.71778	1.14972e-20	1.95626e-19	36.0755
C15orf33	-0.860631	0.582484	-9.71743	1.15318e-20	1.96003e-19	36.1896
SLC44A3	-0.843479	5.16271	-9.7136	1.19057e-20	2.01706e-19	35.758
LOC151534	-0.810791	4.23286	-9.7081	1.2465e-20	2.10956e-19	35.793
SGK1	-0.744368	7.45733	-9.70321	1.29829e-20	2.19485e-19	35.6715
TM4SF18	-1.03571	5.43115	-9.69992	1.33445e-20	2.25356e-19	35.6324
SH3D19	-0.541355	5.81732	-9.69185	1.42719e-20	2.40761e-19	35.5549
C12orf27	-1.44266	1.41422	-9.68703	1.48568e-20	2.5036e-19	35.919
GALNT14	-1.35996	7.602	-9.68587	1.50006e-20	2.52513e-19	35.5338
PNMA6A	-1.38436	4.12163	-9.68425	1.52043e-20	2.5567e-19	35.6103
HPN	-1.26696	7.09708	-9.67863	1.59327e-20	2.67632e-19	35.4577
MASP1	-1.68399	4.99209	-9.6767	1.61914e-20	2.71688e-19	35.4644
SAMD5	-0.926059	3.82273	-9.67603	1.62816e-20	2.72912e-19	35.5828
PLEKHM3	-0.560493	4.39283	-9.67272	1.67366e-20	2.79944e-19	35.4835
LEAP2	-1.44617	0.111177	-9.66855	1.73262e-20	2.89192e-19	35.793
RETSAT	-0.490423	6.62225	-9.66805	1.73994e-20	2.90107e-19	35.3596
METTL7B	-1.29227	5.16853	-9.66183	1.8322e-20	3.05166e-19	35.3313
TTC12	-0.562619	3.62577	-9.64879	2.04192e-20	3.3938e-19	35.3869
MYLIP	-0.589199	5.69647	-9.64654	2.08048e-20	3.45062e-19	35.1847
LOC285733	-1.85378	-0.0608001	-9.64622	2.08592e-20	3.45601e-19	35.6103
RDX	-0.569651	7.0244	-9.63605	2.26961e-20	3.75641e-19	35.1057
ZNF124	-0.679544	1.80604	-9.63078	2.37099e-20	3.91188e-19	35.4388
DOK6	-1.21226	2.80846	-9.62749	2.43666e-20	4.01604e-19	35.3222
CCNYL1	-0.50261	4.90723	-9.62268	2.53588e-20	4.17084e-19	35.0266
RAB21	-0.376939	6.35575	-9.61306	2.74631e-20	4.50755e-19	34.9049
GPX3	-1.19263	10.9403	-9.61052	2.80449e-20	4.59825e-19	35.0431
NLRP11	-1.59241	-0.431074	-9.60193	3.01124e-20	4.93211e-19	35.2453
ALDH1A1	-1.07424	8.81871	-9.59038	3.31333e-20	5.41006e-19	34.799
A4GNT	-1.44368	-1.15841	-9.58443	3.48031e-20	5.66528e-19	35.0766
ACSL1	-0.877072	7.87534	-9.57495	3.76393e-20	6.10787e-19	34.6347
ZNF395	-0.891751	8.72964	-9.55309	4.50839e-20	7.27105e-19	34.4911
TNFSF10	-0.926246	7.88906	-9.54857	4.67948e-20	7.53158e-19	34.42
SLC9A3R1	-0.693523	7.56426	-9.54639	4.76435e-20	7.66035e-19	34.3896
FPGT	-0.41737	4.47912	-9.54559	4.79585e-20	7.70316e-19	34.4338
SLC35D2	-0.413997	5.09678	-9.54368	4.87187e-20	7.81729e-19	34.3684
CCDC64	-1.28655	4.74635	-9.53658	5.16573e-20	8.2636e-19	34.3357
METTL7A	-0.758574	7.39997	-9.53639	5.17361e-20	8.26781e-19	34.3024
C12orf49	-0.705614	5.05514	-9.53367	5.29084e-20	8.42954e-19	34.2894
NEO1	-0.521313	6.58405	-9.53292	5.32363e-20	8.47322e-19	34.253
TUBGCP3	-0.34973	4.63682	-9.53012	5.44764e-20	8.65313e-19	34.2927
DISP1	-0.491191	4.47402	-9.52919	5.4898e-20	8.71133e-19	34.3007
FAM8A1	-0.427276	6.04913	-9.52715	5.58262e-20	8.84083e-19	34.203
GLB1L2	-1.08798	5.1109	-9.51854	5.9925e-20	9.46143e-19	34.1628
SYNE1	-0.698572	6.89553	-9.51355	6.24356e-20	9.84796e-19	34.1016
FAM150B	-2.10052	2.8594	-9.50636	6.62387e-20	1.04374e-18	34.33
UGT1A6	-1.88786	6.73685	-9.50051	6.95006e-20	1.09404e-18	33.9921
DTWD2	-0.636897	3.59824	-9.48792	7.70761e-20	1.20967e-18	34.0792
HAAO	-0.95957	5.18604	-9.47478	8.58496e-20	1.34603e-18	33.8031
FRMD4B	-0.636171	5.43512	-9.46666	9.17599e-20	1.43442e-18	33.7255
CBARA1	-0.431134	6.2735	-9.46025	9.67087e-20	1.50879e-18	33.6595
CREB5	-0.929317	5.19894	-9.45727	9.90951e-20	1.54297e-18	33.6605
IPP	-0.610964	3.18617	-9.45087	1.04429e-19	1.62281e-18	33.8382
MLXIPL	-1.63325	3.9748	-9.45037	1.04854e-19	1.62782e-18	33.7219
PDK1	-0.668433	6.02202	-9.4476	1.07263e-19	1.66358e-18	33.5574
LOC148709	-1.23537	-1.74207	-9.44514	1.09442e-19	1.69405e-18	33.9271
AIF1L	-1.49515	6.4274	-9.44301	1.11366e-19	1.72214e-18	33.5211
SLC10A5	-1.09951	-0.932887	-9.43833	1.15714e-19	1.78762e-18	33.9167
WIPF2	-0.450089	6.04965	-9.43216	1.21699e-19	1.87824e-18	33.4324
CHD9	-0.537252	6.12469	-9.43123	1.22634e-19	1.88712e-18	33.4245
PTPRM	-0.678297	7.42274	-9.4238	1.30303e-19	2.00123e-18	33.3899
KIF1B	-0.433831	6.34001	-9.41302	1.42297e-19	2.18332e-18	33.278
CYP3A7	-1.79118	0.0375991	-9.40996	1.459e-19	2.23643e-18	33.7082
KCTD16	-1.69468	0.910695	-9.40166	1.56119e-19	2.38843e-18	33.6278
ZBTB44	-0.433521	6.59182	-9.39348	1.6689e-19	2.5458e-18	33.1233
ZNRF3	-0.667077	4.73768	-9.39146	1.69657e-19	2.58053e-18	33.161
TOM1L1	-0.706286	5.7358	-9.39131	1.69873e-19	2.58131e-18	33.1073
SPATA6	-0.706392	2.47894	-9.38791	1.7465e-19	2.65134e-18	33.4179
PER2	-0.727579	5.47906	-9.38256	1.82428e-19	2.76676e-18	33.0445
DIXDC1	-0.695974	5.84845	-9.35864	2.21629e-19	3.33883e-18	32.8422
ZXDA	-0.607718	2.08516	-9.35364	2.3083e-19	3.47413e-18	33.1798
HSPA4L	-0.863607	4.26606	-9.34903	2.39635e-19	3.59634e-18	32.8677
CHST13	-1.45898	2.9272	-9.34589	2.45834e-19	3.68153e-18	33.0286
C5orf15	-0.499249	7.39521	-9.3458	2.46011e-19	3.68153e-18	32.7608
HSD17B11	-0.559856	6.20062	-9.3417	2.54347e-19	3.80267e-18	32.7033
ZC3HAV1L	-0.937987	2.04434	-9.33946	2.59008e-19	3.86869e-18	33.0698
STOX2	-0.877622	1.73635	-9.33366	2.71498e-19	4.04376e-18	33.0461
CDKL1	-0.91776	2.01138	-9.33144	2.76433e-19	4.11338e-18	33.0084
LONRF3	-0.940385	1.44042	-9.32945	2.80932e-19	4.17638e-18	33.03
ASPDH	-2.1346	-0.200799	-9.32623	2.88362e-19	4.2828e-18	33.0417
UFSP2	-0.420492	5.42896	-9.32414	2.93294e-19	4.35195e-18	32.5771
PKDREJ	-0.971528	-0.956286	-9.32399	2.93645e-19	4.35306e-18	33.0087
TRIM38	-0.47543	5.8053	-9.31531	3.1506e-19	4.66176e-18	32.4952
KATNAL1	-0.476719	4.8249	-9.3109	3.26535e-19	4.82251e-18	32.5068
ANKHD1	-0.423817	6.90505	-9.30418	3.44799e-19	5.08747e-18	32.4125
ABP1	-2.57697	6.78326	-9.29988	3.5702e-19	5.26287e-18	32.3752
C9orf103	-0.670833	2.73881	-9.28064	4.17143e-19	6.13472e-18	32.5312
ATP6V1B2	-0.447754	7.32852	-9.2794	4.21333e-19	6.18779e-18	32.2268
SLC12A6	-0.556999	5.19453	-9.27818	4.25522e-19	6.24349e-18	32.2204
HOXA4	-0.884548	4.23249	-9.27418	4.39476e-19	6.43626e-18	32.2727
ETFDH	-0.559817	5.01584	-9.26717	4.65098e-19	6.80519e-18	32.1434
RAB11FIP5	-0.492991	6.76401	-9.2617	4.86114e-19	7.09951e-18	32.0698
AKAP12	-1.0895	7.4633	-9.25622	5.08084e-19	7.40667e-18	32.0464
MRPL44	-0.416747	5.19447	-9.25495	5.13321e-19	7.4761e-18	32.035
NET1	-0.801089	6.34348	-9.25406	5.17005e-19	7.52281e-18	32.0028
DOCK8	-0.702417	6.59262	-9.25362	5.18825e-19	7.54233e-18	32.0022
TRIM14	-0.695081	5.82417	-9.25108	5.29594e-19	7.6918e-18	31.9816
MTFR1	-0.587777	5.02616	-9.24188	5.70367e-19	8.25357e-18	31.9411
B3GALNT1	-0.643952	5.13743	-9.22892	6.33125e-19	9.14495e-18	31.831
GAL3ST1	-1.4228	6.79536	-9.2267	6.44542e-19	9.30133e-18	31.7917
FBXO48	-0.600745	0.845657	-9.22434	6.56932e-19	9.47147e-18	32.2208
SPTLC3	-0.836915	5.02783	-9.22294	6.64362e-19	9.56984e-18	31.7903
JAK1	-0.429908	8.27164	-9.21337	7.17545e-19	1.02889e-17	31.7378
C2orf24	-0.522072	7.24387	-9.21161	7.27748e-19	1.04258e-17	31.684
AGXT	-1.66968	-0.951484	-9.21068	7.33216e-19	1.04946e-17	32.1177
RGN	-0.953417	3.70813	-9.20116	7.91561e-19	1.13091e-17	31.7641
CYFIP2	-0.789632	7.42369	-9.19885	8.06386e-19	1.15001e-17	31.5886
AP1AR	-0.471464	4.87741	-9.19359	8.4117e-19	1.19745e-17	31.5678
SLC17A5	-0.560152	5.49895	-9.19318	8.43959e-19	1.20034e-17	31.5299
CNNM1	-1.81372	1.85529	-9.19297	8.45392e-19	1.20129e-17	31.9214
ACAT1	-0.89491	7.00452	-9.19061	8.6156e-19	1.22317e-17	31.5101
ODZ1	-1.4333	4.14549	-9.1832	9.14304e-19	1.29455e-17	31.5603
MAF	-0.679229	7.46535	-9.17886	9.46749e-19	1.3345e-17	31.4315
PGRMC1	-0.560437	8.18273	-9.17036	1.01353e-18	1.42482e-17	31.3929
HSD3B2	-1.30689	-1.1338	-9.16573	1.05178e-18	1.47727e-17	31.7604
LSM14A	-0.272739	7.31273	-9.1628	1.07681e-18	1.50974e-17	31.2991
SEMA3D	-1.9677	1.70261	-9.1596	1.10476e-18	1.54755e-17	31.6693
CTNNA1	-0.343702	9.02657	-9.15547	1.14195e-18	1.59822e-17	31.3096
PRRG4	-0.758943	3.804	-9.15348	1.16027e-18	1.62243e-17	31.3727
SETD3	-0.464466	6.83691	-9.1499	1.19395e-18	1.66805e-17	31.1835
CDNF	-0.67586	0.472799	-9.14523	1.23944e-18	1.73007e-17	31.6092
AGBL3	-1.08018	0.528402	-9.14205	1.27138e-18	1.77231e-17	31.5829
UGT3A1	-3.1086	3.07009	-9.13928	1.29983e-18	1.80795e-17	31.368
SPG20	-0.443975	6.72832	-9.13244	1.37291e-18	1.90624e-17	31.0431
ALDH2	-0.629994	7.65711	-9.1272	1.43158e-18	1.98247e-17	31.0301
VRK3	-0.361706	5.23631	-9.12451	1.46277e-18	2.02211e-17	30.9982
IL17RD	-1.0382	3.96619	-9.1221	1.49115e-18	2.05594e-17	31.1018
MMAA	-0.460641	4.42169	-9.1219	1.49358e-18	2.05748e-17	31.0427
GYPA	-1.78179	-2.35872	-9.10625	1.69226e-18	2.32509e-17	31.2277
NEBL	-1.17029	5.64726	-9.10526	1.70567e-18	2.33944e-17	30.83
ZNF184	-0.452509	3.53406	-9.08796	1.9579e-18	2.67377e-17	30.8965
C19orf77	-1.66264	6.05621	-9.08679	1.97626e-18	2.6965e-17	30.6775
CLUAP1	-0.352862	4.64597	-9.0833	2.03189e-18	2.76762e-17	30.7162
CCDC103	-0.800181	3.652	-9.07408	2.18667e-18	2.97587e-17	30.7698
CPNE8	-0.633764	5.09981	-9.07	2.25879e-18	3.06988e-17	30.5768
IL18R1	-0.991161	3.09914	-9.06984	2.26159e-18	3.06988e-17	30.8182
KIAA0562	-0.346755	5.24649	-9.05986	2.44838e-18	3.31203e-17	30.4888
TMEM133	-0.592555	4.28331	-9.05488	2.54712e-18	3.44265e-17	30.5315
CLPTM1L	-0.49746	7.45886	-9.05099	2.62724e-18	3.5479e-17	30.423
AKR7L	-1.20478	1.31405	-9.04885	2.67207e-18	3.60535e-17	30.8256
C1orf88	-0.875008	3.39797	-9.0476	2.6989e-18	3.63845e-17	30.6004
RIPK4	-0.771239	5.51319	-9.04544	2.7456e-18	3.69824e-17	30.364
ETNK2	-1.08055	4.62163	-9.04469	2.76183e-18	3.71693e-17	30.4154
PGAM4	-0.686595	2.41357	-9.04177	2.82677e-18	3.80108e-17	30.6842
LOC100128977	-1.68545	-2.90531	-9.04052	2.85483e-18	3.83553e-17	30.6732
PDGFD	-1.04052	6.34114	-9.03763	2.92096e-18	3.91771e-17	30.2918
LOC100131551	-1.81685	4.24932	-9.03742	2.92596e-18	3.92108e-17	30.3988
F2RL1	-1.04316	5.5002	-9.03186	3.05786e-18	4.08742e-17	30.258
ASAH1	-0.678168	8.06819	-9.02935	3.11928e-18	4.16246e-17	30.2778
TRAF3IP1	-0.361523	4.45742	-9.02907	3.12632e-18	4.16707e-17	30.3095
MOGAT3	-2.1362	-0.0516271	-9.029	3.12801e-18	4.16707e-17	30.7123
ARHGEF16	-1.19154	4.76093	-9.02531	3.22078e-18	4.28704e-17	30.2512
HMGCS2	-2.92259	2.86953	-9.02453	3.24076e-18	4.30999e-17	30.4951
YTHDC1	-0.289471	6.36037	-9.01607	3.46546e-18	4.59334e-17	30.1231
DGCR5	-1.59647	5.65874	-9.01093	3.60947e-18	4.7802e-17	30.0892
MPI	-0.484915	6.21686	-9.00006	3.93362e-18	5.18771e-17	29.9972
ABCB10	-0.448959	4.58469	-8.99586	4.06658e-18	5.35858e-17	30.037
AKR1C3	-0.967028	6.98951	-8.99277	4.16714e-18	5.48193e-17	29.9526
OSBPL1A	-0.568016	6.25444	-8.98568	4.40735e-18	5.78346e-17	29.885
TTC30B	-0.652664	3.30376	-8.97873	4.65598e-18	6.10464e-17	30.0768
HSPB8	-0.938735	7.8497	-8.97402	4.83228e-18	6.32528e-17	29.8364
FAM65B	-0.909286	3.91301	-8.93907	6.36508e-18	8.26988e-17	29.6774
NAPEPLD	-0.4843	4.78913	-8.93876	6.38057e-18	8.28319e-17	29.5738
PTH1R	-1.45052	3.59851	-8.93586	6.52791e-18	8.46749e-17	29.6992
ATM	-0.525655	6.39734	-8.92738	6.97831e-18	9.02203e-17	29.4322
STRADB	-0.591581	4.79919	-8.92274	7.23765e-18	9.34201e-17	29.4486
SEMA5B	-1.34875	6.99213	-8.92058	7.36195e-18	9.49469e-17	29.3907
WDR72	-1.51936	5.30352	-8.91844	7.48652e-18	9.64745e-17	29.3822
CABP1	-1.64602	2.36502	-8.91735	7.55082e-18	9.72237e-17	29.7228
POU3F3	-1.0019	4.15829	-8.91632	7.61256e-18	9.79387e-17	29.4668
TRHDE	-2.08649	3.11022	-8.91234	7.85422e-18	1.00883e-16	29.5899
TRAP1	-0.451822	6.74697	-8.91174	7.89109e-18	1.01274e-16	29.3162
PER3	-0.784942	5.29974	-8.91097	7.93907e-18	1.01725e-16	29.3244
NEK6	-0.815949	6.68645	-8.90786	8.13565e-18	1.04159e-16	29.2848
CTBP2	-0.352809	6.51719	-8.90626	8.23822e-18	1.05301e-16	29.2696
ALPI	-2.94389	0.262077	-8.90141	8.55763e-18	1.09295e-16	29.7236
ITGB8	-1.1023	7.06527	-8.88669	9.60565e-18	1.22284e-16	29.1301
AUTS2	-0.861891	5.45381	-8.88503	9.73081e-18	1.23479e-16	29.1167
ANGPTL3	-2.38768	0.61263	-8.88242	9.9319e-18	1.25727e-16	29.568
DPYSL2	-0.580651	7.77762	-8.87912	1.01925e-17	1.28819e-16	29.0966
TMEM170B	-0.515768	3.87743	-8.87222	1.07583e-17	1.35644e-16	29.1648
NR1H4	-1.34497	5.09637	-8.87076	1.08816e-17	1.3698e-16	29.0245
MGAT4A	-0.514873	6.44209	-8.8704	1.09124e-17	1.37258e-16	28.9911
KLF8	-0.803164	4.33188	-8.86318	1.15469e-17	1.44892e-16	29.034
ALPL	-1.53538	5.80422	-8.85304	1.25003e-17	1.56607e-16	28.8591
AIG1	-0.571442	6.27687	-8.84871	1.29301e-17	1.61606e-16	28.8223
KIAA0664P3	-1.19081	0.98033	-8.84417	1.33974e-17	1.67314e-16	29.2608
DENND1C	-0.69147	4.88117	-8.84225	1.35999e-17	1.69708e-16	28.8194
DYNLRB2	-1.02994	-0.268597	-8.83161	1.47779e-17	1.83536e-16	29.198
C3orf59	-0.631599	3.62325	-8.83123	1.48214e-17	1.83788e-16	28.887
COX15	-0.336313	6.01126	-8.83101	1.48473e-17	1.83964e-16	28.6862
NRTN	-1.20174	0.509361	-8.82806	1.51921e-17	1.87964e-16	29.1554
NLRP14	-1.09245	-2.10679	-8.82795	1.52058e-17	1.87964e-16	29.1218
KDM3B	-0.374684	6.84423	-8.82693	1.53272e-17	1.89315e-16	28.6629
GLUD2	-0.683243	4.82338	-8.81509	1.68095e-17	2.06332e-16	28.6148
PDE6B	-1.04816	3.4502	-8.81266	1.7131e-17	2.10115e-16	28.7708
RORC	-0.992557	5.69883	-8.81102	1.73511e-17	2.12649e-16	28.5377
VEPH1	-1.0322	3.75975	-8.8094	1.75708e-17	2.15007e-16	28.6985
MYO6	-0.554707	6.62637	-8.80692	1.7914e-17	2.19036e-16	28.5044
CCDC87	-0.674944	-0.0600823	-8.7919	2.01353e-17	2.45815e-16	28.8938
TMCC1	-0.624168	6.59565	-8.78087	2.19378e-17	2.66995e-16	28.3038
C4orf38	-0.751506	1.12341	-8.78011	2.2069e-17	2.68177e-16	28.765
CYP3A5	-1.40913	3.97494	-8.77772	2.24823e-17	2.7278e-16	28.4238
SLC25A13	-0.429421	5.35472	-8.77634	2.27252e-17	2.75515e-16	28.2836
MFSD8	-0.416797	4.38809	-8.76769	2.4304e-17	2.93753e-16	28.2932
UBA5	-0.532591	6.26258	-8.76661	2.4508e-17	2.95765e-16	28.191
CAT	-0.641679	7.32642	-8.76639	2.45506e-17	2.96053e-16	28.2119
553137	-1.41507	3.92681	-8.76538	2.47435e-17	2.98151e-16	28.3363
ZC3H12C	-0.530944	4.40772	-8.76112	2.55747e-17	3.07932e-16	28.2407
PDPK1	-0.440635	6.10716	-8.76082	2.56335e-17	3.08404e-16	28.1466
KBTBD7	-0.811615	2.70099	-8.75945	2.59086e-17	3.10765e-16	28.4708
FAF2	-0.303799	6.53633	-8.75748	2.63068e-17	3.15302e-16	28.1237
OIT3	-1.4075	0.779768	-8.7459	2.87783e-17	3.4414e-16	28.5204
PDXP	-0.58342	4.1501	-8.73863	3.04445e-17	3.63513e-16	28.1005
HIST1H2AC	-0.80002	5.55467	-8.73677	3.08883e-17	3.68533e-16	27.9727
SLC35A3	-0.591897	3.94883	-8.73308	3.17826e-17	3.7863e-16	28.0862
C4orf49	-1.96902	1.54171	-8.72195	3.46416e-17	4.11758e-16	28.2981
ACOX1	-0.361866	6.20929	-8.72055	3.50166e-17	4.15901e-16	27.8386
RASEF	-1.32158	2.28214	-8.71886	3.5477e-17	4.21052e-16	28.2104
GPR44	-0.791754	-1.43594	-8.7103	3.79038e-17	4.48505e-16	28.2669
UTP14C	-0.507458	5.69039	-8.70972	3.80738e-17	4.50179e-16	27.7623
LNP1	-0.810933	2.58438	-8.70395	3.98102e-17	4.69654e-16	28.0628
KLKB1	-1.44179	1.29562	-8.6981	4.16497e-17	4.89889e-16	28.1332
C10orf79	-1.0836	0.836259	-8.6965	4.2165e-17	4.95211e-16	28.1441
C2orf86	-0.444954	2.36876	-8.69311	4.32836e-17	5.07593e-16	28.0056
WDR33	-0.214837	6.00808	-8.69093	4.40196e-17	5.15457e-16	27.6135
LRBA	-0.524108	6.27909	-8.68831	4.49157e-17	5.25561e-16	27.5931
LGSN	-1.47777	-1.84517	-8.68478	4.61548e-17	5.39659e-16	28.0605
MTHFR	-0.509818	5.51475	-8.67424	5.00623e-17	5.83616e-16	27.4976
NEK11	-0.679891	3.4635	-8.66417	5.40981e-17	6.28806e-16	27.6357
DNAJB9	-0.647401	6.66227	-8.66284	5.46527e-17	6.34317e-16	27.4041
HADHA	-0.357797	8.40781	-8.63341	6.85284e-17	7.90708e-16	27.2431
CCNG1	-0.630518	7.60226	-8.63111	6.97451e-17	8.03572e-16	27.1916
GPC4	-1.01588	5.53166	-8.6217	7.49691e-17	8.61243e-16	27.0985
ORC2L	-0.348727	4.26397	-8.6149	7.89819e-17	9.04915e-16	27.1456
TRIP4	-0.265396	4.85572	-8.61395	7.95551e-17	9.09951e-16	27.0785
GK	-0.777739	4.10756	-8.60664	8.41379e-17	9.60976e-16	27.1039
ACSM3	-0.862029	4.62773	-8.60533	8.49863e-17	9.69963e-16	27.0333
ZNF396	-0.549869	1.47448	-8.60427	8.5681e-17	9.77184e-16	27.4147
SLC25A30	-0.569674	5.57659	-8.59969	8.87388e-17	1.01133e-15	26.9306
ATXN7L1	-0.373864	3.84428	-8.59874	8.9384e-17	1.01794e-15	27.0824
EMX2	-1.35594	5.17261	-8.59727	9.0394e-17	1.02796e-15	26.9306
SH3YL1	-0.696584	5.7756	-8.59676	9.07515e-17	1.03076e-15	26.9031
C8orf47	-1.74481	2.35757	-8.59673	9.07709e-17	1.03076e-15	27.279
RMND5A	-0.38044	6.26074	-8.5958	9.14166e-17	1.0366e-15	26.8918
CYP27A1	-0.855704	6.10707	-8.59352	9.30283e-17	1.05055e-15	26.8745
AGT	-1.3898	6.27329	-8.59143	9.45279e-17	1.06652e-15	26.8588
SLC30A1	-0.742013	4.13588	-8.57848	1.04366e-16	1.17165e-15	26.8876
IFIH1	-0.511843	5.1972	-8.57638	1.06048e-16	1.18799e-15	26.7716
ASPRV1	-0.601996	2.11978	-8.57188	1.09761e-16	1.22785e-15	27.1174
HSDL2	-0.555403	6.43344	-8.56573	1.1504e-16	1.28416e-15	26.6664
DSCAML1	-1.14039	3.61659	-8.55966	1.20487e-16	1.34306e-15	26.8231
KBTBD3	-0.506156	2.98323	-8.55876	1.21316e-16	1.35135e-15	26.9132
TMEM14A	-0.443107	4.7039	-8.55742	1.22563e-16	1.36428e-15	26.6651
PMS2L4	-0.569596	1.68779	-8.55002	1.29683e-16	1.4415e-15	26.9924
SFXN2	-0.636559	3.47505	-8.54896	1.30734e-16	1.45216e-15	26.7648
AFG3L2	-0.51739	6.53882	-8.53478	1.45645e-16	1.61325e-15	26.435
FGFR4	-1.18746	5.42643	-8.53066	1.50275e-16	1.66103e-15	26.4166
ACADSB	-0.689036	5.598	-8.52966	1.5143e-16	1.67146e-15	26.4027
LOC653501	-0.489591	2.93528	-8.52732	1.54147e-16	1.70026e-15	26.6845
MTM1	-0.492917	4.2003	-8.52711	1.54394e-16	1.7006e-15	26.493
RAB36	-0.571276	4.91882	-8.52623	1.55435e-16	1.71087e-15	26.4129
SCN4A	-1.41343	2.04328	-8.52003	1.62939e-16	1.78848e-15	26.737
BRP44	-0.533671	6.36473	-8.51589	1.68139e-16	1.84427e-15	26.2913
SERINC1	-0.51675	8.50503	-8.51389	1.7072e-16	1.87127e-15	26.3471
SPOPL	-0.475823	5.32787	-8.51164	1.7366e-16	1.90218e-15	26.2783
SFT2D2	-0.498387	2.34724	-8.5089	1.77316e-16	1.93416e-15	26.6223
PVRL3	-0.942978	3.40892	-8.50788	1.78699e-16	1.94656e-15	26.4674
COL19A1	-1.57677	-1.46914	-8.50771	1.78929e-16	1.94772e-15	26.7602
ORC4L	-0.368185	4.97683	-8.50219	1.86579e-16	2.0268e-15	26.2286
SLC30A4	-0.807071	2.35438	-8.50061	1.88833e-16	2.04846e-15	26.5597
IFT122	-0.445232	5.49106	-8.49569	1.96021e-16	2.12352e-15	26.1519
ABCB6	-0.713728	5.51454	-8.48307	2.15701e-16	2.33191e-15	26.0566
NUMB	-0.388661	6.70492	-8.47403	2.30992e-16	2.49039e-15	25.983
DHX57	-0.301107	4.66398	-8.46895	2.40046e-16	2.58447e-15	26.006
BEND7	-0.594868	4.71588	-8.46881	2.40297e-16	2.58541e-15	26.0002
LOC730101	-0.818752	3.04972	-8.46374	2.49689e-16	2.68463e-15	26.1933
HCG4	-0.830732	2.55706	-8.45915	2.5851e-16	2.77568e-15	26.227
LMBRD1	-0.516554	6.69369	-8.45048	2.76025e-16	2.9557e-15	25.8071
CEACAM1	-0.927741	4.28303	-8.44912	2.78871e-16	2.98414e-15	25.8997
SCRN3	-0.385861	3.94488	-8.4438	2.90303e-16	3.10017e-15	25.9067
SDPR	-1.03824	6.2727	-8.44319	2.91657e-16	3.11252e-15	25.7475
FAM10A4	-0.395416	4.38648	-8.44219	2.93865e-16	3.13185e-15	25.8356
LRRC40	-0.431666	4.43433	-8.43803	3.03245e-16	3.22963e-15	25.7992
TOB2	-0.401545	6.63141	-8.43055	3.20837e-16	3.41008e-15	25.6576
FAM161B	-0.696564	2.31443	-8.41628	3.57282e-16	3.78724e-15	25.9378
CA4	-1.96163	1.65972	-8.41595	3.58174e-16	3.79414e-15	25.9984
SPON1	-2.26786	4.65174	-8.41265	3.672e-16	3.88193e-15	25.5881
EVC	-0.78286	6.11337	-8.40643	3.84798e-16	4.05415e-15	25.474
ACBD5	-0.431998	5.75418	-8.40635	3.85033e-16	4.05415e-15	25.4782
FAM35B	-0.441313	3.73375	-8.39679	4.13735e-16	4.34766e-15	25.5897
N4BP2L1	-0.483471	4.48278	-8.39612	4.15843e-16	4.36691e-15	25.4826
WHAMML1	-0.576004	3.20578	-8.39393	4.22728e-16	4.43439e-15	25.6516
ENOSF1	-0.656991	5.389	-8.39369	4.23514e-16	4.43565e-15	25.3964
SLC13A2	-1.94935	-2.43388	-8.39099	4.32176e-16	4.52036e-15	25.8688
SOCS7	-0.871135	1.42012	-8.38832	4.40932e-16	4.60584e-15	25.8128
GALK2	-0.345664	4.66393	-8.38671	4.4632e-16	4.65904e-15	25.3947
HNF1B	-1.00563	6.80187	-8.38237	4.61099e-16	4.80061e-15	25.3035
ADH5	-0.367021	7.3001	-8.37628	4.82686e-16	5.02203e-15	25.2728
IL22RA1	-1.50407	2.20478	-8.37554	4.85373e-16	5.04667e-15	25.649
HRASLS2	-1.18101	-1.06565	-8.36923	5.08914e-16	5.28795e-15	25.7519
DNAJC1	-0.460832	5.58209	-8.36219	5.36509e-16	5.56003e-15	25.1558
ARHGEF12	-0.429228	8.38007	-8.36015	5.4477e-16	5.64193e-15	25.1979
PKP2	-0.894012	3.93791	-8.36006	5.45137e-16	5.64203e-15	25.287
CES3	-1.68561	4.94717	-8.35677	5.58763e-16	5.77925e-15	25.1493
LNX2	-0.519833	4.57812	-8.35632	5.60641e-16	5.79489e-15	25.1783
STXBP1	-0.827258	5.50126	-8.34513	6.09674e-16	6.28522e-15	25.0326
SOX13	-0.666019	5.46532	-8.34313	6.18861e-16	6.37577e-15	25.0192
ATE1	-0.778985	3.41216	-8.33935	6.3662e-16	6.55017e-15	25.2163
ZMYND12	-0.856969	1.47489	-8.33826	6.41822e-16	6.59939e-15	25.4411
CRADD	-0.492844	3.70902	-8.33737	6.46094e-16	6.63466e-15	25.1547
MUT	-0.568876	5.39459	-8.32828	6.91552e-16	7.07843e-15	24.9127
APBB1IP	-0.991788	5.60727	-8.32375	7.15372e-16	7.30664e-15	24.8714
LRIG3	-0.746268	5.01847	-8.32369	7.15701e-16	7.30664e-15	24.9002
APPL2	-0.379646	5.41756	-8.32132	7.28477e-16	7.43225e-15	24.8605
LOC100131193	-0.777855	1.71964	-8.3147	7.65378e-16	7.78859e-15	25.2489
DPY19L2P2	-0.957876	2.76197	-8.31056	7.89419e-16	8.02805e-15	25.1029
HS1BP3	-0.501242	6.21188	-8.30644	8.14046e-16	8.27316e-15	24.7352
TRIM13	-0.355462	5.4738	-8.30585	8.17655e-16	8.30449e-15	24.7443
ITSN2	-0.352771	6.11995	-8.30344	8.32505e-16	8.44823e-15	24.7132
PRELID2	-0.655017	2.85355	-8.30338	8.32879e-16	8.44823e-15	25.0373
DPF3	-1.22437	1.87472	-8.30151	8.44577e-16	8.56138e-15	25.1385
SMAD9	-1.21518	2.47127	-8.3003	8.52212e-16	8.63323e-15	25.0658
SSX2IP	-0.605897	4.67549	-8.30014	8.53216e-16	8.63785e-15	24.755
MTERFD2	-0.336829	4.19037	-8.29979	8.55458e-16	8.655e-15	24.8073
EIF2C1	-0.351894	5.53645	-8.29317	8.98733e-16	9.08118e-15	24.6488
PCCA	-0.662861	5.13113	-8.28625	9.46297e-16	9.55567e-15	24.6175
TUFT1	-0.599926	4.5602	-8.28526	9.53307e-16	9.62029e-15	24.657
DUSP3	-0.362376	7.2578	-8.28513	9.5422e-16	9.62335e-15	24.5996
90288	-1.01046	0.675604	-8.28362	9.64972e-16	9.72556e-15	25.0889
PIK3CB	-0.481833	6.08686	-8.28096	9.84306e-16	9.91408e-15	24.5482
PLCH2	-1.5052	2.46851	-8.28046	9.88002e-16	9.94496e-15	24.9209
CACNA1E	-1.36691	0.858429	-8.27941	9.95697e-16	1.0016e-14	25.0492
SPEF2	-0.632355	3.78536	-8.27755	1.00956e-15	1.01424e-14	24.7034
PCYOX1	-0.486439	7.47073	-8.27747	1.01019e-15	1.01424e-14	24.5509
ABCG2	-1.06421	3.95024	-8.27547	1.02536e-15	1.02882e-14	24.663
NMT2	-0.450189	4.68647	-8.27433	1.03406e-15	1.03689e-14	24.5645
SNX27	-0.325512	6.10803	-8.2515	1.22527e-15	1.22085e-14	24.3323
ZNF782	-0.448013	1.85777	-8.24436	1.29192e-15	1.28484e-14	24.7233
NDFIP2	-0.513721	6.20628	-8.24125	1.32208e-15	1.314e-14	24.2572
DENND5B	-0.479157	4.86282	-8.24054	1.32914e-15	1.32018e-14	24.3019
LEPROT	-0.804743	5.56843	-8.23894	1.34491e-15	1.33501e-14	24.2504
ASH1L	-0.490998	6.29623	-8.23121	1.42426e-15	1.40934e-14	24.1842
TMEM220	-0.648738	3.81748	-8.23048	1.43201e-15	1.41612e-14	24.3543
BTNL9	-1.23818	5.19492	-8.22594	1.481e-15	1.4609e-14	24.1723
PARK2	-0.981489	3.60259	-8.22114	1.53452e-15	1.51086e-14	24.3201
HOXC10	-0.842395	5.33682	-8.2209	1.53736e-15	1.51271e-14	24.128
RBM47	-0.568269	6.93935	-8.22081	1.53838e-15	1.51277e-14	24.1193
KLF10	-0.727031	7.05362	-8.21535	1.6018e-15	1.57318e-14	24.0827
MYO15B	-1.00493	6.58855	-8.21257	1.63502e-15	1.60481e-14	24.0515
SLC41A2	-0.588162	4.83707	-8.2097	1.67015e-15	1.63827e-14	24.079
DHDPSL	-1.12644	4.1658	-8.20849	1.68516e-15	1.65196e-14	24.1429
SLC33A1	-0.451292	5.27552	-8.20475	1.73244e-15	1.69514e-14	24.0134
CANX	-0.463046	10.3555	-8.20457	1.73473e-15	1.69633e-14	24.1382
SLC5A9	-1.35622	3.74696	-8.20258	1.76044e-15	1.72041e-14	24.1621
COL25A1	-1.50126	0.988287	-8.19865	1.81223e-15	1.76883e-14	24.4564
TJP2	-0.490051	6.33158	-8.19696	1.83508e-15	1.79003e-14	23.9347
MGEA5	-0.332765	7.71277	-8.19556	1.85417e-15	1.80753e-14	23.962
SORBS2	-0.833635	6.31156	-8.19541	1.85622e-15	1.80841e-14	23.9232
SLC47A2	-1.64491	-0.258997	-8.19265	1.8944e-15	1.84447e-14	24.4658
CRB3	-0.839483	4.05072	-8.18617	1.9873e-15	1.93253e-14	23.9967
FAM47E	-0.989524	1.43293	-8.18541	1.99846e-15	1.94132e-14	24.3317
ZFYVE9	-0.464516	4.90738	-8.18538	1.9988e-15	1.94132e-14	23.8964
AGTR1	-1.58124	2.92678	-8.18461	2.01018e-15	1.95117e-14	24.1607
RNF170	-0.388623	4.98026	-8.17828	2.10639e-15	2.04079e-14	23.8392
PTER	-0.94645	5.59532	-8.17555	2.14924e-15	2.07994e-14	23.7876
FAM134A	-0.336828	7.60133	-8.17496	2.15847e-15	2.0874e-14	23.8078
GPRASP2	-0.600911	4.19221	-8.17379	2.17721e-15	2.10423e-14	23.8871
C10orf58	-0.512721	6.8008	-8.17238	2.19991e-15	2.12488e-14	23.7633
AFM	-1.92676	-2.11091	-8.172	2.20619e-15	2.12963e-14	24.3092
DDX60	-0.598519	5.5918	-8.1716	2.21266e-15	2.13457e-14	23.7591
NEURL3	-1.02877	1.25167	-8.17056	2.22966e-15	2.14927e-14	24.2374
RMND1	-0.513824	4.85914	-8.1705	2.23062e-15	2.14927e-14	23.7921
STARD8	-0.613043	5.3846	-8.16337	2.35099e-15	2.26249e-14	23.7073
STAT5B	-0.290004	6.88867	-8.16283	2.36038e-15	2.27014e-14	23.6961
MICAL3	-0.530378	6.85361	-8.15574	2.48675e-15	2.38876e-14	23.6439
FAM168B	-0.354862	7.06945	-8.15183	2.55946e-15	2.45412e-14	23.6214
FASTKD2	-0.305671	5.46621	-8.14481	2.69499e-15	2.57313e-14	23.5693
LOC645332	-0.440691	2.45237	-8.13149	2.97198e-15	2.82562e-14	23.8417
C5orf36	-0.534316	2.00212	-8.12973	3.01062e-15	2.85891e-14	23.8798
PHAX	-0.363047	4.61328	-8.12722	3.06665e-15	2.90861e-14	23.5007
PAAF1	-0.342364	4.82077	-8.12531	3.1099e-15	2.9461e-14	23.4679
SRBD1	-0.329833	4.27822	-8.12465	3.12503e-15	2.95865e-14	23.52
DOC2A	-1.77541	3.41192	-8.11496	3.35521e-15	3.16518e-14	23.5813
GYLTL1B	-1.57351	2.3262	-8.1119	3.43139e-15	3.2343e-14	23.7159
TMEM26	-0.811398	2.83548	-8.10506	3.60771e-15	3.38918e-14	23.5995
RBM8A	-0.307395	6.4116	-8.10305	3.66133e-15	3.43488e-14	23.2548
C1orf106	-1.04067	4.72528	-8.10299	3.66288e-15	3.43488e-14	23.3151
STX7	-0.382778	6.69282	-8.0976	3.81032e-15	3.56518e-14	23.2198
ADD1	-0.235445	8.27313	-8.09611	3.85207e-15	3.60158e-14	23.2662
SLK	-0.538443	6.32919	-8.09578	3.86143e-15	3.60819e-14	23.2017
PLG	-3.23648	-0.310985	-8.09297	3.94173e-15	3.68105e-14	23.7535
PFKP	-0.664826	8.86477	-8.09121	3.99282e-15	3.72215e-14	23.2565
UNC119B	-0.5126	6.51462	-8.08714	4.11353e-15	3.83241e-14	23.1414
C5orf41	-0.611487	5.07064	-8.08671	4.12631e-15	3.84205e-14	23.1706
DHFRL1	-0.418308	3.56725	-8.08589	4.15108e-15	3.86283e-14	23.3468
ZNF33A	-0.371419	5.76711	-8.08402	4.20838e-15	3.91385e-14	23.1209
AFF2	-1.08099	1.78576	-8.083	4.23981e-15	3.94075e-14	23.5653
ENPP4	-0.645102	5.45789	-8.08179	4.27738e-15	3.97333e-14	23.1146
MTHFD1	-0.41457	6.41491	-8.07683	4.43536e-15	4.11039e-14	23.0659
MACC1	-1.1478	5.52494	-8.0728	4.56776e-15	4.22317e-14	23.0473
BDH2	-0.527917	6.44866	-8.06955	4.67744e-15	4.31952e-14	23.014
STAMBPL1	-0.722034	3.91702	-8.06786	4.73566e-15	4.37071e-14	23.1619
SGPP2	-0.969088	3.60258	-8.06658	4.78008e-15	4.40656e-14	23.2023
MGST1	-1.24405	6.9176	-8.06042	4.99991e-15	4.60114e-14	22.9575
FAM151A	-2.21325	1.39054	-8.05724	5.11728e-15	4.69545e-14	23.4145
NCOA4	-0.461738	8.19863	-8.05557	5.1799e-15	4.75015e-14	22.9713
P2RY12	-1.18606	0.741171	-8.05222	5.30793e-15	4.85908e-14	23.4196
GNE	-0.485126	5.58232	-8.05097	5.35658e-15	4.89793e-14	22.8884
GIT2	-0.467294	7.08865	-8.04961	5.40968e-15	4.94362e-14	22.8848
LIME1	-1.32571	4.51607	-8.04461	5.6103e-15	5.12103e-14	22.916
CRIP3	-1.3169	-0.45185	-8.04416	5.62904e-15	5.13516e-14	23.4102
USP2	-1.18692	4.08576	-8.04389	5.63983e-15	5.14203e-14	22.965
CFLAR	-0.423447	6.40555	-8.04347	5.65739e-15	5.15506e-14	22.8262
BPNT1	-0.37489	4.66973	-8.04086	5.76597e-15	5.2449e-14	22.8736
CDHR3	-0.879676	2.08874	-8.03932	5.83074e-15	5.30077e-14	23.2227
WDSUB1	-0.472346	3.77917	-8.03706	5.92749e-15	5.38562e-14	22.9625
MLEC	-0.467843	9.07256	-8.03258	6.12416e-15	5.55471e-14	22.8441
TMCO7	-0.371544	4.29849	-8.03159	6.16812e-15	5.58887e-14	22.8481
TSPYL1	-0.50816	7.03362	-8.03157	6.16892e-15	5.58887e-14	22.7538
ZNF711	-1.27344	3.21378	-8.02677	6.38853e-15	5.77575e-14	22.9801
MAP3K14	-0.666735	5.51252	-8.02062	6.68019e-15	6.02784e-14	22.6734
PKD2	-0.428718	6.90231	-8.01343	7.03871e-15	6.32962e-14	22.6203
FCHO2	-0.43072	6.19656	-8.01158	7.13388e-15	6.41155e-14	22.5965
L2HGDH	-0.708545	3.42707	-8.01086	7.17131e-15	6.44151e-14	22.832
KIAA1107	-0.501352	2.54668	-8.00961	7.23671e-15	6.49657e-14	22.9563
CABC1	-0.478051	5.81108	-8.0077	7.33775e-15	6.58352e-14	22.5724
WDR47	-0.369143	4.39876	-8.00579	7.43989e-15	6.66379e-14	22.6514
PLA2G4C	-0.608481	4.28333	-8.00283	7.60152e-15	6.79377e-14	22.6443
TTC26	-0.545681	2.6643	-8.00282	7.60223e-15	6.79377e-14	22.892
CREBL2	-0.36118	7.13525	-7.98839	8.4405e-15	7.51733e-14	22.4482
UNC13B	-0.508374	5.96628	-7.98813	8.4562e-15	7.52282e-14	22.4303
SIK2	-0.463102	5.81414	-7.98774	8.48048e-15	7.54017e-14	22.4299
ABHD1	-0.969117	-0.0990001	-7.98522	8.63671e-15	7.67475e-14	22.9831
OSTalpha	-1.35667	1.32865	-7.97563	9.25743e-15	8.20784e-14	22.8391
RNF186	-1.82229	3.42176	-7.96643	9.8943e-15	8.75282e-14	22.5165
TNK1	-0.547909	3.36944	-7.96635	9.90013e-15	8.75307e-14	22.5245
C17orf107	-0.821567	2.75631	-7.96097	1.02927e-14	9.08491e-14	22.5816
RHBDD1	-0.427785	4.17973	-7.96046	1.03306e-14	9.11324e-14	22.3562
MARVELD3	-1.1749	2.15809	-7.95539	1.07159e-14	9.44252e-14	22.6185
GCC2	-0.449002	5.8431	-7.94693	1.13909e-14	1.0015e-13	22.1388
IHH	-1.58244	0.337379	-7.94276	1.17392e-14	1.0304e-13	22.6655
FAM35B2	-0.464703	1.87272	-7.93984	1.19888e-14	1.05172e-13	22.5387
PLCB1	-0.967386	5.50201	-7.93969	1.20017e-14	1.05226e-13	22.0969
CRIM1	-0.604244	8.41216	-7.93488	1.24251e-14	1.08637e-13	22.1195
BTBD8	-1.05189	-1.46759	-7.93257	1.26342e-14	1.10404e-13	22.634
WDR11	-0.354027	5.90445	-7.92964	1.29031e-14	1.12629e-13	22.0151
DECR2	-0.705441	5.35955	-7.92836	1.30235e-14	1.13617e-13	22.0225
TNFRSF10A	-0.674805	2.56488	-7.92766	1.30889e-14	1.13999e-13	22.3724
ACO2	-0.516181	7.97119	-7.92562	1.32826e-14	1.15622e-13	22.0342
CCDC110	-0.69896	1.93205	-7.9209	1.37422e-14	1.19425e-13	22.399
ZDHHC9	-0.436108	6.49583	-7.91963	1.38675e-14	1.20445e-13	21.9444
SPAG16	-0.42523	3.86032	-7.91832	1.39998e-14	1.21263e-13	22.1045
CDC42BPA	-0.478883	6.69946	-7.91002	1.48604e-14	1.28364e-13	21.8798
GPR89B	-0.99556	-0.156229	-7.90725	1.51595e-14	1.30876e-13	22.4373
C1orf89	-0.532294	2.00051	-7.90545	1.53567e-14	1.32506e-13	22.2831
BEST3	-1.00151	-0.859241	-7.89739	1.62724e-14	1.40024e-13	22.386
PEBP1	-0.481303	8.99557	-7.89144	1.69835e-14	1.45984e-13	21.8371
TUBA4B	-1.48548	-0.563043	-7.88761	1.74566e-14	1.49725e-13	22.3121
UGT1A3	-1.73639	-0.654071	-7.88648	1.75985e-14	1.50777e-13	22.3063
TMED5	-0.539197	6.91968	-7.88405	1.79075e-14	1.53342e-13	21.7014
IRX3	-1.08818	5.60176	-7.88321	1.80159e-14	1.54186e-13	21.6936
EXOC8	-0.355648	4.57119	-7.88259	1.80968e-14	1.54795e-13	21.7576
SEPHS2	-0.5298	6.97805	-7.88224	1.81422e-14	1.55099e-13	21.6902
IQGAP2	-0.746972	5.44528	-7.88195	1.81798e-14	1.55336e-13	21.6904
PHF3	-0.426555	6.56192	-7.87792	1.87123e-14	1.59626e-13	21.6504
C2orf47	-0.382707	3.94589	-7.87771	1.87407e-14	1.59782e-13	21.8045
C12orf72	-0.301291	2.06901	-7.87672	1.88747e-14	1.60838e-13	22.0736
MYEF2	-0.552501	4.92801	-7.87645	1.8911e-14	1.6106e-13	21.6822
CWC22	-0.350288	4.96157	-7.87537	1.90572e-14	1.62217e-13	21.672
ALS2	-0.316862	4.94674	-7.87466	1.91556e-14	1.62967e-13	21.6681
COG8	-0.331796	4.57777	-7.87438	1.91929e-14	1.6302e-13	21.6991
GRTP1	-0.796081	2.66833	-7.87333	1.93388e-14	1.64172e-13	21.9752
ZNF318	-0.357697	5.07169	-7.87231	1.94798e-14	1.65279e-13	21.6426
AJAP1	-1.25382	1.84527	-7.87223	1.94914e-14	1.65289e-13	22.0655
GON4L	-0.370012	5.52215	-7.8716	1.95795e-14	1.65947e-13	21.6144
GALM	-0.464899	5.66447	-7.86986	1.98254e-14	1.67913e-13	21.5975
GHDC	-0.425458	6.32072	-7.86975	1.98407e-14	1.67913e-13	21.59
CRYAB	-0.983412	9.57113	-7.86955	1.9869e-14	1.6804e-13	21.7067
NCRNA00175	-1.08337	-1.94207	-7.86909	1.99354e-14	1.68511e-13	22.1872
C18orf56	-0.827163	0.759068	-7.86069	2.11705e-14	1.78855e-13	22.0675
MTO1	-0.289111	4.43659	-7.84742	2.32778e-14	1.96133e-13	21.5246
C4A	-1.10426	10.4647	-7.84622	2.34794e-14	1.97669e-13	21.5794
LILRA1	-0.922639	0.18719	-7.84363	2.39173e-14	2.01199e-13	21.9788
EGLN1	-0.381397	7.18225	-7.84136	2.43094e-14	2.04279e-13	21.4084
ATP11C	-0.457322	5.26246	-7.83848	2.48138e-14	2.08407e-13	21.3929
C18orf34	-1.12645	-0.203657	-7.83801	2.48969e-14	2.08994e-13	21.9561
LRCH1	-0.402888	5.594	-7.83368	2.56785e-14	2.15325e-13	21.345
SGSM1	-1.08582	2.74682	-7.83293	2.58171e-14	2.16373e-13	21.6805
RBBP9	-0.402976	5.54181	-7.83166	2.60524e-14	2.18027e-13	21.3326
ATXN7L3B	-0.281558	7.07327	-7.83154	2.60735e-14	2.18058e-13	21.3361
SNX7	-0.472346	5.20158	-7.82923	2.6508e-14	2.21574e-13	21.3314
SPEN	-0.464729	6.42077	-7.82814	2.67152e-14	2.23188e-13	21.2981
RAVER2	-0.498542	4.74657	-7.82768	2.68018e-14	2.23793e-13	21.3543
MYLK4	-0.996065	1.77553	-7.82371	2.75723e-14	2.29861e-13	21.7328
TDRD7	-0.342919	4.68571	-7.81977	2.83571e-14	2.36155e-13	21.3044
PAH	-2.49738	1.95894	-7.81379	2.95929e-14	2.46057e-13	21.6449
FAM84B	-0.618063	6.20774	-7.81195	2.99817e-14	2.49158e-13	21.1832
AP1G1	-0.308896	6.98049	-7.8088	3.06635e-14	2.54421e-13	21.1738
SCAND2	-0.390611	4.18828	-7.80593	3.12956e-14	2.5953e-13	21.2649
DHX9	-0.299001	7.311	-7.80515	3.14694e-14	2.60697e-13	21.1587
PPIP5K2	-0.385714	5.63888	-7.79545	3.37195e-14	2.78459e-13	21.0755
ZNF214	-0.448631	1.73503	-7.79474	3.38896e-14	2.79717e-13	21.5348
IL6ST	-1.04759	6.31226	-7.79341	3.42118e-14	2.82229e-13	21.0537
DDX46	-0.317815	5.8106	-7.78486	3.63533e-14	2.99269e-13	20.9972
DCTN6	-0.401156	5.17008	-7.78007	3.76139e-14	3.08996e-13	20.9889
MOAP1	-0.416615	5.77627	-7.77859	3.80087e-14	3.1192e-13	20.9542
FASTKD3	-0.342186	3.30065	-7.77777	3.82311e-14	3.13419e-13	21.2084
HIST1H2BD	-0.822717	4.83789	-7.77505	3.89759e-14	3.18532e-13	20.9779
C6orf211	-0.45367	5.16636	-7.76591	4.15885e-14	3.3883e-13	20.8903
RBM43	-0.611961	4.39858	-7.76424	4.20828e-14	3.42503e-13	20.9467
RCHY1	-0.386329	4.76669	-7.76214	4.27149e-14	3.47289e-13	20.894
SYNE2	-0.527912	7.56697	-7.75528	4.48413e-14	3.64203e-13	20.8199
ERCC5	-0.352863	6.41412	-7.74726	4.74625e-14	3.85095e-13	20.7325
F11	-1.88569	-1.23215	-7.74387	4.86133e-14	3.9423e-13	21.3286
APC	-0.447855	5.49083	-7.74347	4.87518e-14	3.9515e-13	20.7179
C6orf165	-0.821269	0.926718	-7.74319	4.885e-14	3.95743e-13	21.2409
HAVCR2	-1.06991	5.97417	-7.74311	4.88755e-14	3.95746e-13	20.7034
TUB	-1.14947	3.82567	-7.72612	5.51126e-14	4.44422e-13	20.7629
PNPLA3	-1.1642	-0.846058	-7.72577	5.52503e-14	4.45246e-13	21.1993
GPR137B	-0.627529	5.46319	-7.72572	5.52711e-14	4.45246e-13	20.5955
KLHDC2	-0.422318	5.93411	-7.71865	5.80982e-14	4.67543e-13	20.5339
NPHP1	-0.444748	3.15898	-7.71758	5.85394e-14	4.70612e-13	20.8134
FIGN	-0.897531	2.40416	-7.7151	5.95705e-14	4.78658e-13	20.9077
ZDHHC6	-0.267947	5.41742	-7.71293	6.04902e-14	4.85553e-13	20.5087
ZNRF2	-0.408347	4.88574	-7.70987	6.181e-14	4.95895e-13	20.5204
C5orf24	-0.379303	6.61219	-7.70581	6.36043e-14	5.09513e-13	20.4473
C13orf1	-0.31346	4.2817	-7.70448	6.42053e-14	5.13343e-13	20.5459
CDC23	-0.272747	5.37396	-7.70446	6.42126e-14	5.13343e-13	20.4519
DIP2B	-0.364654	5.81051	-7.70224	6.52253e-14	5.2091e-13	20.4222
FAM190A	-1.06101	0.0225448	-7.69229	6.99606e-14	5.57317e-13	20.9411
TICAM1	-0.432236	5.20311	-7.68169	7.53798e-14	5.9958e-13	20.3032
NDRG1	-0.678142	11.113	-7.67934	7.66312e-14	6.08919e-13	20.4438
SSTR1	-1.30432	1.69594	-7.66905	8.23775e-14	6.53592e-13	20.6696
KIAA0240	-0.432148	5.02358	-7.66832	8.28007e-14	6.56619e-13	20.2224
ANK1	-1.51153	2.47005	-7.66162	8.67921e-14	6.8689e-13	20.5303
C11orf52	-0.786247	3.56491	-7.65867	8.86063e-14	7.00896e-13	20.3391
FNBP1L	-0.433511	6.6576	-7.65718	8.95374e-14	7.07552e-13	20.1118
DCAF8	-0.234602	7.04173	-7.64006	1.00953e-13	7.94973e-13	20.0034
GAB1	-0.440162	5.12998	-7.63883	1.01825e-13	8.01043e-13	20.0119
ITM2B	-0.452444	10.7336	-7.63688	1.03219e-13	8.11603e-13	20.1354
FGL2	-0.750416	6.49194	-7.63656	1.03452e-13	8.13032e-13	19.9671
FAM86B2	-1.12456	-1.55727	-7.63295	1.061e-13	8.32597e-13	20.5745
TSHZ1	-0.528691	5.68726	-7.63236	1.06541e-13	8.35639e-13	19.9425
REPS2	-0.993468	5.30528	-7.62538	1.11871e-13	8.75704e-13	19.9094
ING3	-0.39042	4.13123	-7.62315	1.13631e-13	8.88598e-13	20.0054
YPEL2	-0.390611	6.17966	-7.6207	1.1559e-13	9.03469e-13	19.8557
LOC100124692	-1.28795	-2.06691	-7.62039	1.15845e-13	9.05014e-13	20.4865
EPS8L2	-0.606187	7.46311	-7.61919	1.16816e-13	9.12146e-13	19.8742
SPTBN1	-0.494153	9.33348	-7.61806	1.17742e-13	9.18922e-13	19.9475
CX3CR1	-1.09308	4.06685	-7.61689	1.18713e-13	9.26043e-13	19.9718
ST13	-0.347142	8.41327	-7.61363	1.21442e-13	9.46398e-13	19.8773
OSCP1	-0.40086	3.33108	-7.61327	1.21752e-13	9.48343e-13	20.0662
SPG11	-0.333759	6.36569	-7.61026	1.24337e-13	9.6752e-13	19.7848
RIPK1	-0.226751	5.86824	-7.6083	1.2605e-13	9.79882e-13	19.7732
FAM126B	-0.375604	4.79662	-7.60795	1.2636e-13	9.81725e-13	19.8249
KIAA0776	-0.38932	5.80848	-7.60698	1.27216e-13	9.87492e-13	19.7652
ARID4A	-0.419944	4.90364	-7.60676	1.27409e-13	9.88498e-13	19.8078
RIF1	-0.695921	5.06363	-7.6066	1.27554e-13	9.89138e-13	19.7948
GGNBP2	-0.200792	6.05988	-7.60446	1.29472e-13	1.00352e-12	19.7445
SIRT1	-0.372403	5.02201	-7.60008	1.33487e-13	1.03311e-12	19.753
MPHOSPH8	-0.374549	5.35504	-7.59948	1.34045e-13	1.03693e-12	19.7291
TOMM70A	-0.409681	6.89724	-7.5989	1.34588e-13	1.04061e-12	19.7166
DYNLL2	-0.475419	5.86422	-7.59879	1.34695e-13	1.04093e-12	19.708
CCDC11	-0.661952	0.773546	-7.59393	1.39338e-13	1.07576e-12	20.2278
UBXN2B	-0.423022	5.43618	-7.59343	1.39817e-13	1.0784e-12	19.684
PLD1	-0.460041	5.26822	-7.59238	1.40849e-13	1.0853e-12	19.6849
YTHDC2	-0.345392	5.52894	-7.59215	1.41072e-13	1.08649e-12	19.6715
PPP1R15B	-0.463344	6.58463	-7.59107	1.42136e-13	1.09415e-12	19.6561
WWTR1	-0.599074	6.01313	-7.58984	1.43367e-13	1.10295e-12	19.6447
ASPG	-2.42634	1.57654	-7.58898	1.44228e-13	1.10863e-12	20.1333
WRB	-0.414815	5.34753	-7.58868	1.44528e-13	1.11039e-12	19.6555
NUP62CL	-0.781661	1.39529	-7.57946	1.54114e-13	1.18193e-12	20.0846
WDR19	-0.398677	4.5587	-7.57597	1.57893e-13	1.20836e-12	19.6289
PDZRN3	-1.11493	2.85789	-7.57477	1.59224e-13	1.21737e-12	19.8796
PGA3	-1.88112	-0.37442	-7.5716	1.62767e-13	1.24325e-12	20.1366
METTL14	-0.428566	3.89688	-7.56824	1.66614e-13	1.27141e-12	19.6649
SPDYE3	-0.397884	1.88352	-7.56767	1.67283e-13	1.2759e-12	19.9577
TEAD1	-0.388901	6.65008	-7.56091	1.75322e-13	1.33657e-12	19.451
RAPGEF6	-0.75311	4.059	-7.56038	1.75975e-13	1.34089e-12	19.5863
DUSP11	-0.300661	4.70828	-7.56025	1.76133e-13	1.34145e-12	19.5065
LYRM7	-0.401306	4.82407	-7.55894	1.77734e-13	1.35299e-12	19.4872
PTGR1	-0.612754	6.03504	-7.55877	1.77943e-13	1.35393e-12	19.4321
POLR2C	-0.292144	6.62735	-7.55847	1.78319e-13	1.35613e-12	19.4339
FAM134B	-0.833716	6.61668	-7.55828	1.78555e-13	1.35662e-12	19.4324
CTXN3	-2.14672	-2.09702	-7.55544	1.82105e-13	1.38292e-12	20.0499
ZNF828	-0.40455	4.36806	-7.5517	1.86903e-13	1.41868e-12	19.4849
VANGL1	-0.417362	5.229	-7.54687	1.93273e-13	1.46491e-12	19.376
AQP11	-0.684915	0.799595	-7.54652	1.93734e-13	1.46725e-12	19.9046
2010-09-01	-0.434637	6.4062	-7.54577	1.94748e-13	1.47327e-12	19.3441
PARD6B	-0.599394	5.11937	-7.54414	1.96966e-13	1.4879e-12	19.364
PHF15	-0.355703	6.32451	-7.54276	1.98862e-13	1.50079e-12	19.3228
RAPGEF2	-0.482517	6.25334	-7.53375	2.1167e-13	1.5944e-12	19.2611
NCKAP5	-0.743377	2.40976	-7.53046	2.16553e-13	1.62962e-12	19.6427
PDPR	-0.479019	5.97559	-7.52526	2.24479e-13	1.68846e-12	19.2043
CCDC30	-0.587528	2.50649	-7.52137	2.30603e-13	1.7304e-12	19.5681
NCEH1	-0.6602	6.51022	-7.52091	2.31339e-13	1.7351e-12	19.1761
DENND4C	-0.389025	6.15022	-7.51937	2.3382e-13	1.75287e-12	19.1631
DDX18	-0.298613	6.40211	-7.51843	2.35344e-13	1.76346e-12	19.1579
RGS12	-0.434073	5.74184	-7.51361	2.43316e-13	1.82056e-12	19.1292
IPMK	-0.850355	1.65463	-7.51239	2.45384e-13	1.83433e-12	19.6065
RGS14	-0.666139	5.19885	-7.50356	2.60811e-13	1.94413e-12	19.0832
KIDINS220	-0.376296	6.68739	-7.49983	2.67615e-13	1.99202e-12	19.036
KCNMA1	-1.08052	5.42112	-7.49971	2.6784e-13	1.99275e-12	19.0457
LRMP	-0.749684	4.30197	-7.49603	2.74735e-13	2.04235e-12	19.1148
DZIP1	-0.760135	5.31889	-7.49086	2.84705e-13	2.11325e-12	18.9905
STON1	-0.69592	4.86236	-7.47837	3.10306e-13	2.29895e-12	18.9364
RHOB	-0.78342	9.43452	-7.47566	3.16151e-13	2.34115e-12	18.9814
ZBTB20	-0.730035	0.731068	-7.47334	3.21227e-13	2.37539e-12	19.416
TYW3	-0.329588	4.67512	-7.47289	3.22216e-13	2.38159e-12	18.9163
C4orf19	-0.939269	3.59109	-7.47226	3.23632e-13	2.39093e-12	19.0631
TBCK	-0.287793	4.66804	-7.47061	3.2733e-13	2.41713e-12	18.9015
KLF15	-1.14407	3.48422	-7.46849	3.32144e-13	2.44923e-12	19.0557
PEX1	-0.432464	4.65656	-7.46778	3.33761e-13	2.45771e-12	18.8835
SLC22A8	-2.12338	-1.20681	-7.46467	3.4098e-13	2.50736e-12	19.442
NRAS	-0.363443	6.50703	-7.46371	3.43226e-13	2.52269e-12	18.7884
PCBD2	-0.38851	4.51751	-7.46056	3.50755e-13	2.57324e-12	18.8492
HSPC159	-0.478526	5.01979	-7.45912	3.54228e-13	2.59751e-12	18.7941
KDR	-0.967598	7.72416	-7.45826	3.56338e-13	2.61177e-12	18.7886
COL27A1	-1.01471	4.86275	-7.45533	3.63589e-13	2.66367e-12	18.7807
C10orf118	-0.58856	4.19265	-7.45342	3.68377e-13	2.6975e-12	18.8415
CDC14C	-0.75992	-1.37927	-7.45318	3.69002e-13	2.70082e-12	19.368
CUL3	-0.285257	6.18207	-7.45309	3.69217e-13	2.70114e-12	18.7141
VPS54	-0.326503	5.22221	-7.45283	3.69892e-13	2.70482e-12	18.7385
MBD5	-0.362736	4.26019	-7.4476	3.83401e-13	2.80101e-12	18.793
STON2	-0.884832	4.37915	-7.44748	3.83723e-13	2.80206e-12	18.777
PCBP1	-0.278278	8.85369	-7.44632	3.86796e-13	2.8232e-12	18.7586
PALM3	-1.22636	2.69643	-7.43588	4.15512e-13	3.02859e-12	18.9642
ZNF611	-0.517509	4.46598	-7.42332	4.52863e-13	3.29627e-12	18.604
IBTK	-0.336376	6.14207	-7.41536	4.7821e-13	3.47595e-12	18.46
SMCR7L	-0.303461	5.93989	-7.41491	4.79688e-13	3.48508e-12	18.4585
C1orf58	-0.624422	3.84651	-7.41283	4.86553e-13	3.53333e-12	18.6208
ODC1	-0.446698	6.69808	-7.40113	5.27079e-13	3.81709e-12	18.3702
SLU7	-0.288534	5.9257	-7.39995	5.31337e-13	3.84616e-12	18.3582
PGK1	-0.494961	9.95585	-7.39805	5.38283e-13	3.89286e-12	18.4808
PTPRB	-0.900616	7.02292	-7.39775	5.39393e-13	3.8991e-12	18.3559
EDNRB	-0.99163	7.18328	-7.39544	5.47953e-13	3.95736e-12	18.3454
KIFAP3	-0.307882	5.70719	-7.39277	5.58028e-13	4.02643e-12	18.3145
ENTPD2	-1.10806	3.18581	-7.38815	5.75907e-13	4.14785e-12	18.5664
CYB5RL	-0.494933	1.9876	-7.38668	5.81727e-13	4.18785e-12	18.7275
EMCN	-0.989224	5.77672	-7.37597	6.25801e-13	4.50103e-12	18.2002
RB1	-0.397001	6.66951	-7.37248	6.4082e-13	4.60695e-12	18.1777
PECI	-0.406574	6.07488	-7.37138	6.45654e-13	4.63748e-12	18.1653
TEF	-0.646568	5.58322	-7.36917	6.55444e-13	4.70566e-12	18.1602
ZNF592	-0.249996	5.96084	-7.36694	6.65476e-13	4.7755e-12	18.1366
WARS2	-0.347494	4.3969	-7.36276	6.84665e-13	4.90874e-12	18.2063
KCNV1	-1.69436	-1.25673	-7.36185	6.8892e-13	4.937e-12	18.7623
FARP1	-0.394843	7.37136	-7.35845	7.05049e-13	5.048e-12	18.1044
MYO7A	-0.814825	4.13462	-7.35164	7.38437e-13	5.27746e-12	18.167
GPR98	-1.02116	0.284266	-7.35057	7.43861e-13	5.30901e-12	18.6263
PLCH1	-0.712867	3.15962	-7.34919	7.50853e-13	5.35165e-12	18.3108
INO80C	-0.493088	4.23114	-7.34825	7.55645e-13	5.38094e-12	18.1308
CLCN6	-0.420134	4.79453	-7.34675	7.63377e-13	5.43355e-12	18.0581
SGK3	-0.394125	4.51834	-7.3457	7.68876e-13	5.47022e-12	18.0784
CISD2	-0.387987	5.58839	-7.34561	7.69334e-13	5.47101e-12	18.0026
GUCA2B	-1.92321	-1.28695	-7.34116	7.92932e-13	5.62868e-12	18.6269
TPRG1L	-0.340636	6.28322	-7.34059	7.9599e-13	5.6464e-12	17.9597
GCNT2	-0.497145	4.67017	-7.34056	7.96145e-13	5.6464e-12	18.0284
ARHGAP28	-0.758096	3.70276	-7.33721	8.14486e-13	5.76779e-12	18.1389
EGLN3	-1.09575	8.85844	-7.33717	8.14723e-13	5.76779e-12	18.0274
LASS2	-0.386431	8.64561	-7.33253	8.40772e-13	5.94686e-12	17.9871
CLCN3	-0.531538	6.10282	-7.33196	8.44029e-13	5.96722e-12	17.902
C6orf217	-0.767899	-1.0843	-7.32992	8.55785e-13	6.04763e-12	18.5488
PHLDB2	-0.491377	6.60102	-7.32384	8.91781e-13	6.29072e-12	17.8519
ERLIN2	-0.388255	6.62422	-7.32194	9.03322e-13	6.36596e-12	17.8397
SUCLA2	-0.436644	5.43817	-7.32188	9.03657e-13	6.36596e-12	17.8503
CTSO	-0.419938	6.72991	-7.32139	9.06662e-13	6.38143e-12	17.8381
GDF6	-1.42321	3.25489	-7.32021	9.13963e-13	6.42995e-12	18.1021
GPR89A	-0.337177	5.1678	-7.3191	9.20857e-13	6.47556e-12	17.8459
FOLR1	-1.2238	5.40476	-7.31849	9.24667e-13	6.49945e-12	17.8292
C15orf17	-0.303113	6.17818	-7.3162	9.39141e-13	6.59825e-12	17.797
CNTNAP3	-0.80739	1.60997	-7.31563	9.42761e-13	6.62073e-12	18.296
TRDMT1	-0.37249	3.06271	-7.31199	9.6628e-13	6.77384e-12	18.0797
TRIM44	-0.564692	6.05867	-7.3117	9.68163e-13	6.78402e-12	17.7675
P2RX7	-0.802152	3.05427	-7.31116	9.71686e-13	6.80568e-12	18.0757
PLSCR4	-0.712244	5.23328	-7.31047	9.76262e-13	6.8347e-12	17.7847
FGFR2	-0.873901	4.91355	-7.30862	9.88541e-13	6.91759e-12	17.7942
ACOX2	-0.807538	3.21493	-7.30736	9.96995e-13	6.97366e-12	18.0236
LILRA2	-0.769747	1.97237	-7.30723	9.9791e-13	6.97697e-12	18.2018
DNAJC27	-0.361914	3.25963	-7.30398	1.02006e-12	7.12864e-12	17.9937
THRA	-0.452985	5.72686	-7.30387	1.02081e-12	7.13078e-12	17.7208
GIN1	-0.333952	2.89647	-7.30352	1.02324e-12	7.14453e-12	18.0507
SYN3	-0.847681	-1.11695	-7.29851	1.05852e-12	7.38436e-12	18.3439
CCDC125	-0.418908	3.43538	-7.29763	1.06477e-12	7.4214e-12	17.9216
RAB11FIP2	-0.438379	5.01335	-7.29649	1.07304e-12	7.47574e-12	17.7061
RGP1	-0.684262	2.97683	-7.29497	1.0841e-12	7.54611e-12	17.9811
IRF2BP2	-0.298299	7.86903	-7.29028	1.11898e-12	7.77859e-12	17.6712
HMOX1	-0.80308	8.1068	-7.28903	1.12847e-12	7.84114e-12	17.6737
SASH1	-0.498599	6.39864	-7.28841	1.13321e-12	7.86715e-12	17.6138
UBXN10	-0.863997	3.4316	-7.28399	1.16753e-12	8.10181e-12	17.8319
SYNJ1	-0.377718	4.48337	-7.27566	1.23502e-12	8.55509e-12	17.6172
MCF2L	-0.650035	5.72475	-7.27023	1.281e-12	8.85419e-12	17.498
BLMH	-0.291856	5.60129	-7.26965	1.28605e-12	8.88126e-12	17.4977
GSTA4	-0.430909	4.45622	-7.26623	1.31599e-12	9.07215e-12	17.558
NEDD4	-0.575639	5.13205	-7.2658	1.31983e-12	9.09466e-12	17.4948
ERO1LB	-0.409396	4.77717	-7.26529	1.32433e-12	9.1217e-12	17.5188
KIAA1430	-0.372475	5.92063	-7.2632	1.34309e-12	9.24686e-12	17.4476
USP12	-0.666907	4.19742	-7.25816	1.38943e-12	9.54921e-12	17.5378
GTF2I	-0.554035	6.81145	-7.25474	1.42181e-12	9.76754e-12	17.3983
LAPTM4A	-0.316137	8.91572	-7.25119	1.45613e-12	9.99456e-12	17.4599
TAF1B	-0.387621	3.74312	-7.24967	1.47107e-12	1.00884e-11	17.5525
LOC283392	-1.76018	1.16087	-7.24596	1.50824e-12	1.03342e-11	17.8776
AQP3	-0.907274	6.44187	-7.24559	1.512e-12	1.03555e-11	17.3311
C2orf77	-0.627502	1.91597	-7.2409	1.56042e-12	1.0664e-11	17.7714
AFF4	-0.423825	7.41223	-7.24028	1.56687e-12	1.07034e-11	17.3218
SLC25A21	-1.05471	-1.39666	-7.23576	1.61521e-12	1.10098e-11	17.9411
EIF4E3	-0.407501	5.47622	-7.23393	1.63507e-12	1.11351e-11	17.2666
BST1	-0.634273	2.92	-7.23	1.67878e-12	1.14135e-11	17.5621
ECH1	-0.49553	8.05846	-7.22992	1.67974e-12	1.14151e-11	17.2811
TAPT1	-0.328267	5.24661	-7.22619	1.72225e-12	1.1699e-11	17.2267
SLC39A8	-0.580035	5.47246	-7.2234	1.75474e-12	1.18992e-11	17.1974
ICK	-0.365386	4.81202	-7.21865	1.81149e-12	1.22577e-11	17.2083
ZYG11A	-1.44921	-1.20342	-7.21754	1.82506e-12	1.23442e-11	17.819
TRIM23	-0.37351	4.47952	-7.21561	1.84876e-12	1.24991e-11	17.2218
SCN4B	-0.946279	4.88366	-7.21461	1.86127e-12	1.25783e-11	17.1756
OAS1	-0.565538	5.72991	-7.21418	1.86659e-12	1.26088e-11	17.1283
CELSR1	-0.688534	6.65452	-7.21139	1.90173e-12	1.28408e-11	17.1094
PAR5	-0.925432	0.329462	-7.21103	1.90632e-12	1.28662e-11	17.7081
STOM	-0.353701	8.89405	-7.20794	1.94624e-12	1.31244e-11	17.1744
UGT1A1	-1.56958	-0.293297	-7.20783	1.94768e-12	1.31285e-11	17.7228
LRPPRC	-0.397924	7.35378	-7.20625	1.96837e-12	1.32566e-11	17.0958
STXBP4	-0.434874	3.47199	-7.20386	2.00006e-12	1.34586e-11	17.2975
C9orf98	-0.647354	1.72802	-7.20228	2.02131e-12	1.35958e-11	17.5393
MAPK8IP1	-0.634807	3.84758	-7.2	2.05236e-12	1.37928e-11	17.2088
UBR2	-0.370506	5.32186	-7.19448	2.12943e-12	1.42925e-11	17.0143
CCDC160	-1.03485	-0.353364	-7.19331	2.14624e-12	1.43931e-11	17.6315
MFSD9	-0.435357	2.89053	-7.1922	2.1621e-12	1.44933e-11	17.3192
DYRK3	-0.447371	3.41554	-7.18744	2.23193e-12	1.49424e-11	17.1997
DDI2	-0.918464	1.64859	-7.18195	2.31534e-12	1.54811e-11	17.4151
ZNF658	-0.450898	1.52949	-7.17915	2.35893e-12	1.57458e-11	17.4088
IL28RA	-0.582299	2.60568	-7.17191	2.47565e-12	1.64901e-11	17.2308
TGOLN2	-0.367968	8.92056	-7.17132	2.4853e-12	1.65473e-11	16.9357
RNF121	-0.281341	5.09289	-7.16969	2.51246e-12	1.67141e-11	16.8655
NME7	-0.373516	3.82514	-7.16706	2.55691e-12	1.69954e-11	16.997
FAM50B	-0.595833	3.85578	-7.1625	2.63576e-12	1.74827e-11	16.9622
TXNDC16	-0.54645	3.99544	-7.16205	2.6437e-12	1.7528e-11	16.937
RDH5	-0.92164	3.83401	-7.15854	2.70613e-12	1.79268e-11	16.9399
PEPD	-0.497992	6.4803	-7.15657	2.74195e-12	1.81565e-11	16.7474
ZCCHC11	-0.38499	5.04588	-7.15618	2.74907e-12	1.8196e-11	16.7805
SSH2	-0.407183	5.48859	-7.15368	2.79519e-12	1.84935e-11	16.7398
BANK1	-0.836823	2.76594	-7.15135	2.83874e-12	1.87737e-11	17.0726
ZNF238	-0.342077	5.13808	-7.15047	2.85539e-12	1.88602e-11	16.737
PRPSAP2	-0.283688	4.72839	-7.14828	2.89723e-12	1.91125e-11	16.7552
L3MBTL4	-0.598699	3.11861	-7.14652	2.9313e-12	1.93292e-11	16.9836
TTC37	-0.447915	6.41538	-7.14233	3.01414e-12	1.98505e-11	16.6538
AIFM1	-0.570217	6.2956	-7.13523	3.1596e-12	2.07459e-11	16.6065
RAP2A	-0.387746	6.12578	-7.13395	3.18655e-12	2.08987e-11	16.5979
PCLO	-0.74466	3.4975	-7.13306	3.20561e-12	2.1015e-11	16.8309
AGPAT1	-0.2384	6.84649	-7.13294	3.20809e-12	2.10225e-11	16.6005
IFNAR1	-0.295982	6.98959	-7.1293	3.28646e-12	2.15182e-11	16.5808
VPS13B	-0.443408	5.44423	-7.12768	3.32197e-12	2.17417e-11	16.5723
KIAA0564	-0.440892	4.8931	-7.12739	3.32848e-12	2.17752e-11	16.6045
FABP1	-1.91005	-1.5548	-7.12706	3.33558e-12	2.18127e-11	17.2436
SIRPA	-0.639645	7.80528	-7.12373	3.41008e-12	2.22813e-11	16.5749
ENTPD8	-1.23294	-0.836907	-7.11994	3.49698e-12	2.28113e-11	17.1788
ANG	-0.843378	4.7632	-7.11768	3.54963e-12	2.31356e-11	16.5528
SMCR8	-0.424341	5.57074	-7.11676	3.57142e-12	2.32681e-11	16.4963
HAPLN4	-1.28825	-0.424284	-7.11585	3.59291e-12	2.33887e-11	17.1352
PAOX	-0.430128	3.17956	-7.11443	3.6269e-12	2.35906e-11	16.7648
SIRPB1	-0.762593	3.71697	-7.10934	3.75126e-12	2.43793e-11	16.6393
MLYCD	-0.55943	5.03426	-7.10786	3.78807e-12	2.46084e-11	16.4668
C17orf71	-0.338576	4.53306	-7.10756	3.79561e-12	2.46472e-11	16.5102
B3GNT1	-0.388995	5.95344	-7.10738	3.80017e-12	2.46667e-11	16.4264
CXorf23	-0.306728	3.57859	-7.10718	3.80534e-12	2.46901e-11	16.6489
PLEKHH2	-0.988569	4.2827	-7.10263	3.92146e-12	2.54226e-11	16.5086
EMX1	-1.00082	2.66368	-7.10154	3.9499e-12	2.55964e-11	16.7652
TERF2	-0.210316	4.93635	-7.10049	3.97734e-12	2.57637e-11	16.4264
TBC1D9B	-0.314508	7.86359	-7.09737	4.0604e-12	2.62586e-11	16.4063
BTN3A1	-0.507449	6.29806	-7.09558	4.1087e-12	2.656e-11	16.3488
TMEM159	-0.456015	5.70692	-7.09196	4.20821e-12	2.71699e-11	16.3312
MAPK10	-0.521203	3.60441	-7.09117	4.23e-12	2.72994e-11	16.5408
ITGA6	-0.604892	7.76741	-7.09029	4.25482e-12	2.74483e-11	16.3562
TMEM169	-0.802079	1.4158	-7.08841	4.3078e-12	2.77674e-11	16.8324
C3orf15	-0.734018	2.97766	-7.08823	4.31303e-12	2.77898e-11	16.6292
SOX6	-0.852608	4.49019	-7.08064	4.53471e-12	2.91943e-11	16.3406
TULP3	-0.330998	5.50341	-7.08036	4.54304e-12	2.9236e-11	16.2628
CTTNBP2NL	-0.379084	5.77749	-7.07899	4.58422e-12	2.94889e-11	16.2455
GLS	-0.477889	7.76594	-7.07594	4.67726e-12	3.00629e-11	16.2633
NBEAL1	-0.814306	3.33244	-7.07565	4.68623e-12	3.01083e-11	16.4876
ATOH8	-1.05448	3.76711	-7.07556	4.68905e-12	3.01142e-11	16.4123
MTRR	-0.370248	5.63298	-7.0748	4.71278e-12	3.02522e-11	16.2223
STAP2	-0.592921	5.09906	-7.07134	4.8215e-12	3.08985e-11	16.2257
GPR160	-0.574041	5.02024	-7.07129	4.82293e-12	3.08985e-11	16.231
MANEA	-0.531261	5.19386	-7.06981	4.87024e-12	3.11889e-11	16.2099
MOSC1	-0.644839	3.41781	-7.06524	5.01901e-12	3.20895e-11	16.4056
C13orf27	-0.454217	3.73327	-7.06335	5.08192e-12	3.24655e-11	16.3392
DHX40	-0.31049	6.46197	-7.06306	5.09173e-12	3.25149e-11	16.14
ZNF770	-0.389068	5.81612	-7.06116	5.15598e-12	3.29119e-11	16.1294
SHROOM4	-0.601874	5.3919	-7.05805	5.26245e-12	3.35508e-11	16.1234
TOLLIP	-0.339301	6.54107	-7.05386	5.40938e-12	3.44736e-11	16.0817
FAM160A1	-0.806777	1.74115	-7.05301	5.43988e-12	3.464e-11	16.5718
CFDP1	-0.319937	6.09111	-7.04449	5.75315e-12	3.65757e-11	16.0184
MCCC1	-0.438876	5.00795	-7.04432	5.75958e-12	3.66019e-11	16.0578
EGFR	-0.793578	6.86537	-7.04387	5.77689e-12	3.66854e-11	16.0241
GCLM	-0.500697	4.29124	-7.04276	5.81909e-12	3.69206e-11	16.1206
SLCO2A1	-0.935776	6.96242	-7.04157	5.86485e-12	3.71959e-11	16.0119
C8orf80	-1.27186	0.231255	-7.04053	5.90504e-12	3.74358e-11	16.6155
B4GALT5	-0.404649	7.25796	-7.03738	6.02819e-12	3.81705e-11	15.9944
AMOTL2	-0.566513	6.89837	-7.03634	6.06961e-12	3.83865e-11	15.9765
DYSF	-0.618694	7.14932	-7.03303	6.20294e-12	3.9214e-11	15.9627
MRPS18B	-0.325492	6.20742	-7.03115	6.27978e-12	3.96344e-11	15.9324
ANKAR	-0.528943	1.24858	-7.02914	6.36348e-12	4.01164e-11	16.4673
LANCL1	-0.374461	6.35708	-7.02899	6.36974e-12	4.01398e-11	15.9192
MSH3	-0.334235	4.55077	-7.02394	6.58403e-12	4.14405e-11	15.9683
ARNT	-0.241534	6.03079	-7.02103	6.71069e-12	4.21872e-11	15.8679
MCFD2	-0.372071	7.69918	-7.01065	7.18313e-12	4.51033e-11	15.8397
TPPP	-0.981759	4.18143	-7.00994	7.21624e-12	4.52932e-11	15.9249
CWC25	-0.261239	4.56483	-7.00951	7.23665e-12	4.53852e-11	15.8741
C6orf89	-0.235794	7.06287	-7.00831	7.2937e-12	4.57066e-11	15.8012
LIPC	-1.26017	3.61804	-7.00611	7.39941e-12	4.63506e-11	15.9908
CLIC5	-1.04321	3.26257	-7.00253	7.57507e-12	4.74322e-11	16.0297
ACOT4	-0.776764	3.00177	-7.00224	7.5891e-12	4.74823e-11	16.0724
MTMR12	-0.351243	5.89036	-7.00114	7.64395e-12	4.77876e-11	15.7419
LOC100133669	-1.26658	-0.631858	-7.00003	7.69971e-12	4.81171e-11	16.4064
SENP8	-0.4188	2.00621	-6.9984	7.78236e-12	4.85951e-11	16.1919
EXOC6B	-0.691278	2.82376	-6.9923	8.09854e-12	5.04894e-11	16.0381
TNIK	-0.656416	4.10641	-6.98929	8.25946e-12	5.14723e-11	15.8036
RNF185	-0.286511	6.19943	-6.98302	8.60466e-12	5.35601e-11	15.6235
RTDR1	-0.780525	1.48246	-6.97892	8.83782e-12	5.49031e-11	16.1256
PPP2R3A	-0.567135	6.16894	-6.97878	8.84582e-12	5.49312e-11	15.5964
DEPDC4	-0.594017	-1.5625	-6.97683	8.95887e-12	5.56113e-11	16.2906
GRHPR	-0.411441	6.51032	-6.97614	8.99955e-12	5.58258e-11	15.5821
GBP7	-1.2146	-2.09484	-6.97208	9.24064e-12	5.72702e-11	16.2682
CXorf57	-0.984947	2.91301	-6.97066	9.32702e-12	5.77828e-11	15.8855
IL7	-0.541079	2.06471	-6.96802	9.48859e-12	5.86916e-11	15.9913
C16orf87	-0.362267	2.83937	-6.96465	9.69934e-12	5.99481e-11	15.8593
RRAGD	-0.669199	5.98308	-6.96275	9.82011e-12	6.06269e-11	15.495
FBXL4	-0.393058	4.03706	-6.96065	9.95515e-12	6.14089e-11	15.6312
ASXL2	-0.733284	4.84581	-6.95896	1.00653e-11	6.19915e-11	15.5236
DDX1	-0.223744	6.75255	-6.95708	1.01888e-11	6.27275e-11	15.465
C21orf62	-1.50117	1.34449	-6.95358	1.04237e-11	6.40736e-11	15.978
SLC40A1	-0.637114	7.68206	-6.94925	1.0721e-11	6.58243e-11	15.4465
SNX2	-0.330766	6.59489	-6.94821	1.07941e-11	6.62216e-11	15.4052
LCMT2	-0.320844	3.74503	-6.94774	1.08273e-11	6.6399e-11	15.5965
TTC31	-0.261194	4.95384	-6.94562	1.09776e-11	6.72163e-11	15.4297
APOLD1	-0.969304	7.64603	-6.94309	1.11589e-11	6.82735e-11	15.4057
CDS1	-0.693375	4.39467	-6.93881	1.1474e-11	7.00926e-11	15.4421
PGAM1	-0.374248	8.39589	-6.93809	1.15272e-11	7.03907e-11	15.408
LOC651250	-0.215817	6.56302	-6.93782	1.15478e-11	7.04892e-11	15.3385
BAT4	-0.324826	4.66748	-6.93587	1.16947e-11	7.13304e-11	15.3931
PROSC	-0.321591	6.01248	-6.93263	1.19432e-11	7.27897e-11	15.3029
PDZD2	-0.917126	5.4798	-6.93068	1.2095e-11	7.36625e-11	15.3037
AASDHPPT	-0.297712	5.71115	-6.93066	1.20965e-11	7.36625e-11	15.2958
RPGRIP1L	-0.530161	3.62439	-6.92811	1.22987e-11	7.4841e-11	15.4923
GAMT	-0.854443	5.43552	-6.92697	1.23896e-11	7.5365e-11	15.2819
RNF165	-0.989824	1.58613	-6.92388	1.26402e-11	7.68002e-11	15.7663
FITM2	-0.571569	1.7953	-6.92318	1.26982e-11	7.71233e-11	15.7391
CPT1A	-0.455693	6.86412	-6.92175	1.28165e-11	7.78116e-11	15.2428
AZGP1	-1.5603	3.9387	-6.91998	1.29639e-11	7.86544e-11	15.3882
TMEM200B	-0.910426	3.72113	-6.91919	1.30306e-11	7.899e-11	15.4192
AFMID	-0.45971	4.69784	-6.91878	1.30654e-11	7.91706e-11	15.2815
BMP2	-0.71751	4.36116	-6.91214	1.36394e-11	8.24903e-11	15.2769
EPC1	-0.481157	4.43627	-6.91102	1.37386e-11	8.30263e-11	15.2606
TGFA	-0.967265	7.0023	-6.90054	1.47018e-11	8.86775e-11	15.1122
FAM175A	-0.527665	4.05452	-6.89478	1.52594e-11	9.19002e-11	15.2103
CDC40	-0.321907	4.95415	-6.89239	1.54972e-11	9.31899e-11	15.0918
PABPC4L	-0.726537	3.10522	-6.88844	1.58975e-11	9.55242e-11	15.3318
MAP3K1	-0.392257	5.5456	-6.8881	1.59324e-11	9.56612e-11	15.0311
57714	-0.558494	5.14251	-6.88398	1.63609e-11	9.80473e-11	15.0253
HIST1H2BC	-0.82805	1.86628	-6.88258	1.65099e-11	9.89026e-11	15.475
CPEB2	-0.472995	6.49793	-6.88131	1.66451e-11	9.96371e-11	14.9792
CCDC104	-0.4041	6.01058	-6.8806	1.67223e-11	1.00023e-10	14.973
USP51	-0.703742	1.71979	-6.8806	1.67223e-11	1.00023e-10	15.4792
IRAK1BP1	-0.447459	0.949085	-6.88045	1.67384e-11	1.00081e-10	15.5506
AQP4	-1.44597	0.979217	-6.87835	1.69659e-11	1.01384e-10	15.535
FBXO9	-0.27358	5.31175	-6.87503	1.7333e-11	1.03519e-10	14.9589
GUCY1A3	-0.642909	7.21474	-6.8738	1.74718e-11	1.04309e-10	14.9499
MAPK14	-0.262615	6.07092	-6.86922	1.79948e-11	1.07309e-10	14.9007
HDHD2	-0.285081	5.23046	-6.86636	1.83291e-11	1.0922e-10	14.9086
PDK4	-1.24521	8.60554	-6.85488	1.97335e-11	1.17278e-10	14.891
MAT2B	-0.333824	6.94614	-6.85452	1.97796e-11	1.17464e-10	14.8199
C14orf180	-1.90049	-0.788593	-6.85153	2.01642e-11	1.19523e-10	15.4819
FAR2	-0.598444	2.70333	-6.84908	2.04836e-11	1.21234e-10	15.1506
VAT1	-0.360622	8.44038	-6.84644	2.08343e-11	1.23171e-10	14.8303
NFIB	-0.414247	7.07045	-6.83767	2.20411e-11	1.30013e-10	14.7176
UGCG	-0.605229	4.60494	-6.83724	2.21021e-11	1.30303e-10	14.776
RNASEL	-0.26781	4.45789	-6.8372	2.21069e-11	1.30303e-10	14.7922
BTRC	-0.240081	4.68169	-6.83452	2.249e-11	1.32413e-10	14.7512
ENO1	-0.468886	11.4324	-6.82702	2.35982e-11	1.38783e-10	14.8393
CCDC121	-0.384049	2.32006	-6.82655	2.36693e-11	1.39097e-10	15.066
ESYT1	-0.298198	7.37703	-6.82373	2.41018e-11	1.4148e-10	14.6406
GCNT3	-1.04013	3.17693	-6.8235	2.41368e-11	1.41633e-10	14.9112
SEPP1	-0.598473	9.04539	-6.82227	2.43286e-11	1.42653e-10	14.7056
TMED8	-0.32546	4.81198	-6.82088	2.4546e-11	1.43874e-10	14.6532
SEMA5A	-0.625178	5.8904	-6.81822	2.4967e-11	1.46178e-10	14.5819
SHPRH	-0.616055	3.73234	-6.81775	2.50427e-11	1.46567e-10	14.778
OSGEPL1	-0.297075	3.29198	-6.81448	2.55715e-11	1.49607e-10	14.8346
RPS6KA5	-0.541548	2.30331	-6.81379	2.56857e-11	1.50163e-10	14.9886
CERKL	-0.627637	3.25756	-6.81242	2.59115e-11	1.51371e-10	14.8278
LDOC1L	-0.42073	5.54082	-6.81229	2.59331e-11	1.51441e-10	14.554
FAM36A	-0.381906	5.78366	-6.81105	2.61402e-11	1.52537e-10	14.539
ZNF641	-0.52953	3.10646	-6.80981	2.63471e-11	1.53616e-10	14.8378
FAM149B1	-0.258995	4.79602	-6.80977	2.63541e-11	1.53616e-10	14.5851
TXLNG	-0.578314	2.86894	-6.8097	2.63667e-11	1.53632e-10	14.8772
C6orf106	-0.284478	7.58282	-6.80942	2.64139e-11	1.5385e-10	14.5589
RBMS2	-0.360709	6.58107	-6.80794	2.66646e-11	1.55166e-10	14.5189
ZFP14	-0.313181	3.52034	-6.80586	2.70223e-11	1.57046e-10	14.7404
KIAA1919	-0.452387	3.25107	-6.8051	2.71529e-11	1.57747e-10	14.7832
BAMBI	-0.839138	4.09611	-6.80254	2.7601e-11	1.60055e-10	14.6238
ARHGAP19	-0.320566	3.90432	-6.79964	2.81164e-11	1.62984e-10	14.636
TMCC3	-0.587089	5.75296	-6.79251	2.94263e-11	1.70452e-10	14.4238
PRKD1	-0.502404	4.27593	-6.78852	3.01867e-11	1.746e-10	14.5103
NFKB1	-0.325395	6.12802	-6.78307	3.12544e-11	1.80577e-10	14.3597
SPATA17	-0.760688	-0.0287701	-6.78115	3.16389e-11	1.82665e-10	15.0037
CCDC47	-0.302351	7.10241	-6.77854	3.21692e-11	1.85455e-10	14.3483
PRKAB1	-0.450242	6.31865	-6.77708	3.24695e-11	1.8705e-10	14.3228
PEX3	-0.388925	4.07849	-6.77619	3.26536e-11	1.87973e-10	14.462
MTMR10	-0.311405	6.16399	-6.77396	3.31215e-11	1.90388e-10	14.3028
NUDT12	-0.537707	4.86515	-6.77291	3.3343e-11	1.91522e-10	14.3487
PKN2	-0.283479	5.88684	-6.77265	3.33998e-11	1.91778e-10	14.297
SLC34A3	-1.27666	-0.901747	-6.76805	3.43914e-11	1.97257e-10	14.9709
DNAH6	-0.84571	0.634237	-6.76791	3.4422e-11	1.97361e-10	14.8741
AK7	-0.836437	1.3536	-6.76495	3.50761e-11	2.01038e-10	14.7958
HLA-E	-0.379862	9.75725	-6.76122	3.59186e-11	2.05642e-10	14.3552
STK19	-0.341318	4.28649	-6.75958	3.62958e-11	2.07576e-10	14.3285
SNRNP200	-0.279344	8.06183	-6.75908	3.64099e-11	2.08077e-10	14.2661
KIF12	-0.873541	5.61572	-6.75569	3.72045e-11	2.12464e-10	14.198
PAPLN	-0.711046	5.8908	-6.75402	3.75999e-11	2.14644e-10	14.181
TEKT2	-1.2071	-0.287787	-6.75116	3.82903e-11	2.18191e-10	14.8351
CDC42BPG	-0.822695	2.54403	-6.75074	3.83926e-11	2.18695e-10	14.5618
DNAH5	-0.962356	2.27746	-6.75009	3.85524e-11	2.19526e-10	14.596
FLT1	-0.816774	8.86269	-6.74723	3.92578e-11	2.23301e-10	14.2292
C5orf33	-0.296344	5.20768	-6.74102	4.08347e-11	2.31936e-10	14.1255
CDK19	-0.467173	5.6898	-6.73414	4.26577e-11	2.42116e-10	14.0618
HFE	-0.499111	3.78624	-6.73307	4.29482e-11	2.43589e-10	14.2412
CASC2	-0.499186	1.56774	-6.73216	4.31964e-11	2.44821e-10	14.5714
BTBD7	-0.330174	5.72565	-6.73169	4.33248e-11	2.45461e-10	14.0457
HIPK3	-0.680105	5.86277	-6.73058	4.36299e-11	2.46835e-10	14.0358
DOCK4	-0.444082	5.5968	-6.72926	4.39969e-11	2.48821e-10	14.0344
RUFY1	-0.23685	6.22593	-6.7247	4.52865e-11	2.5584e-10	13.9966
RSC1A1	-0.418132	2.98078	-6.7209	4.63891e-11	2.61975e-10	14.3067
CD36	-0.968692	6.85544	-6.72023	4.65855e-11	2.6299e-10	13.9785
SARM1	-0.410867	4.88846	-6.7177	4.73377e-11	2.67045e-10	14.0037
CCDC146	-1.39012	4.98447	-6.71709	4.75214e-11	2.6789e-10	13.9922
SPATA4	-0.834056	-1.05794	-6.7156	4.79697e-11	2.70127e-10	14.6562
SHANK3	-0.632563	6.22642	-6.71486	4.81966e-11	2.71308e-10	13.9356
C2orf62	-1.04446	-0.375641	-6.70665	5.07639e-11	2.84946e-10	14.5674
EXOC3	-0.411276	6.57091	-6.70164	5.23946e-11	2.9389e-10	13.8573
KIF21A	-0.64395	5.40563	-6.69996	5.29544e-11	2.96714e-10	13.8606
ARAP2	-0.482911	4.44441	-6.6987	5.33759e-11	2.98863e-10	13.9311
SYNM	-0.492045	5.84572	-6.69687	5.39978e-11	3.02024e-10	13.8274
DGKH	-0.771021	1.69097	-6.69523	5.45564e-11	3.04932e-10	14.3306
C1orf74	-0.368894	1.75433	-6.69443	5.48326e-11	3.06259e-10	14.3185
FAS	-0.453055	5.12387	-6.69415	5.49302e-11	3.06695e-10	13.8405
SESTD1	-0.451351	5.51298	-6.69112	5.59891e-11	3.12433e-10	13.8015
SLITRK5	-1.68764	0.588062	-6.6911	5.59974e-11	3.12433e-10	14.4052
GLCE	-0.386309	5.18672	-6.69071	5.61371e-11	3.12991e-10	13.8152
ZBED1	-0.362026	6.696	-6.68811	5.70642e-11	3.18047e-10	13.7761
GOLPH3L	-0.289917	5.57311	-6.68718	5.74005e-11	3.19809e-10	13.7749
ATF2	-0.499876	4.66341	-6.68256	5.90932e-11	3.29007e-10	13.8074
PEX26	-0.379343	4.51879	-6.68138	5.9534e-11	3.31344e-10	13.8156
PAM	-0.411055	8.41731	-6.67999	6.00573e-11	3.34139e-10	13.7929
CRAT	-0.398034	6.14349	-6.67702	6.11928e-11	3.40216e-10	13.7019
PC	-0.704217	4.53894	-6.66726	6.50675e-11	3.61122e-10	13.7264
KIF3A	-0.334321	4.29571	-6.66649	6.53844e-11	3.62754e-10	13.7514
SLC2A5	-1.26672	6.08015	-6.66384	6.64824e-11	3.68457e-10	13.621
KLHL20	-0.326476	4.48719	-6.65998	6.81134e-11	3.76966e-10	13.6875
BHLHE41	-0.709534	7.069	-6.65802	6.89569e-11	3.81367e-10	13.6009
CYP7B1	-0.670095	2.94408	-6.65679	6.94922e-11	3.84192e-10	13.9184
MAPK8	-0.500582	3.40385	-6.65284	7.12384e-11	3.93157e-10	13.8136
IGF1R	-0.487646	6.80424	-6.64818	7.33541e-11	4.04267e-10	13.5329
REN	-2.34174	3.21784	-6.64244	7.60418e-11	4.18349e-10	13.7829
LBR	-0.368334	5.76021	-6.64212	7.61934e-11	4.19037e-10	13.4923
ROCK2	-0.551245	5.50226	-6.63993	7.7245e-11	4.24672e-10	13.487
APPBP2	-0.295493	5.69699	-6.63834	7.80224e-11	4.28648e-10	13.4707
B3GNT3	-1.46622	2.34871	-6.6381	7.81387e-11	4.29137e-10	13.8973
SMAD5	-0.288669	6.28818	-6.63766	7.83543e-11	4.30171e-10	13.4602
RNLS	-0.616667	4.02826	-6.63754	7.84129e-11	4.30343e-10	13.613
ADAM22	-0.902562	2.26523	-6.63481	7.97658e-11	4.37008e-10	13.8889
PODXL	-0.694037	8.17406	-6.6344	7.99685e-11	4.37966e-10	13.5014
NCOA2	-0.763425	4.75129	-6.63152	8.14249e-11	4.45633e-10	13.4852
PLXNC1	-1.05078	3.12356	-6.62842	8.30185e-11	4.53883e-10	13.7138
SNX5	-0.252455	7.08732	-6.62832	8.3072e-11	4.54017e-10	13.4192
ASAH2	-0.774918	-2.08512	-6.62399	8.53556e-11	4.66014e-10	14.1317
RBMXL1	-0.263238	4.64092	-6.62207	8.6383e-11	4.7146e-10	13.4383
PROS1	-0.675579	7.26973	-6.62069	8.71333e-11	4.75391e-10	13.3787
ZHX3	-0.38705	6.10199	-6.61332	9.12426e-11	4.97466e-10	13.3111
SPATA5L1	-0.273608	3.1755	-6.60817	9.42262e-11	5.13201e-10	13.581
NDUFS1	-0.44422	6.04872	-6.6075	9.46173e-11	5.15153e-10	13.2759
ACY1	-0.572929	5.70511	-6.60359	9.69586e-11	5.26991e-10	13.2579
ECHDC1	-0.296555	5.62593	-6.59977	9.92959e-11	5.39137e-10	13.2369
PARD3	-0.378227	5.58831	-6.59645	1.0137e-10	5.49642e-10	13.2179
HADHB	-0.327583	7.55972	-6.59564	1.01881e-10	5.52222e-10	13.2368
C12orf39	-1.5286	0.870477	-6.59426	1.02766e-10	5.56639e-10	13.7933
DGCR9	-0.931981	2.87591	-6.59203	1.04202e-10	5.64029e-10	13.5346
OPA3	-0.287201	5.14115	-6.59043	1.05249e-10	5.69498e-10	13.2032
PJA2	-0.368496	7.78496	-6.58868	1.06398e-10	5.75518e-10	13.2041
LEPR	-0.544994	4.53407	-6.58828	1.06665e-10	5.76769e-10	13.2435
KIAA0232	-0.356986	6.07511	-6.58204	1.1089e-10	5.9879e-10	13.1204
SDHC	-0.345674	6.81613	-6.58045	1.11994e-10	6.0434e-10	13.1192
ZNF385B	-1.49223	1.91486	-6.57999	1.12317e-10	6.05667e-10	13.6013
CRYZL1	-0.298323	4.4125	-6.57873	1.13198e-10	6.10207e-10	13.1997
C9orf64	-0.359288	4.70007	-6.57688	1.14509e-10	6.16644e-10	13.1567
ATP6V1C1	-0.313408	6.68038	-6.57331	1.17076e-10	6.29821e-10	13.0727
C10orf32	-0.373178	5.28498	-6.57176	1.18212e-10	6.35498e-10	13.081
C10orf116	-0.965374	6.85018	-6.57109	1.18706e-10	6.37807e-10	13.0632
DNAL1	-0.307578	4.50734	-6.571	1.18769e-10	6.37842e-10	13.1415
ABO	-1.3805	1.38159	-6.57058	1.19079e-10	6.39289e-10	13.6043
KIAA0895	-0.524702	3.70446	-6.5699	1.19582e-10	6.41552e-10	13.2544
PCM1	-0.309116	6.86669	-6.56599	1.22524e-10	6.56892e-10	13.0326
FKTN	-0.337851	4.77266	-6.56437	1.23761e-10	6.63298e-10	13.0738
2011-09-01	-0.3218	7.38499	-6.56285	1.24941e-10	6.69394e-10	13.0304
CPEB4	-0.513388	6.33317	-6.5599	1.27248e-10	6.81524e-10	12.9862
HIRA	-0.300486	5.11224	-6.55859	1.28288e-10	6.86628e-10	13.0115
TNFSF13	-0.469948	6.02948	-6.55446	1.31618e-10	7.04212e-10	12.9532
TOMM20	-0.353088	8.26224	-6.55055	1.34841e-10	7.20964e-10	12.9946
C6orf72	-0.389711	5.40102	-6.5472	1.37677e-10	7.35496e-10	12.9261
JMJD1C	-0.379403	6.29762	-6.54673	1.38076e-10	7.37265e-10	12.9061
ZNF366	-0.944238	2.17849	-6.54504	1.3953e-10	7.44524e-10	13.356
C1orf27	-0.278508	5.16563	-6.54315	1.4117e-10	7.53016e-10	12.9145
PLEKHA5	-0.484971	5.91061	-6.54223	1.41975e-10	7.568e-10	12.8805
LINGO4	-0.878053	-0.98303	-6.54095	1.43112e-10	7.62601e-10	13.5984
C13orf31	-0.376715	4.16843	-6.54075	1.43285e-10	7.63267e-10	13.0024
KCNK3	-1.31769	5.48337	-6.53583	1.47718e-10	7.85668e-10	12.8536
KIF3B	-0.319716	6.98859	-6.5319	1.51353e-10	8.04071e-10	12.8294
LACTB2	-0.583764	4.93599	-6.53098	1.52219e-10	8.08129e-10	12.8573
SLC2A13	-0.499575	4.80985	-6.52492	1.58022e-10	8.36808e-10	12.8315
PCK2	-0.493175	5.43313	-6.5249	1.58046e-10	8.36808e-10	12.7897
FHL1	-0.876217	7.9221	-6.52413	1.58798e-10	8.40226e-10	12.8188
FAM98B	-0.36216	3.80653	-6.52136	1.61537e-10	8.54149e-10	12.9432
MGC3771	-0.43922	-0.496498	-6.52034	1.62562e-10	8.58992e-10	13.4492
BTN3A3	-0.472155	5.68611	-6.51639	1.66577e-10	8.79617e-10	12.7291
FAM53B	-0.331977	5.90644	-6.51128	1.71909e-10	9.06862e-10	12.6935
SFRS2IP	-0.295868	7.0635	-6.50552	1.7812e-10	9.38373e-10	12.6725
APOOL	-0.654004	3.08114	-6.50533	1.78337e-10	9.38887e-10	12.9751
CNOT1	-0.305298	7.59074	-6.50499	1.78708e-10	9.40526e-10	12.6886
CCR4	-0.990067	0.127754	-6.50281	1.81125e-10	9.52612e-10	13.3024
KAZ	-0.441074	5.06059	-6.50132	1.82791e-10	9.60732e-10	12.6689
LIN7A	-1.09522	2.6836	-6.50096	1.83204e-10	9.62586e-10	13.0161
SON	-0.289646	7.95499	-6.50062	1.83587e-10	9.63634e-10	12.6786
CFI	-0.62401	7.07594	-6.49973	1.84598e-10	9.68297e-10	12.638
ELP4	-0.312038	3.81332	-6.49913	1.85274e-10	9.71516e-10	12.8081
FGFBP2	-0.87625	1.01777	-6.49848	1.86027e-10	9.74819e-10	13.2048
FAM81B	-1.3249	-0.331129	-6.49364	1.91648e-10	1.00261e-09	13.2798
KIAA1161	-0.584189	3.26217	-6.49281	1.92636e-10	1.00721e-09	12.8677
TGFBR3	-0.503208	5.42781	-6.49273	1.92722e-10	1.00721e-09	12.596
GALNTL4	-0.525804	5.47454	-6.49271	1.92749e-10	1.00721e-09	12.5938
TRIL	-0.608146	4.20317	-6.48973	1.96313e-10	1.02497e-09	12.6897
KIAA0319L	-0.231349	6.65584	-6.48871	1.97548e-10	1.03108e-09	12.5606
ZFP106	-0.420874	6.37741	-6.48802	1.98398e-10	1.03517e-09	12.5523
DCAF7	-0.26822	7.02566	-6.48742	1.99132e-10	1.03832e-09	12.5624
OGFRL1	-0.4463	4.33591	-6.48231	2.0548e-10	1.07e-09	12.6268
SLC35E1	-0.248579	6.68615	-6.4819	2.06003e-10	1.07202e-09	12.5203
KPNA5	-0.56539	1.76779	-6.4795	2.09057e-10	1.08684e-09	13.0147
UGT1A8	-1.53141	-0.219152	-6.47901	2.09697e-10	1.0898e-09	13.1854
C21orf49	-0.471258	-0.898896	-6.47754	2.11594e-10	1.09821e-09	13.2171
FOXQ1	-0.909274	2.76976	-6.47653	2.12912e-10	1.10469e-09	12.8555
RSBN1	-0.287606	5.02293	-6.47435	2.15786e-10	1.11924e-09	12.5095
RNF20	-0.314359	5.80287	-6.47071	2.20662e-10	1.14377e-09	12.4514
CHAD	-1.09041	-0.701924	-6.4703	2.21212e-10	1.14625e-09	13.1637
BHLHA15	-1.00118	-1.73358	-6.46947	2.22345e-10	1.15174e-09	13.2035
XPNPEP3	-0.283165	3.29938	-6.46928	2.226e-10	1.15243e-09	12.72
ALAD	-0.305689	5.85149	-6.46586	2.27319e-10	1.17635e-09	12.4213
TIGD4	-0.573386	-0.663208	-6.46509	2.28395e-10	1.18153e-09	13.1306
ANO3	-1.11011	1.52354	-6.46416	2.29711e-10	1.18794e-09	12.9509
VPS4B	-0.27774	5.87981	-6.46312	2.31168e-10	1.1947e-09	12.4044
CDKL5	-1.02233	1.50641	-6.46188	2.32933e-10	1.20303e-09	12.9392
PIK3AP1	-0.693863	5.7696	-6.46147	2.33521e-10	1.20567e-09	12.3968
KLF6	-0.564153	8.60358	-6.45993	2.35733e-10	1.21669e-09	12.4646
HDGF	-0.293225	8.11636	-6.45627	2.4109e-10	1.24312e-09	12.4199
CNOT6	-0.239004	5.46262	-6.45358	2.45088e-10	1.2625e-09	12.3596
PFKL	-0.377665	8.36045	-6.45181	2.47762e-10	1.27586e-09	12.4047
USP40	-0.282157	5.65791	-6.44485	2.58548e-10	1.3288e-09	12.3002
IFFO2	-0.492093	5.12469	-6.44339	2.60869e-10	1.33985e-09	12.3169
EAF2	-0.595879	1.9532	-6.43745	2.70508e-10	1.38801e-09	12.7412
ETV7	-0.811957	2.82142	-6.43668	2.71784e-10	1.39319e-09	12.609
AMD1	-0.465667	6.92079	-6.43145	2.80618e-10	1.43614e-09	12.224
ABCG1	-0.445426	6.12755	-6.42881	2.85171e-10	1.45897e-09	12.1968
KIAA0649	-0.354152	5.20429	-6.42703	2.88289e-10	1.47397e-09	12.2142
DDX3X	-0.333731	8.35739	-6.42654	2.89161e-10	1.47794e-09	12.2536
KILLIN	-0.427718	1.01592	-6.42386	2.93917e-10	1.50079e-09	12.7611
KLF12	-0.386554	5.19609	-6.42021	3.00537e-10	1.5341e-09	12.174
GLYR1	-0.222462	6.72772	-6.41934	3.02135e-10	1.54126e-09	12.1469
HLA-DOA	-0.759718	6.138	-6.41571	3.08903e-10	1.57223e-09	12.1186
ISOC1	-0.368505	4.62244	-6.41505	3.10148e-10	1.57755e-09	12.1909
CSDE1	-0.264134	9.16044	-6.41278	3.14465e-10	1.59899e-09	12.2083
PDXDC1	-0.269074	7.03515	-6.40998	3.19873e-10	1.62491e-09	12.0995
FAM21C	-0.232074	6.22708	-6.40756	3.24617e-10	1.64636e-09	12.0702
HDAC6	-0.338464	6.47104	-6.40656	3.26595e-10	1.65586e-09	12.0663
CDKAL1	-0.20332	3.98714	-6.40459	3.30541e-10	1.67533e-09	12.2141
ZNF367	-0.520922	2.73997	-6.4044	3.30934e-10	1.67678e-09	12.4307
FBXW11	-0.314937	6.07166	-6.40434	3.31047e-10	1.67682e-09	12.0512
TRIM56	-0.511782	4.44669	-6.40373	3.32283e-10	1.68254e-09	12.1434
MYOT	-1.27298	-0.430814	-6.40178	3.36249e-10	1.70153e-09	12.7431
LYSMD3	-0.37185	5.29866	-6.40163	3.36558e-10	1.70254e-09	12.0576
PLEKHF2	-0.351342	4.88292	-6.40129	3.37249e-10	1.70549e-09	12.0843
INSR	-0.531116	8.47909	-6.40078	3.38291e-10	1.71021e-09	12.106
PPAP2A	-0.590003	7.61363	-6.40005	3.39808e-10	1.71733e-09	12.0617
TUBA8	-0.730976	2.07653	-6.39851	3.42995e-10	1.73288e-09	12.4943
DAPK1	-0.475623	6.23511	-6.39665	3.4691e-10	1.7521e-09	12.0053
RABL3	-0.316545	4.87518	-6.39654	3.47126e-10	1.75263e-09	12.0568
CDH9	-1.54508	-2.79678	-6.3955	3.49327e-10	1.76318e-09	12.7913
KLHL11	-0.645407	0.907219	-6.39502	3.50354e-10	1.76779e-09	12.6001
ZNF737	-0.40029	4.08998	-6.39358	3.53438e-10	1.78279e-09	12.1324
MCTP2	-0.65579	4.57926	-6.39225	3.56305e-10	1.79553e-09	12.06
LRRC58	-0.346458	5.95894	-6.39085	3.59351e-10	1.80914e-09	11.9722
EFCAB7	-0.350503	2.7263	-6.3861	3.69878e-10	1.86095e-09	12.3246
CDKL2	-0.636653	2.84558	-6.38483	3.72734e-10	1.87472e-09	12.2972
LMBRD2	-0.697323	3.20339	-6.38429	3.73948e-10	1.87963e-09	12.2314
DOPEY1	-0.310303	4.96973	-6.3834	3.75986e-10	1.88927e-09	11.971
DNALI1	-0.644415	4.70029	-6.38094	3.81641e-10	1.91647e-09	11.9804
DYNC1I2	-0.229908	6.54812	-6.36835	4.11923e-10	2.06348e-09	11.8406
PTPN3	-0.570213	5.6259	-6.36833	4.11963e-10	2.06348e-09	11.8461
REV3L	-0.42911	4.82068	-6.36504	4.20251e-10	2.10366e-09	11.8749
SPAG1	-0.362225	3.37064	-6.36331	4.24691e-10	2.12521e-09	12.0771
DOCK11	-0.658179	4.77813	-6.36283	4.25914e-10	2.13065e-09	11.8657
IP6K3	-1.37202	1.1514	-6.36158	4.29161e-10	2.14621e-09	12.3816
CACNA2D1	-1.19476	2.46407	-6.35896	4.36006e-10	2.17906e-09	12.206
EPB41L1	-0.371962	6.95457	-6.35495	4.46731e-10	2.23125e-09	11.7708
TMEM63A	-0.407387	6.01423	-6.354	4.4929e-10	2.24332e-09	11.7534
AKAP11	-0.356515	6.25257	-6.35319	4.5151e-10	2.25298e-09	11.7479
CEBPZ	-0.298855	5.8571	-6.35291	4.52263e-10	2.25602e-09	11.7491
CUL5	-0.313029	5.58029	-6.35143	4.5632e-10	2.27482e-09	11.7478
NBPF1	-0.403533	4.54025	-6.34669	4.69577e-10	2.33796e-09	11.7948
CTDSPL2	-0.303969	5.03276	-6.34443	4.76059e-10	2.36724e-09	11.7358
DZIP1L	-0.600527	2.68388	-6.34114	4.85585e-10	2.41232e-09	12.0665
IL32	-0.720521	8.47232	-6.34038	4.8782e-10	2.42266e-09	11.7483
FRMPD1	-1.02007	-0.762808	-6.33661	4.9905e-10	2.47688e-09	12.3823
ZNF354C	-0.840054	1.02256	-6.3355	5.02397e-10	2.49271e-09	12.2405
LUZP1	-0.343539	5.95993	-6.32936	5.21371e-10	2.58197e-09	11.6086
PIGV	-0.285265	4.3486	-6.32553	5.33538e-10	2.63974e-09	11.6934
ZNF826	-0.823228	3.3387	-6.32431	5.37467e-10	2.65751e-09	11.8533
SLC9A3	-1.66886	1.05264	-6.32386	5.38935e-10	2.66382e-09	12.1698
PTPRK	-0.421443	6.66951	-6.32381	5.39079e-10	2.66382e-09	11.5801
ZNF397	-0.374811	3.651	-6.32208	5.44731e-10	2.69006e-09	11.7839
MPV17L	-1.13054	2.39077	-6.31974	5.52473e-10	2.72658e-09	11.9866
GCSH	-0.827169	0.360074	-6.31765	5.59467e-10	2.75937e-09	12.1924
C22orf36	-0.768513	4.71191	-6.31626	5.64184e-10	2.7809e-09	11.5976
BTN2A2	-0.370835	4.81687	-6.31618	5.64426e-10	2.78122e-09	11.5872
DDHD2	-0.319121	5.77112	-6.31575	5.65906e-10	2.78764e-09	11.532
RREB1	-0.321014	5.59548	-6.31525	5.6759e-10	2.79507e-09	11.5342
IQCA1	-0.925646	2.31527	-6.31408	5.71618e-10	2.81139e-09	11.9645
CCDC158	-1.14501	-1.50905	-6.31309	5.7503e-10	2.82729e-09	12.2825
ARHGEF10L	-0.425732	5.81853	-6.31223	5.78021e-10	2.84111e-09	11.5103
ZBTB10	-0.522551	4.7507	-6.31193	5.79045e-10	2.84526e-09	11.5684
TBC1D8B	-0.526971	4.59147	-6.31126	5.81393e-10	2.85591e-09	11.5807
ZNF827	-0.502874	3.31337	-6.31007	5.85567e-10	2.87462e-09	11.7744
CREG1	-0.35514	7.52024	-6.30907	5.89095e-10	2.89014e-09	11.5205
ANKS6	-0.353472	4.76589	-6.30843	5.91378e-10	2.90044e-09	11.5464
APLF	-0.311483	1.83413	-6.30521	6.02915e-10	2.95518e-09	11.9772
USP8	-0.290684	5.87087	-6.30009	6.21767e-10	3.0438e-09	11.4381
TTLL7	-0.878876	1.92853	-6.29888	6.26311e-10	3.06509e-09	11.9283
GOLIM4	-0.518566	5.90873	-6.29775	6.30566e-10	3.08496e-09	11.4237
RASAL1	-1.13177	3.58721	-6.29762	6.31038e-10	3.08631e-09	11.6519
MAN1A2	-0.503267	5.08663	-6.29405	6.44739e-10	3.14942e-09	11.4358
MAEL	-1.23201	-0.611895	-6.29395	6.45096e-10	3.15019e-09	12.1258
C14orf21	-0.405212	3.49405	-6.29104	6.56484e-10	3.20282e-09	11.6302
TMEM170A	-0.246322	4.91885	-6.28945	6.62781e-10	3.23154e-09	11.4216
KCNF1	-1.0841	0.431612	-6.28784	6.69179e-10	3.26072e-09	12.0132
RC3H1	-0.280118	5.28935	-6.28743	6.70827e-10	3.26774e-09	11.3845
DYX1C1	-0.439838	1.71962	-6.28728	6.71446e-10	3.26874e-09	11.8866
ZNF192	-0.604505	4.29329	-6.28614	6.76045e-10	3.2891e-09	11.4698
TMEM140	-0.383088	7.06263	-6.28552	6.78548e-10	3.30026e-09	11.3659
LCLAT1	-0.286865	4.44583	-6.28529	6.79503e-10	3.30389e-09	11.4452
PTGR2	-0.43608	4.37837	-6.28044	6.99549e-10	3.39612e-09	11.4252
CXorf38	-0.315862	3.76863	-6.27798	7.09921e-10	3.44435e-09	11.505
NUPL1	-0.30657	5.90303	-6.27782	7.10622e-10	3.44581e-09	11.3071
P2RY13	-0.710239	2.97494	-6.2773	7.1281e-10	3.45518e-09	11.6434
FLJ90757	-0.317417	5.26985	-6.27599	7.18422e-10	3.48024e-09	11.3187
C4orf6	-1.20917	0.421009	-6.27432	7.25642e-10	3.51247e-09	11.9357
LOC650623	-0.556542	1.57025	-6.2743	7.25738e-10	3.51247e-09	11.8286
UBE4B	-0.296666	5.64484	-6.27406	7.26785e-10	3.51643e-09	11.2912
AKR1A1	-0.389096	7.19025	-6.27228	7.34556e-10	3.54968e-09	11.2927
FBXL21	-1.70138	-0.142685	-6.2692	7.48214e-10	3.61236e-09	11.9507
KATNA1	-0.333744	3.65525	-6.26517	7.66479e-10	3.69602e-09	11.4502
LZIC	-0.287947	3.72728	-6.26484	7.67997e-10	3.70221e-09	11.4356
HIST1H2BN	-0.534567	-1.07121	-6.26275	7.77629e-10	3.74749e-09	11.972
SCP2	-0.291586	7.44105	-6.26043	7.88482e-10	3.79632e-09	11.2328
DHFR	-0.389422	3.55218	-6.25983	7.91327e-10	3.80769e-09	11.4376
HIBADH	-0.408945	6.55248	-6.25836	7.98329e-10	3.83904e-09	11.1947
MPP5	-0.400039	5.32506	-6.25573	8.10932e-10	3.89727e-09	11.1975
POLR1B	-0.274398	4.8654	-6.25523	8.13371e-10	3.9078e-09	11.2264
KIAA0802	-0.714958	4.82378	-6.25437	8.17569e-10	3.92677e-09	11.225
TRIM5	-0.245244	5.00097	-6.25239	8.27256e-10	3.97209e-09	11.1988
MATR3	-0.223567	8.26284	-6.24928	8.4275e-10	4.04402e-09	11.2049
ABI3BP	-0.967026	5.86543	-6.24204	8.79928e-10	4.21217e-09	11.0992
TTYH3	-0.587582	7.93929	-6.23657	9.09098e-10	4.34916e-09	11.1156
MYO5B	-0.582899	5.534	-6.23203	9.34021e-10	4.46028e-09	11.0502
LOC339290	-0.290329	4.93037	-6.22981	9.46415e-10	4.51673e-09	11.0731
PIK3C2B	-0.455491	5.19239	-6.22698	9.62516e-10	4.58802e-09	11.0378
AKR1C1	-0.868165	4.8597	-6.22677	9.63734e-10	4.59244e-09	11.0614
ST6GALNAC3	-0.688088	3.05809	-6.22622	9.66859e-10	4.60594e-09	11.3319
TSG1	-1.02362	-0.9714	-6.22452	9.7669e-10	4.64856e-09	11.7473
HHAT	-0.434974	3.59306	-6.22429	9.78028e-10	4.65352e-09	11.2238
IARS2	-0.283886	6.89867	-6.22348	9.82765e-10	4.67465e-09	10.9995
ANKRD40	-0.216591	6.21302	-6.22185	9.92305e-10	4.71861e-09	10.9791
FBXO36	-0.401858	2.52287	-6.21877	1.01065e-09	4.80296e-09	11.3791
MUC4	-1.09096	0.235502	-6.21846	1.01249e-09	4.81026e-09	11.6289
DNAJC6	-0.70789	2.85657	-6.21768	1.01722e-09	4.83124e-09	11.3178
KIF13A	-0.438379	5.23132	-6.21508	1.03305e-09	4.90201e-09	10.9665
CD2AP	-0.339091	6.42626	-6.2141	1.03905e-09	4.92753e-09	10.9357
IFT140	-0.332725	5.11948	-6.21348	1.0429e-09	4.94427e-09	10.9643
NOC3L	-0.282935	4.33785	-6.21146	1.05548e-09	4.99941e-09	11.0293
MLL5	-0.306528	6.64289	-6.20941	1.06843e-09	5.05772e-09	10.9119
CHST9	-1.48286	3.34209	-6.20878	1.07245e-09	5.07522e-09	11.1797
RAD17	-0.23758	5.03436	-6.20418	1.10208e-09	5.21232e-09	10.9165
SCAPER	-0.439861	4.07378	-6.20376	1.10484e-09	5.22227e-09	11.0231
CDC73	-0.296454	5.77971	-6.20098	1.12318e-09	5.3026e-09	10.8628
SHE	-0.619848	4.49074	-6.20049	1.12647e-09	5.31174e-09	10.9468
FAM175B	-0.240038	4.49056	-6.19574	1.15865e-09	5.45699e-09	10.9193
INO80	-0.236848	5.27859	-6.19532	1.16149e-09	5.46871e-09	10.8495
CBWD1	-0.403651	4.94793	-6.1944	1.16787e-09	5.49549e-09	10.8666
IL1RL1	-1.30282	1.33855	-6.19382	1.17188e-09	5.51104e-09	11.389
KCNK9	-1.35193	0.702055	-6.19163	1.18714e-09	5.57781e-09	11.4354
SORD	-0.549079	4.36464	-6.19143	1.18857e-09	5.58288e-09	10.91
ANKRD42	-0.235364	4.04713	-6.19027	1.1968e-09	5.61651e-09	10.9494
RCOR3	-0.271269	5.4449	-6.19002	1.19851e-09	5.62287e-09	10.8106
C6orf27	-0.775114	1.90083	-6.18917	1.20457e-09	5.64964e-09	11.2966
ACR	-0.773612	-1.27806	-6.18842	1.20997e-09	5.67327e-09	11.5573
GMCL1	-0.474252	4.22609	-6.18756	1.21612e-09	5.7004e-09	10.9066
TCP11L1	-0.342987	4.08376	-6.18349	1.24578e-09	5.83597e-09	10.9045
TEX261	-0.189067	6.96102	-6.18237	1.25402e-09	5.87284e-09	10.7635
FBXO28	-0.279756	5.81957	-6.18168	1.25919e-09	5.89528e-09	10.7504
MFSD4	-0.567695	3.34946	-6.17802	1.28671e-09	6.01876e-09	11.0009
ANO6	-0.361563	7.80911	-6.17742	1.2913e-09	6.03843e-09	10.7672
REV1	-0.249481	4.96582	-6.17701	1.29442e-09	6.04945e-09	10.7648
KCNAB1	-0.706201	3.49627	-6.16879	1.35881e-09	6.34098e-09	10.921
TTC19	-0.234827	5.60745	-6.16683	1.37456e-09	6.41071e-09	10.6706
CCNT1	-0.73339	2.88288	-6.16645	1.37766e-09	6.42324e-09	11.0182
PNPLA4	-0.390826	4.50847	-6.16479	1.39128e-09	6.48482e-09	10.7388
RCAN1	-0.672952	6.78368	-6.16336	1.40308e-09	6.53357e-09	10.6492
GBP4	-0.653577	6.91806	-6.16332	1.40339e-09	6.53357e-09	10.6525
YME1L1	-0.249823	7.22388	-6.16169	1.41692e-09	6.59266e-09	10.6529
SETD7	-0.385531	6.76588	-6.16025	1.42901e-09	6.64696e-09	10.6309
EYA3	-0.606623	2.40734	-6.15967	1.43387e-09	6.66758e-09	11.0569
2006-03-01	-0.371786	6.89546	-6.15304	1.49105e-09	6.92736e-09	10.5928
GCHFR	-0.567699	3.69827	-6.15166	1.50321e-09	6.97972e-09	10.7863
GOLGB1	-0.302599	7.42584	-6.14921	1.52501e-09	7.0747e-09	10.5887
TIMP3	-0.66353	9.49813	-6.14815	1.53461e-09	7.11716e-09	10.6768
NCOR1	-0.332504	6.70491	-6.1457	1.55686e-09	7.21819e-09	10.5459
TBC1D22B	-0.219829	4.67967	-6.14304	1.58146e-09	7.32365e-09	10.5953
PIPOX	-1.03406	2.98582	-6.14235	1.58789e-09	7.3491e-09	10.862
ZC3H7A	-0.260346	5.86412	-6.14191	1.59197e-09	7.36582e-09	10.5208
GLOD4	-0.224841	6.06224	-6.13919	1.61761e-09	7.4801e-09	10.5028
ANO4	-1.30601	1.83104	-6.13714	1.63724e-09	7.56864e-09	11.0077
EIF4B	-0.344918	9.14764	-6.1359	1.64922e-09	7.62176e-09	10.591
FAM13B	-0.318435	5.33079	-6.13238	1.68372e-09	7.76758e-09	10.4845
ID4	-0.773516	4.90509	-6.1313	1.6944e-09	7.81457e-09	10.5072
QDPR	-0.388724	5.50958	-6.13009	1.70647e-09	7.86792e-09	10.4633
TMEM57	-0.220388	5.38173	-6.12945	1.71295e-09	7.89548e-09	10.4652
SLC5A11	-1.11777	-2.56261	-6.12765	1.73112e-09	7.96758e-09	11.2594
PIK3R1	-0.463182	6.6747	-6.12698	1.738e-09	7.99695e-09	10.438
GRIK3	-1.14945	4.28121	-6.12577	1.75032e-09	8.04656e-09	10.5439
RRAGC	-0.49556	4.11913	-6.12413	1.76732e-09	8.11999e-09	10.5582
NUP153	-0.308247	5.87255	-6.12329	1.77604e-09	8.15292e-09	10.414
ZBTB5	-0.270777	4.45405	-6.12152	1.7945e-09	8.22809e-09	10.4972
PEX19	-0.286519	6.5316	-6.12127	1.79714e-09	8.23781e-09	10.4028
CHIC1	-0.30212	4.64011	-6.121	1.80002e-09	8.24862e-09	10.4732
FRYL	-0.29506	6.25266	-6.11812	1.83071e-09	8.3771e-09	10.3819
NUP133	-0.250455	5.4793	-6.11707	1.84194e-09	8.42604e-09	10.39
ZNF638	-0.230837	6.67704	-6.1162	1.85143e-09	8.4645e-09	10.3764
BBS7	-0.272306	3.9766	-6.11606	1.85289e-09	8.46873e-09	10.5349
CLSTN1	-0.320212	8.15461	-6.11221	1.89524e-09	8.6523e-09	10.4094
NCKAP1	-0.304829	7.67396	-6.11168	1.90107e-09	8.67638e-09	10.3841
PEX5	-0.241067	5.84171	-6.11084	1.91051e-09	8.71693e-09	10.3434
MTF1	-0.319512	4.4534	-6.11012	1.91859e-09	8.75128e-09	10.4321
KIAA1109	-0.407475	6.38745	-6.10948	1.92575e-09	8.78139e-09	10.3335
C9orf129	-0.640544	1.5326	-6.10831	1.93902e-09	8.83934e-09	10.8796
BRD8	-0.273175	5.6188	-6.106	1.96544e-09	8.95461e-09	10.3216
ENPP2	-0.950031	8.22968	-6.10311	1.99892e-09	9.1045e-09	10.3611
EIF4ENIF1	-0.192991	5.04927	-6.10294	2.00091e-09	9.11096e-09	10.3338
POLH	-0.315207	5.21148	-6.09959	2.04051e-09	9.28055e-09	10.3039
PITPNC1	-0.444096	4.96672	-6.09775	2.06256e-09	9.37274e-09	10.3105
POLR3C	-0.217506	4.74415	-6.09756	2.06486e-09	9.3805e-09	10.329
CEP120	-0.301142	5.12799	-6.09636	2.07938e-09	9.44099e-09	10.2908
WWC2	-0.356126	5.88557	-6.09006	2.1574e-09	9.77552e-09	10.2241
MFHAS1	-0.649494	3.64593	-6.08481	2.2245e-09	1.00594e-08	10.414
MRPL30	-0.221128	5.29475	-6.08439	2.23004e-09	1.00815e-08	10.2125
BARX2	-0.957241	5.14183	-6.08203	2.26094e-09	1.02125e-08	10.2083
REP15	-0.510617	0.651029	-6.0805	2.28119e-09	1.02892e-08	10.808
SF3A1	-0.240865	7.06529	-6.07247	2.39052e-09	1.07669e-08	10.1377
ACOT7	-0.525329	5.68084	-6.07221	2.39411e-09	1.078e-08	10.1273
USP24	-0.234891	6.224	-6.0697	2.42944e-09	1.09359e-08	10.106
NUP160	-0.287775	5.90016	-6.06932	2.43477e-09	1.09568e-08	10.106
SOS1	-0.264988	6.14745	-6.06901	2.43924e-09	1.09738e-08	10.102
ERCC4	-0.320922	3.66383	-6.06873	2.44312e-09	1.09881e-08	10.3195
ADAMTSL3	-0.905416	4.41758	-6.06831	2.44914e-09	1.10121e-08	10.1987
RBKS	-0.481144	4.06653	-6.06825	2.45007e-09	1.10131e-08	10.2483
UBR4	-0.310625	7.66934	-6.06697	2.46836e-09	1.1089e-08	10.1294
NAA15	-0.277413	5.44517	-6.06581	2.48511e-09	1.11611e-08	10.0995
PIGM	-0.244594	4.24401	-6.0646	2.50266e-09	1.12335e-08	10.2008
NFX1	-0.240201	5.71964	-6.0632	2.52304e-09	1.13217e-08	10.0751
AGXT2L2	-0.410391	5.79297	-6.06133	2.55074e-09	1.14265e-08	10.0627
RERE	-0.301104	7.45111	-6.06061	2.56147e-09	1.14713e-08	10.0842
KCTD20	-0.40389	6.1974	-6.05983	2.57313e-09	1.15105e-08	10.0499
VPS35	-0.26051	7.10284	-6.05908	2.58428e-09	1.15538e-08	10.063
ARPP21	-1.49415	-2.2243	-6.05528	2.64201e-09	1.18019e-08	10.8466
ZC3H12D	-0.705458	-0.0109632	-6.05208	2.69169e-09	1.2017e-08	10.7047
TOR1AIP2	-0.448719	4.29515	-6.04623	2.78464e-09	1.24109e-08	10.0897
ZNF860	-0.446254	1.18513	-6.04206	2.85292e-09	1.27008e-08	10.5426
ETV3	-0.636773	2.57131	-6.04024	2.88329e-09	1.28324e-08	10.3526
SGK494	-0.836177	1.59822	-6.04016	2.88453e-09	1.28343e-08	10.4871
LIN54	-0.275626	4.25617	-6.03819	2.91778e-09	1.29676e-08	10.0496
CREBBP	-0.22374	6.77418	-6.03639	2.94829e-09	1.30959e-08	9.92508
FAM171A1	-0.525034	4.82982	-6.03585	2.95754e-09	1.31295e-08	9.97092
TGFBRAP1	-0.535613	3.76483	-6.0349	2.97388e-09	1.31984e-08	10.1103
DCDC2	-0.956674	4.62053	-6.03477	2.97617e-09	1.32048e-08	9.98538
ACER2	-0.670814	2.1145	-6.03222	3.02053e-09	1.33828e-08	10.3759
C4orf3	-0.265695	7.65959	-6.02944	3.06947e-09	1.35882e-08	9.9166
SPN	-0.649063	4.00939	-6.02934	3.07121e-09	1.35921e-08	10.0375
PDSS2	-0.2948	4.46188	-6.02756	3.10304e-09	1.3718e-08	9.96274
LCOR	-0.605746	2.04895	-6.02676	3.11753e-09	1.37777e-08	10.3543
ADCY2	-1.51786	0.446898	-6.02629	3.12595e-09	1.38111e-08	10.5215
PRPF4B	-0.240003	6.12505	-6.02529	3.1441e-09	1.38835e-08	9.85467
UCHL5	-0.288428	4.19475	-6.02388	3.1699e-09	1.39896e-08	9.97782
DNAJC3	-0.295937	7.06791	-6.02382	3.17096e-09	1.39904e-08	9.8625
FAM65C	-1.13957	3.51633	-6.02299	3.18632e-09	1.40503e-08	10.0878
NHS	-0.527674	4.68468	-6.02206	3.20348e-09	1.4118e-08	9.90701
ZNF597	-0.385361	1.25176	-6.02206	3.20348e-09	1.4118e-08	10.4237
RBP4	-2.03957	3.07539	-6.02014	3.23929e-09	1.42679e-08	10.1527
PIP4K2B	-0.21298	6.691	-6.01236	3.38828e-09	1.4895e-08	9.78768
SERP2	-0.535286	1.63401	-6.0109	3.41707e-09	1.50132e-08	10.3186
LRP6	-0.412067	5.5312	-6.01016	3.43173e-09	1.50734e-08	9.78155
HABP4	-0.413195	4.93381	-6.00959	3.443e-09	1.51187e-08	9.81395
SLC35F5	-0.362219	5.85674	-6.00911	3.45261e-09	1.51567e-08	9.7664
PEG10	-1.04717	4.93822	-6.00311	3.57427e-09	1.56777e-08	9.77714
ERI2	-0.261985	3.83029	-6.00051	3.62839e-09	1.5893e-08	9.90529
EYS	-0.450998	-0.769041	-6.00034	3.63198e-09	1.59043e-08	10.4716
[truncated: 13,774 more rows]

## Sheet: KIRP
	logFC	AveExpr	t	P.Value	adj.P.Val	B
LRP2	-4.90987	7.80965	-18.7454	5.19581e-52	8.16158e-48	107.667
FMO1	-4.8093	4.88477	-16.2884	7.07249e-43	5.55473e-39	86.7921
NAT8	-5.02667	6.08876	-16.0284	6.54954e-42	3.42934e-38	84.5838
HAO2	-5.17208	1.85945	-15.7299	8.4096e-41	3.30245e-37	81.4586
ANKS4B	-4.40949	1.96345	-15.6859	1.22525e-40	3.84924e-37	81.1341
CCL15	-4.2018	1.56142	-15.387	1.57219e-39	4.07393e-36	78.4876
DDC	-4.19781	4.5736	-15.3701	1.81547e-39	4.07393e-36	79.0049
AGXT2	-5.10753	3.39222	-15.3358	2.4335e-39	4.39135e-36	78.6245
DAO	-4.4872	1.38534	-15.3318	2.51605e-39	4.39135e-36	77.96
SLC2A2	-4.70813	2.67228	-15.3017	3.25432e-39	5.11189e-36	78.1736
PKLR	-4.71888	2.14535	-15.0626	2.49449e-38	3.56213e-35	76.0126
ACE2	-3.90814	6.29222	-14.9796	5.05383e-38	6.61546e-35	75.6968
ABCC6	-2.96462	4.9455	-14.5411	2.09138e-36	2.52703e-33	72.0138
GATM	-3.0245	8.19945	-14.2082	3.49011e-35	3.91591e-32	69.2181
CUBN	-3.86122	5.66409	-14.1964	3.85528e-35	4.03725e-32	69.1119
CLRN3	-3.79108	3.9779	-14.1255	7.0107e-35	6.88275e-32	68.537
SLC13A1	-5.12699	4.15927	-14.1029	8.48254e-35	7.83787e-32	68.3515
GLYAT	-4.50438	5.90697	-14.0577	1.24146e-34	1.08338e-31	67.9493
RHOBTB1	-1.82317	6.18961	-14.041	1.42919e-34	1.18157e-31	67.8083
TMEM27	-3.05411	7.23996	-13.9918	2.16278e-34	1.69865e-31	67.4004
GPD1	-3.62163	5.38909	-13.9805	2.37878e-34	1.77933e-31	67.3101
SLC28A1	-3.34235	5.10232	-13.9602	2.82061e-34	2.01391e-31	67.1468
SLC5A8	-5.0711	1.90255	-13.917	4.05803e-34	2.77146e-31	66.468
HNF4A	-3.76903	4.7772	-13.8528	6.962e-34	4.55663e-31	66.2584
AMDHD1	-2.54909	1.50562	-13.7932	1.14785e-33	7.21218e-31	65.3392
SLC39A5	-4.38303	4.80387	-13.7051	2.40439e-33	1.45262e-30	65.0291
ABHD6	-1.41004	5.2533	-13.5616	7.99057e-33	4.64874e-30	63.8268
PRUNE2	-2.634	7.26206	-13.4155	2.70749e-32	1.5189e-29	62.6085
ACSM2A	-4.10342	7.37816	-13.3481	4.75236e-32	2.57414e-29	62.0515
EHHADH	-1.72707	6.41335	-13.337	5.21341e-32	2.72974e-29	61.9539
DAB2	-1.26148	8.25211	-13.3167	6.17383e-32	3.12834e-29	61.8016
TFEC	-2.59222	4.81404	-13.1402	2.67827e-31	1.31469e-28	60.3572
SLC22A11	-3.62129	5.14012	-13.1125	3.36969e-31	1.60397e-28	60.1191
GLYATL1	-3.05484	4.84867	-13.0995	3.75482e-31	1.73473e-28	60.0212
AGMAT	-3.23011	2.87286	-13.0726	4.69461e-31	2.06329e-28	59.7623
ABCC6P1	-3.07426	1.65561	-13.0717	4.7287e-31	2.06329e-28	59.5175
SLC7A9	-3.7586	1.51544	-12.9557	1.23598e-30	5.24722e-28	58.5475
SLC17A1	-3.10141	4.62392	-12.7317	7.85401e-30	3.2466e-27	57.0169
LOC389332	-4.01494	4.16264	-12.6932	1.07839e-29	4.34342e-27	56.7211
CNNM1	-3.06971	2.8566	-12.6306	1.80347e-29	7.08223e-27	56.174
CCL14-CCL15	-4.228	-0.662013	-12.6215	1.94417e-29	7.44854e-27	55.2257
TMEM200A	-1.67236	5.29418	-12.6074	2.18229e-29	8.16177e-27	55.9794
SLC47A1	-3.41872	6.81952	-12.4992	5.2996e-29	1.93596e-26	55.0869
SLC9A3R1	-1.71635	7.42221	-12.4187	1.0243e-28	3.59413e-26	54.4397
DPYS	-4.33489	3.07854	-12.3547	1.72844e-28	5.90225e-26	53.9703
SLC16A9	-3.40289	5.92978	-12.3214	2.26831e-28	7.58099e-26	53.6457
NAT8B	-3.19426	1.20338	-12.2705	3.43377e-28	1.1237e-25	53.0048
AIFM1	-1.27481	7.50777	-12.2544	3.91635e-28	1.239e-25	53.1112
AMN	-3.69171	5.97542	-12.2535	3.94384e-28	1.239e-25	53.0968
SMTNL2	-2.14273	5.18282	-12.226	4.93551e-28	1.52014e-25	52.8918
TMEM171	-2.77516	4.25954	-12.0805	1.60885e-27	4.85997e-25	51.7654
AOX1	-3.49844	4.90045	-12.0737	1.70036e-27	5.03948e-25	51.6778
ENPP7	-3.88678	-0.743427	-12.0603	1.89522e-27	5.51298e-25	50.817
DMGDH	-2.0362	4.91995	-12.0503	2.05429e-27	5.86705e-25	51.4896
MYO7B	-3.06292	4.86655	-11.9822	3.56485e-27	9.99941e-25	50.9462
ACY3	-2.99556	4.23613	-11.9235	5.73042e-27	1.57918e-24	50.5101
ABCC6P2	-2.37831	3.06828	-11.8718	8.69409e-27	2.3546e-24	50.1142
B4GALT5	-1.05877	8.1178	-11.8169	1.35266e-26	3.54125e-24	49.6104
HAAO	-1.7518	4.66358	-11.8023	1.52238e-26	3.92025e-24	49.519
ACSM2B	-3.38933	5.55748	-11.7912	1.66418e-26	4.21629e-24	49.3939
PRAP1	-5.08507	2.54304	-11.7651	2.05317e-26	5.11925e-24	49.2319
SLC6A13	-3.06771	5.90565	-11.751	2.29847e-26	5.60125e-24	49.0677
HNF1A	-1.89657	5.39469	-11.7492	2.33234e-26	5.60125e-24	49.064
FCAMR	-3.65067	3.25279	-11.7481	2.35347e-26	5.60125e-24	49.1398
TMEM174	-3.04695	-0.023452	-11.7419	2.47379e-26	5.79975e-24	48.5791
RGL1	-1.21624	5.4712	-11.735	2.61344e-26	6.03705e-24	48.9489
SHMT1	-1.35108	8.26298	-11.6636	4.63486e-26	1.05513e-23	48.3928
CHDH	-1.63925	6.29236	-11.5358	1.28825e-25	2.89084e-23	47.3571
SLC2A9	-2.18575	5.12345	-11.5181	1.48365e-25	3.28242e-23	47.2414
TMEM106A	-1.35293	3.37565	-11.4802	2.00642e-25	4.37733e-23	47.0295
C11orf54	-1.18445	6.77295	-11.4762	2.07109e-25	4.45653e-23	46.8879
ALDH8A1	-2.70538	5.56396	-11.4367	2.83656e-25	6.02117e-23	46.5839
RAB7L1	-1.06621	6.09486	-11.3975	3.87605e-25	8.11799e-23	46.2665
USH1C	-2.94091	6.7799	-11.3909	4.08432e-25	8.44164e-23	46.2151
SLC5A10	-3.44547	3.12456	-11.3867	4.22279e-25	8.6145e-23	46.2952
TMEM82	-4.3067	2.27341	-11.3545	5.45079e-25	1.09771e-22	45.9919
SLC22A12	-4.23322	3.24612	-11.3501	5.64347e-25	1.12212e-22	46.011
CHST13	-2.88482	2.97017	-11.2964	8.64108e-25	1.69668e-22	45.5872
VIL1	-3.9746	0.93892	-11.2578	1.17323e-24	2.2752e-22	45.057
ASPA	-2.25377	2.46736	-11.1941	1.94074e-24	3.71771e-22	44.7657
ABAT	-2.03169	5.64119	-11.1923	1.96829e-24	3.72505e-22	44.6632
PCK1	-3.56876	4.7175	-11.1284	3.25668e-24	6.08999e-22	44.2053
GBA3	-3.47458	5.31826	-11.0811	4.72618e-24	8.73398e-22	43.8058
LGALS2	-3.17326	4.47025	-11.0737	5.00625e-24	9.14398e-22	43.7966
AGXT2L1	-3.53809	-1.14559	-11.0661	5.31662e-24	9.59926e-22	43.1051
C9orf66	-2.09855	1.89443	-11.0604	5.5601e-24	9.92477e-22	43.6797
SLC22A7	-4.5595	0.536589	-10.9943	9.33606e-24	1.64776e-21	42.9794
AKR7A3	-3.44336	4.24137	-10.9869	9.89379e-24	1.7268e-21	43.1401
LOC151534	-1.4924	4.9228	-10.9575	1.24579e-23	2.12705e-21	42.8654
ACSM5	-2.05058	4.46448	-10.9529	1.29161e-23	2.18157e-21	42.8598
ENPEP	-2.67914	5.89476	-10.9361	1.47335e-23	2.46206e-21	42.665
CLIC4	-1.32824	9.23269	-10.9034	1.90146e-23	3.14401e-21	42.4552
A1CF	-3.16142	-1.17979	-10.8943	2.04256e-23	3.34214e-21	41.8121
AGXT	-2.83582	-1.50012	-10.8889	2.13008e-23	3.44941e-21	41.6735
CIRH1A	-0.983494	6.35871	-10.8746	2.38158e-23	3.81733e-21	42.1865
IL17RB	-2.34548	5.40747	-10.8649	2.56924e-23	4.07653e-21	42.1263
FTCD	-4.33283	3.39625	-10.8224	3.57803e-23	5.62037e-21	41.9226
PDZD3	-2.67316	3.57042	-10.7726	5.27016e-23	8.11604e-21	41.5339
IYD	-2.81378	2.24415	-10.7566	5.96614e-23	9.09865e-21	41.3943
ASPDH	-3.24231	-0.45131	-10.7213	7.84644e-23	1.18511e-20	40.7203
SLC22A5	-1.1638	6.50582	-10.7197	7.94468e-23	1.18852e-20	40.9938
CDHR5	-4.34927	4.7069	-10.7014	9.16164e-23	1.35765e-20	40.9051
FUT6	-2.88479	4.83779	-10.6685	1.18206e-22	1.73531e-20	40.6445
ALDH4A1	-1.80851	6.90786	-10.659	1.27223e-22	1.85039e-20	40.5303
ANPEP	-3.22306	8.42708	-10.6556	1.30539e-22	1.8812e-20	40.5322
GIPC2	-2.39519	3.89762	-10.6516	1.34647e-22	1.9106e-20	40.5881
GK	-1.18644	4.25968	-10.6513	1.35012e-22	1.9106e-20	40.5563
HHLA2	-3.75615	4.30428	-10.6095	1.86526e-22	2.61603e-20	40.2332
TM7SF3	-0.882915	7.60008	-10.5767	2.40133e-22	3.33806e-20	39.9124
GALM	-0.984932	6.03256	-10.5667	2.59422e-22	3.57457e-20	39.8238
GDA	-3.55881	6.4205	-10.5374	3.25172e-22	4.44157e-20	39.5986
METTL7A	-1.0863	7.66065	-10.5362	3.28067e-22	4.44247e-20	39.6048
BPHL	-0.980947	5.40292	-10.5247	3.58488e-22	4.81293e-20	39.5178
LOC153328	-2.71669	0.438853	-10.5056	4.15386e-22	5.52957e-20	39.2929
PRODH2	-3.89674	0.814001	-10.4972	4.4316e-22	5.84971e-20	39.285
PNMA2	-1.99444	5.2808	-10.4862	4.82079e-22	6.31041e-20	39.2298
MME	-3.22974	3.91497	-10.4761	5.21009e-22	6.76364e-20	39.2516
DDO	-1.08327	3.47303	-10.4284	7.51189e-22	9.67187e-20	38.921
HAVCR1	-2.64706	4.79627	-10.3992	9.39967e-22	1.20041e-19	38.5968
BHMT2	-2.33269	6.31319	-10.39	1.00806e-21	1.27698e-19	38.4789
PDF	-1.38256	5.16587	-10.337	1.51171e-21	1.88459e-19	38.1047
CRYAB	-2.01831	11.3279	-10.3094	1.86675e-21	2.30889e-19	37.9649
KHK	-2.3084	4.7596	-10.3009	1.99136e-21	2.44377e-19	37.8572
METTL7B	-1.79828	5.87471	-10.2795	2.34453e-21	2.85487e-19	37.6473
MIOX	-3.62823	5.54549	-10.2755	2.4167e-21	2.92011e-19	37.6249
CRYL1	-1.04216	7.23779	-10.2702	2.51533e-21	3.0161e-19	37.5816
DHTKD1	-1.01575	6.27031	-10.255	2.82479e-21	3.3615e-19	37.4595
TM6SF2	-2.68237	-0.0342766	-10.2339	3.3162e-21	3.91661e-19	37.208
SLC13A2	-3.66479	0.785396	-10.1932	4.5177e-21	5.25659e-19	37.0317
RBP5	-2.85022	5.58333	-10.1692	5.41977e-21	6.25983e-19	36.8249
ANK3	-1.29467	6.51366	-10.1625	5.70062e-21	6.48879e-19	36.7648
XYLB	-1.67022	2.46237	-10.1479	6.36962e-21	7.19813e-19	36.8339
CRADD	-0.778371	3.60063	-10.1452	6.49742e-21	7.29011e-19	36.788
CCDC64	-1.46047	7.1417	-10.1305	7.26171e-21	8.08985e-19	36.5314
PEPD	-0.984686	7.03114	-10.1164	8.08027e-21	8.91634e-19	36.4241
AZGP1	-3.66493	3.88104	-10.1158	8.11712e-21	8.91634e-19	36.5459
C9orf125	-1.64014	4.93898	-10.106	8.74355e-21	9.53775e-19	36.3825
OGG1	-0.877023	5.26033	-10.0816	1.05128e-20	1.13886e-18	36.1822
SERPINA6	-2.45361	4.59013	-10.0251	1.6089e-20	1.71923e-18	35.8055
SULT1C4	-2.82307	5.42881	-10.0146	1.7422e-20	1.84909e-18	35.6754
ZCCHC16	-2.16382	-1.63503	-10.0011	1.92864e-20	2.03322e-18	35.1706
PLA2G12B	-3.31469	-2.17676	-9.92917	3.30885e-20	3.41944e-18	34.5119
HIBADH	-0.834587	7.32703	-9.91343	3.72294e-20	3.7974e-18	34.9182
PDZK1	-1.71648	7.80007	-9.9091	3.8456e-20	3.8972e-18	34.8958
IL32	-1.85149	8.78366	-9.90781	3.88291e-20	3.90979e-18	34.9088
TM4SF5	-3.30053	0.0130924	-9.89718	4.20452e-20	4.20666e-18	34.7696
ARSB	-0.987731	5.5594	-9.88829	4.49396e-20	4.46779e-18	34.7339
MTFR1	-0.805778	5.21446	-9.86112	5.50576e-20	5.40528e-18	34.5477
KL	-2.10147	6.08042	-9.83429	6.72721e-20	6.5229e-18	34.325
MTCH2	-0.62801	6.78618	-9.8133	7.86705e-20	7.58133e-18	34.1708
TRIM10	-2.72546	1.25891	-9.79893	8.75591e-20	8.38646e-18	34.2036
MRPL44	-0.664524	5.54867	-9.79245	9.18905e-20	8.74797e-18	34.0272
GPER	-2.01142	4.11486	-9.78039	1.00519e-19	9.45482e-18	34.0417
ACMSD	-2.16218	5.43223	-9.76795	1.10262e-19	1.03095e-17	33.8513
KBTBD11	-1.44355	6.50976	-9.7343	1.41581e-19	1.31595e-17	33.5882
GLB1L	-1.14545	5.41966	-9.73176	1.44283e-19	1.33318e-17	33.586
UGT2A3	-3.05424	6.23503	-9.72793	1.48439e-19	1.36356e-17	33.5416
PIK3AP1	-1.20541	6.37019	-9.71022	1.69279e-19	1.54595e-17	33.4114
FAHD1	-0.957531	6.81963	-9.69274	1.92698e-19	1.7396e-17	33.2856
SLC22A13	-2.8341	-0.637207	-9.68683	2.01316e-19	1.80701e-17	33.1543
LOC285733	-2.57859	-1.45654	-9.67952	2.1252e-19	1.89674e-17	32.9347
IQGAP2	-1.77389	4.28555	-9.6757	2.18607e-19	1.94004e-17	33.2579
CORO1C	-0.708216	7.41754	-9.64755	2.6922e-19	2.37579e-17	32.9643
SLC17A3	-3.53335	5.31727	-9.63857	2.87689e-19	2.52459e-17	32.9086
AQP11	-1.16854	1.75582	-9.63663	2.91829e-19	2.54669e-17	33.0674
DEPDC7	-1.80227	1.7182	-9.59621	3.93257e-19	3.41286e-17	32.7747
ACAT1	-1.31739	7.61816	-9.58394	4.30474e-19	3.71532e-17	32.5047
GPT	-2.37662	2.81606	-9.57398	4.63247e-19	3.97633e-17	32.6336
PAIP2B	-1.52174	4.80829	-9.57086	4.74021e-19	4.0467e-17	32.4469
KIAA1549	-0.880233	5.0544	-9.56641	4.89797e-19	4.15877e-17	32.3974
LACTB2	-1.02867	6.19685	-9.56385	4.99109e-19	4.21505e-17	32.3433
SLC26A9	-2.93037	0.776667	-9.548	5.60808e-19	4.71079e-17	32.361
MYOM3	-2.21694	6.10082	-9.51249	7.28005e-19	6.08272e-17	31.9709
NYX	-1.98969	-1.22449	-9.50533	7.6725e-19	6.3767e-17	31.7626
FAM124A	-1.8246	1.32865	-9.498	8.09661e-19	6.69377e-17	32.048
TMEM150B	-1.9928	-0.144985	-9.44456	1.19744e-18	9.79657e-17	31.5222
HRSP12	-1.11844	5.95486	-9.44217	1.21851e-18	9.91725e-17	31.4635
GK3P	-1.28332	0.914153	-9.40502	1.59844e-18	1.2876e-16	31.358
KLF15	-1.72278	4.36813	-9.38635	1.83156e-18	1.46041e-16	31.1526
SLC23A1	-2.0001	2.97671	-9.3836	1.86869e-18	1.48249e-16	31.2597
DOCK8	-1.12506	5.69425	-9.37564	1.98021e-18	1.56307e-16	30.989
SMPDL3A	-1.22856	4.62775	-9.37296	2.01922e-18	1.5859e-16	31.0313
CYP17A1	-3.15146	0.985754	-9.37164	2.03871e-18	1.59166e-16	31.1276
DHDPSL	-1.45351	6.16248	-9.3711	2.04683e-18	1.59166e-16	30.9492
ADCY9	-0.968482	6.22872	-9.35366	2.32393e-18	1.79255e-16	30.8234
WIPI1	-0.737721	6.24475	-9.35342	2.32798e-18	1.79255e-16	30.8216
NIT2	-1.07945	7.02586	-9.35	2.38666e-18	1.82877e-16	30.8015
SLC47A2	-3.75597	3.12216	-9.33569	2.64828e-18	2.01938e-16	30.9095
DFNA5	-1.29005	5.11735	-9.33167	2.72686e-18	2.06925e-16	30.6981
EPB41L4A	-0.648391	5.87585	-9.30517	3.30562e-18	2.49638e-16	30.4789
SLC37A4	-0.808396	7.15252	-9.30178	3.38789e-18	2.54627e-16	30.4576
NIPSNAP1	-1.12693	7.10356	-9.27485	4.11812e-18	3.08035e-16	30.264
TTC38	-0.968158	6.02565	-9.26502	4.42229e-18	3.29219e-16	30.1894
SLC17A2	-2.45668	1.2042	-9.25587	4.7249e-18	3.50088e-16	30.3271
SLC22A4	-1.3676	2.45134	-9.23777	5.386e-18	3.97199e-16	30.238
ASIP	-2.24187	-1.46411	-9.23336	5.56035e-18	4.0814e-16	29.8296
CDHR2	-3.122	5.15077	-9.22883	5.74526e-18	4.19751e-16	29.9604
HECW1	-2.85602	-0.0797726	-9.22254	6.0122e-18	4.35206e-16	29.9786
C19orf77	-2.78128	5.52186	-9.21272	6.45443e-18	4.65074e-16	29.8276
SLC16A12	-2.20361	5.41242	-9.18855	7.68364e-18	5.46129e-16	29.6599
PLIN2	-1.84642	6.59131	-9.18716	7.76097e-18	5.49141e-16	29.6326
SLC4A4	-1.81884	6.59156	-9.17806	8.2871e-18	5.81133e-16	29.5679
PIPOX	-2.26102	2.00159	-9.17256	8.62189e-18	6.01923e-16	29.7762
GLTPD2	-2.81441	-1.33315	-9.17187	8.66499e-18	6.02255e-16	29.4327
ARSF	-2.62118	-1.81849	-9.16332	9.21532e-18	6.37684e-16	29.278
CRAT	-0.717647	6.72446	-9.14269	1.06896e-17	7.36454e-16	29.3174
ACY1	-1.2314	7.10459	-9.13719	1.11206e-17	7.62806e-16	29.2831
TOMM70A	-0.713964	7.31497	-9.13101	1.16251e-17	7.93946e-16	29.2431
FIGNL2	-1.59892	3.62304	-9.1283	1.18543e-17	8.06095e-16	29.3948
COG8	-0.662101	5.11038	-9.11922	1.26526e-17	8.56667e-16	29.1837
SLC3A1	-1.73107	9.0791	-9.11321	1.32102e-17	8.86775e-16	29.1605
C14orf64	-1.60978	1.76684	-9.10291	1.42242e-17	9.46752e-16	29.2824
ALDH1A1	-1.53502	9.67807	-9.10145	1.43736e-17	9.52662e-16	29.0935
LRRC19	-1.93729	4.65188	-9.09991	1.4533e-17	9.58246e-16	29.0821
DOK4	-0.822174	7.03127	-9.09946	1.45799e-17	9.58246e-16	29.0146
SYPL2	-1.50341	4.45124	-9.09553	1.49969e-17	9.79105e-16	29.0707
KCNH6	-2.64934	0.809256	-9.0953	1.50219e-17	9.79105e-16	29.1804
ASRGL1	-1.94586	6.77917	-9.09303	1.52681e-17	9.9104e-16	28.9659
CCRL1	-2.05287	1.59606	-9.08129	1.66081e-17	1.07358e-15	29.1256
SLC22A24	-2.35506	-0.808633	-9.0795	1.68232e-17	1.08303e-15	28.8892
BEST3	-1.51004	-0.0610403	-9.07882	1.69043e-17	1.0838e-15	28.9861
GLIS1	-2.28012	2.87096	-9.07643	1.71966e-17	1.09806e-15	29.0888
LOC148709	-1.81865	-1.3184	-9.06996	1.80127e-17	1.14552e-15	28.7389
PHYHIPL	-2.21456	5.86161	-9.06697	1.84025e-17	1.16559e-15	28.784
AQP1	-2.4747	9.75696	-9.05914	1.94619e-17	1.22774e-15	28.7968
AGT	-2.22737	6.25996	-9.04151	2.20767e-17	1.37612e-15	28.6002
IMPA2	-1.09958	8.00335	-9.04003	2.23119e-17	1.38528e-15	28.6153
ALDH2	-1.17198	8.9224	-9.03934	2.24226e-17	1.38667e-15	28.6343
SLC5A9	-1.83709	2.69587	-9.03589	2.29827e-17	1.41574e-15	28.8124
TLN2	-0.937233	6.10239	-9.03452	2.32074e-17	1.42399e-15	28.5519
AMDHD2	-1.19419	4.76896	-9.02583	2.46949e-17	1.50352e-15	28.5491
MOSC2	-0.96907	4.53562	-9.01818	2.60806e-17	1.58175e-15	28.5166
OAF	-0.948699	7.33874	-9.01149	2.73559e-17	1.65272e-15	28.3989
HTATIP2	-1.08895	5.79399	-9.00236	2.91965e-17	1.75045e-15	28.3298
GALNT11	-1.25062	8.6681	-8.99272	3.12733e-17	1.86784e-15	28.2993
MAF	-1.27601	6.19858	-8.96971	3.68401e-17	2.18371e-15	28.0951
RBM24	-2.09128	0.699674	-8.95617	4.05656e-17	2.39551e-15	28.2116
DECR2	-1.18656	6.15091	-8.95345	4.13571e-17	2.43291e-15	27.9812
FABP3	-2.31719	6.02042	-8.95294	4.15088e-17	2.43291e-15	27.9788
ACSS2	-1.01993	7.32364	-8.95099	4.20876e-17	2.45767e-15	27.9735
ENPP1	-1.80717	4.40836	-8.92481	5.06874e-17	2.94888e-15	27.8749
SGCB	-0.773112	6.47513	-8.92309	5.13097e-17	2.97407e-15	27.7677
SLC16A4	-1.24773	6.75116	-8.91412	5.46799e-17	3.15777e-15	27.7065
VAT1	-0.744265	9.05812	-8.82629	1.01771e-16	5.75045e-15	27.1464
C1orf115	-0.744646	5.89451	-8.82386	1.03528e-16	5.82876e-15	27.0788
OSTBETA	-2.61539	0.861082	-8.82098	1.0565e-16	5.92697e-15	27.2955
RDH5	-1.83938	4.84481	-8.81957	1.06712e-16	5.96521e-15	27.0997
DHDH	-1.95816	1.77291	-8.81129	1.13121e-16	6.30111e-15	27.2641
HPD	-3.24802	0.917372	-8.80553	1.17811e-16	6.5389e-15	27.193
SLC25A20	-0.751435	4.36902	-8.80503	1.18223e-16	6.5389e-15	27.0449
MPP6	-1.3887	3.40948	-8.76852	1.52853e-16	8.36591e-15	26.9043
HADHA	-0.532131	8.54302	-8.73789	1.89519e-16	1.03367e-14	26.5191
NLRP6	-2.3668	0.58298	-8.70962	2.31048e-16	1.25582e-14	26.5223
LYG1	-2.66746	4.93855	-8.70429	2.39818e-16	1.29899e-14	26.2941
TREH	-3.06877	0.505849	-8.70006	2.4703e-16	1.32889e-14	26.4527
HGD	-1.55205	6.61463	-8.69184	2.61656e-16	1.40276e-14	26.161
NEK6	-1.09412	5.72538	-8.68876	2.67352e-16	1.42842e-14	26.1466
PLCL2	-0.899638	3.97941	-8.68659	2.71435e-16	1.44532e-14	26.2737
PNMA6A	-2.37484	4.20389	-8.68383	2.76722e-16	1.4685e-14	26.2269
NXNL2	-1.92273	1.14315	-8.67723	2.89778e-16	1.5326e-14	26.3315
SLCO4C1	-1.7411	6.87795	-8.6698	3.05219e-16	1.60347e-14	26.0116
CLCN5	-0.989793	6.87335	-8.66063	3.25403e-16	1.70381e-14	25.9484
ATL1	-0.856666	3.12227	-8.6546	3.39383e-16	1.77111e-14	26.1485
CYP8B1	-1.90337	1.27468	-8.64469	3.63662e-16	1.89153e-14	26.1162
ABCB1	-2.02417	6.80657	-8.63283	3.95001e-16	2.04101e-14	25.7565
PAPPA	-1.7897	4.78795	-8.62892	4.05903e-16	2.09047e-14	25.7878
MPV17L	-1.81879	2.87177	-8.59793	5.03557e-16	2.57651e-14	25.7811
CNDP1	-1.80862	-0.450397	-8.59254	5.22777e-16	2.66616e-14	25.6462
TMEM195	-2.69467	1.73434	-8.58505	5.50696e-16	2.79946e-14	25.7238
MSRA	-1.12747	4.34367	-8.57888	5.74819e-16	2.91266e-14	25.4906
SNX4	-0.672305	5.60038	-8.57265	6.00186e-16	3.02708e-14	25.3531
GLRX	-0.976071	6.14595	-8.5724	6.01254e-16	3.02708e-14	25.3408
UGT2B10	-1.59137	-0.125866	-8.55265	6.89493e-16	3.44922e-14	25.4133
ALPI	-3.48837	-1.4042	-8.54331	7.35564e-16	3.6482e-14	25.1958
TRPM3	-1.8192	2.0718	-8.54318	7.36236e-16	3.6482e-14	25.4411
KLHDC7A	-1.17173	5.96334	-8.53498	7.79239e-16	3.84915e-14	25.0871
PAQR9	-1.98604	-0.876202	-8.52283	8.4759e-16	4.14765e-14	25.1336
CYP4A11	-3.38813	0.0699846	-8.51109	9.19227e-16	4.48423e-14	25.1537
RGN	-1.87437	4.05704	-8.51052	9.22838e-16	4.48791e-14	25.0602
ATP6V1B2	-0.637377	7.4789	-8.49589	1.02098e-15	4.94985e-14	24.8321
RAG1	-1.20323	2.24378	-8.48617	1.09181e-15	5.24927e-14	25.0539
PROS1	-1.04044	6.50428	-8.48604	1.09276e-15	5.24927e-14	24.7511
SLC6A19	-3.6116	1.8915	-8.48549	1.09689e-15	5.25305e-14	25.0541
METTL9	-0.696227	8.07228	-8.4837	1.11056e-15	5.30233e-14	24.7639
CES2	-0.958279	7.62211	-8.45793	1.32635e-15	6.29434e-14	24.5776
G6PC	-2.96823	-1.19279	-8.45543	1.34939e-15	6.38442e-14	24.6487
ACO2	-0.805518	8.3582	-8.45409	1.36189e-15	6.40497e-14	24.5705
KIF21A	-0.918824	5.95846	-8.44929	1.40758e-15	6.58045e-14	24.5043
HAVCR2	-1.83479	5.35872	-8.42837	1.62541e-15	7.53154e-14	24.3814
PPARA	-0.790232	5.8491	-8.42596	1.6525e-15	7.63457e-14	24.3481
IHH	-2.47194	1.00405	-8.42425	1.67203e-15	7.70214e-14	24.6286
CIDEB	-0.952193	4.87073	-8.41992	1.72248e-15	7.88825e-14	24.357
HSPB8	-0.969397	7.90823	-8.41793	1.7462e-15	7.97365e-14	24.3138
LDHD	-1.6718	5.66959	-8.41668	1.76121e-15	8.01887e-14	24.2898
CNDP2	-0.785704	9.78918	-8.39088	2.10221e-15	9.48894e-14	24.1844
PXMP2	-1.0538	4.50281	-8.38764	2.14939e-15	9.64644e-14	24.1743
FSHR	-2.06809	-2.34739	-8.38194	2.23493e-15	9.94513e-14	23.987
WIPF3	-1.43107	1.33789	-8.38077	2.25293e-15	9.99692e-14	24.349
NPR3	-2.24827	2.73655	-8.37428	2.35538e-15	1.0422e-13	24.2809
AKR7L	-1.76837	1.65468	-8.35663	2.65763e-15	1.16936e-13	24.1931
APBB1IP	-1.54425	5.79903	-8.35092	2.76327e-15	1.21244e-13	23.8426
SLC22A2	-3.48288	6.25589	-8.34758	2.82708e-15	1.23698e-13	23.8144
GGT8P	-1.7197	0.602692	-8.34376	2.902e-15	1.26624e-13	24.0794
LOC645166	-1.25066	3.90039	-8.32815	3.2282e-15	1.40079e-13	23.8497
QPRT	-2.6719	5.15042	-8.32021	3.40787e-15	1.47468e-13	23.6642
OXER1	-1.50516	2.97172	-8.31455	3.54188e-15	1.52846e-13	23.8641
VRK3	-0.495133	5.50819	-8.3064	3.74433e-15	1.60699e-13	23.5525
TPMT	-0.791383	6.54372	-8.30029	3.90341e-15	1.6707e-13	23.4966
MYL3	-2.69235	3.24243	-8.2943	4.06575e-15	1.73025e-13	23.7033
HSPB2	-1.34895	4.78675	-8.29395	4.07559e-15	1.73025e-13	23.5162
CBARA1	-0.553338	6.97264	-8.28671	4.28123e-15	1.81266e-13	23.4098
PIGR	-2.61659	10.3041	-8.28588	4.30565e-15	1.8181e-13	23.494
OGDHL	-1.86446	8.16017	-8.28365	4.37124e-15	1.84084e-13	23.4166
PDZK1P1	-2.20333	3.60877	-8.28027	4.4731e-15	1.8787e-13	23.5673
CPT2	-0.710605	5.56972	-8.26411	4.9922e-15	2.07454e-13	23.2667
C5orf23	-2.1323	4.82786	-8.25298	5.38397e-15	2.23144e-13	23.2386
TRIM6	-1.08179	3.63723	-8.24687	5.61177e-15	2.31973e-13	23.3411
MLYCD	-0.827796	4.64741	-8.24504	5.68196e-15	2.34258e-13	23.2024
USP2	-1.73819	4.80632	-8.23922	5.91089e-15	2.43058e-13	23.1486
DNAJB5	-0.745546	4.0386	-8.23858	5.93648e-15	2.43473e-13	23.2327
ALDH3A1	-1.88911	1.18286	-8.22582	6.4726e-15	2.6477e-13	23.3229
PTH1R	-2.38768	5.78323	-8.21991	6.73676e-15	2.74148e-13	22.9651
MTHFD1	-0.673086	6.85132	-8.21842	6.80497e-15	2.76208e-13	22.9517
MIPEP	-0.70693	5.50025	-8.21359	7.03109e-15	2.83918e-13	22.9322
HIBCH	-0.807181	5.44392	-8.21093	7.15893e-15	2.8834e-13	22.9169
CLYBL	-0.981747	4.39017	-8.1917	8.15318e-15	3.2671e-13	22.8756
PNPLA3	-1.94268	-1.98708	-8.18679	8.42776e-15	3.36853e-13	22.7955
SPATA18	-1.5706	5.20675	-8.15958	1.01265e-14	4.01686e-13	22.5883
DUSP3	-0.52869	7.78636	-8.15544	1.04125e-14	4.1199e-13	22.5522
C16orf62	-0.492798	6.45123	-8.15484	1.04552e-14	4.12641e-13	22.5259
ENTPD5	-1.30014	3.78151	-8.15423	1.04979e-14	4.13286e-13	22.7074
CPPED1	-0.722598	6.04947	-8.14957	1.08324e-14	4.24613e-13	22.4928
TMEM176B	-1.39996	9.12298	-8.14948	1.08397e-14	4.24613e-13	22.5503
SUOX	-0.564474	6.00488	-8.14361	1.12766e-14	4.40629e-13	22.4538
COQ9	-0.811165	7.76161	-8.13403	1.2027e-14	4.67625e-13	22.4096
HMOX1	-1.79956	6.93977	-8.12662	1.26417e-14	4.90312e-13	22.343
ACAA2	-0.900048	7.72828	-8.12428	1.28422e-14	4.95638e-13	22.3442
OCIAD2	-0.925357	7.76809	-8.11439	1.37253e-14	5.28422e-13	22.2798
TUBA4B	-1.90194	0.00369457	-8.10431	1.46866e-14	5.64052e-13	22.4837
SLC1A1	-1.14527	6.15114	-8.08951	1.62191e-14	6.21388e-13	22.0944
LOC100130872	-1.95535	2.37094	-8.03779	2.29276e-14	8.65738e-13	22.0804
CXCL14	-2.17228	7.90042	-8.03226	2.37898e-14	8.9614e-13	21.7419
LOC283314	-1.34453	3.52132	-8.02228	2.54287e-14	9.55584e-13	21.8739
SLC40A1	-0.779131	7.47025	-8.01784	2.61922e-14	9.81926e-13	21.6363
FMO4	-0.961314	3.93531	-8.01583	2.65467e-14	9.92847e-13	21.7757
INHBC	-1.60544	-1.86117	-7.99511	3.0477e-14	1.13444e-12	21.5985
RAB37	-1.05441	3.07267	-7.98839	3.18694e-14	1.18346e-12	21.7049
SLC34A1	-2.49017	0.0821139	-7.98671	3.22274e-14	1.18833e-12	21.7329
PDZK1IP1	-1.52783	9.36951	-7.98307	3.30172e-14	1.2146e-12	21.4622
C18orf18	-0.716886	1.99151	-7.97342	3.52052e-14	1.28307e-12	21.6778
TRIM15	-2.60763	2.44413	-7.96502	3.72279e-14	1.35365e-12	21.6038
EPHX2	-0.852508	5.95115	-7.96428	3.74107e-14	1.35715e-12	21.274
C2orf24	-0.60187	7.61147	-7.96379	3.75313e-14	1.35839e-12	21.2858
LOC100129034	-0.983646	6.85558	-7.95073	4.09304e-14	1.47801e-12	21.1854
SETD3	-0.572385	6.93049	-7.94691	4.19829e-14	1.51254e-12	21.1614
SEMA5A	-1.3469	6.59662	-7.9267	4.79995e-14	1.72141e-12	21.0263
STX7	-0.446577	6.81871	-7.924	4.88663e-14	1.7485e-12	21.0106
MOGAT3	-2.77507	-0.690142	-7.90948	5.37939e-14	1.92044e-12	21.1876
DOCK11	-1.21544	5.70657	-7.90173	5.66206e-14	2.01221e-12	20.8717
SLC26A1	-1.18505	3.02563	-7.89144	6.06039e-14	2.14891e-12	21.0812
CALML4	-0.824201	5.04564	-7.88832	6.18674e-14	2.18877e-12	20.8188
ZNF541	-2.20739	1.33792	-7.88726	6.23017e-14	2.19918e-12	21.1314
DDX10	-0.606457	4.96486	-7.87489	6.76024e-14	2.37561e-12	20.7379
POLR2C	-0.443532	6.61335	-7.85052	7.93774e-14	2.78317e-12	20.5315
CD68	-1.1376	8.17546	-7.84143	8.42684e-14	2.94808e-12	20.5053
TMEM176A	-1.53414	8.60903	-7.83926	8.54819e-14	2.98389e-12	20.5037
FN3K	-0.922937	5.99171	-7.82124	9.62265e-14	3.3515e-12	20.344
WWC1	-0.629375	7.8825	-7.81986	9.71071e-14	3.37469e-12	20.3578
DIO1	-2.88842	0.386096	-7.81779	9.84365e-14	3.41334e-12	20.6722
ZNF385B	-2.0004	5.09337	-7.81596	9.96242e-14	3.44364e-12	20.3468
NOX4	-1.84099	4.53114	-7.81577	9.97489e-14	3.44364e-12	20.3976
TMEM19	-0.496724	5.59375	-7.79267	1.16064e-13	3.98935e-12	20.1694
C9orf64	-0.766496	4.43811	-7.79065	1.17611e-13	4.03371e-12	20.2468
SLC22A18	-1.22994	6.03629	-7.78881	1.19038e-13	4.07375e-12	20.1342
SEPX1	-1.16749	6.91912	-7.78499	1.22053e-13	4.16785e-12	20.1115
CMBL	-1.23029	7.12763	-7.77789	1.27866e-13	4.35687e-12	20.0691
C8orf46	-1.32405	2.15018	-7.76712	1.37194e-13	4.64449e-12	20.3489
PEBP1	-0.643656	9.4291	-7.76493	1.39172e-13	4.70132e-12	20.05
PBLD	-1.21616	5.45105	-7.76005	1.43682e-13	4.8329e-12	19.9655
SLC23A3	-1.86611	2.06522	-7.75872	1.44942e-13	4.86485e-12	20.2991
MAP1LC3C	-1.93364	-0.578217	-7.74643	1.57055e-13	5.26017e-12	20.1722
ATP6V0A1	-0.605467	7.60585	-7.74355	1.60033e-13	5.34851e-12	19.8594
MRAS	-0.828091	6.40254	-7.73556	1.68606e-13	5.62305e-12	19.7898
GSS	-0.698332	7.50679	-7.72626	1.79145e-13	5.96188e-12	19.746
RNF5P1	-0.746971	3.73958	-7.72474	1.8092e-13	6.00824e-12	19.9209
FAM134B	-1.07186	7.05193	-7.71536	1.92321e-13	6.35996e-12	19.6664
TTBK1	-1.74292	1.33137	-7.7149	1.929e-13	6.36568e-12	20.0371
LPPR5	-3.02551	0.838432	-7.7086	2.00975e-13	6.60653e-12	19.9948
UNC93A	-2.38568	-2.63671	-7.70855	2.01039e-13	6.60653e-12	19.7096
SIRT4	-0.878259	0.994005	-7.70646	2.0379e-13	6.68295e-12	19.9831
GREB1	-1.91496	2.0234	-7.69211	2.23728e-13	7.32151e-12	19.8788
SLC22A6	-4.53181	0.0786196	-7.67423	2.51283e-13	8.18912e-12	19.759
AKR1A1	-0.694861	7.44657	-7.6711	2.5644e-13	8.33986e-12	19.3919
UNC13B	-0.617184	6.55993	-7.66791	2.61793e-13	8.47885e-12	19.3577
ACAD8	-0.544786	5.19491	-7.66749	2.62509e-13	8.48454e-12	19.3875
ACRBP	-1.28131	2.2648	-7.66411	2.6833e-13	8.65487e-12	19.6903
XPNPEP2	-2.55949	-0.393769	-7.6624	2.7132e-13	8.73339e-12	19.6613
GALK2	-0.607827	4.70543	-7.65724	2.80554e-13	9.01214e-12	19.3631
IGF2BP1	-2.2985	1.34665	-7.6557	2.83357e-13	9.06512e-12	19.6648
APOM	-1.50404	3.48889	-7.65271	2.88911e-13	9.224e-12	19.4976
DIP2B	-0.515939	6.06363	-7.62396	3.47989e-13	1.09984e-11	19.0792
PPP1R14D	-2.29892	-1.28586	-7.61543	3.67704e-13	1.15749e-11	19.3031
SEPHS2	-0.888626	7.59152	-7.6049	3.93557e-13	1.23393e-11	18.9746
NCRNA00086	-1.26778	4.29769	-7.6005	4.04897e-13	1.26654e-11	19.0513
CCDC51	-0.601003	4.96346	-7.59779	4.12025e-13	1.28414e-11	18.9618
FBXL21	-2.14531	0.292538	-7.59656	4.15299e-13	1.29179e-11	19.2837
C14orf73	-1.68087	2.87591	-7.59609	4.1658e-13	1.29321e-11	19.2133
ALDOB	-2.92449	1.80886	-7.58995	4.33392e-13	1.3407e-11	19.2444
ADH5	-0.521978	7.17195	-7.58988	4.33584e-13	1.3407e-11	18.8697
PTPN1	-0.612318	6.90713	-7.58378	4.50976e-13	1.39173e-11	18.8265
NEU1	-0.766564	8.24729	-7.58249	4.54738e-13	1.3986e-11	18.8506
TRAP1	-0.626123	7.51187	-7.5824	4.5498e-13	1.3986e-11	18.8301
CGREF1	-1.85941	3.05029	-7.58104	4.59005e-13	1.40821e-11	19.0999
PTER	-1.03655	5.51609	-7.56692	5.02668e-13	1.53319e-11	18.7318
CLDN10	-1.76209	4.46711	-7.55713	5.35329e-13	1.62649e-11	18.7554
NINL	-1.0861	5.29387	-7.55084	5.57382e-13	1.69022e-11	18.6415
DNAJC22	-1.19593	3.98849	-7.5451	5.78315e-13	1.74696e-11	18.7456
MGST1	-1.99381	7.03686	-7.54168	5.91149e-13	1.77888e-11	18.5626
TRIM35	-0.466065	5.1001	-7.53566	6.14444e-13	1.84192e-11	18.5586
CIAPIN1	-0.524746	6.40037	-7.53305	6.24816e-13	1.86945e-11	18.5023
HPN	-1.94936	7.22172	-7.53096	6.33266e-13	1.89113e-11	18.4985
NRXN2	-1.62406	4.15413	-7.52895	6.41478e-13	1.9084e-11	18.6199
GGT1	-1.3636	7.73966	-7.51242	7.13136e-13	2.10959e-11	18.3945
ALDH6A1	-1.41877	4.83198	-7.50354	7.548e-13	2.22447e-11	18.379
KLRAQ1	-0.421115	5.47203	-7.50152	7.64617e-13	2.24918e-11	18.3217
KCTD16	-2.24134	1.71841	-7.48149	8.69056e-13	2.54211e-11	18.5724
PDE8A	-0.592967	5.41271	-7.45688	1.01675e-12	2.94671e-11	18.0447
SSTR1	-1.67872	1.19118	-7.45586	1.02341e-12	2.9551e-11	18.4237
DNAJC6	-1.12493	3.23478	-7.45143	1.05268e-12	3.03404e-11	18.2667
CDR2	-0.67191	6.46381	-7.44871	1.07108e-12	3.08141e-11	17.973
AK3L1	-1.24869	4.28672	-7.44535	1.09428e-12	3.1424e-11	18.0776
QDPR	-0.744189	5.63095	-7.44401	1.10362e-12	3.16344e-11	17.9548
TRIM38	-0.570207	6.05327	-7.44093	1.12545e-12	3.22013e-11	17.9261
ACADL	-1.39264	4.22426	-7.43953	1.13555e-12	3.24312e-11	18.05
C18orf56	-1.18964	1.45121	-7.43288	1.18458e-12	3.3709e-11	18.279
BBOX1	-2.25678	6.10692	-7.43234	1.18866e-12	3.37639e-11	17.8719
STX1B	-1.28733	1.71049	-7.43041	1.20333e-12	3.4119e-11	18.2572
UQCRC2	-0.750283	8.24984	-7.42771	1.22414e-12	3.46465e-11	17.8782
HS1BP3	-0.596314	6.41058	-7.42425	1.25139e-12	3.52906e-11	17.8201
NAT2	-2.17312	-1.62234	-7.42186	1.27055e-12	3.57668e-11	18.0957
RAB11FIP3	-0.544786	7.09511	-7.41785	1.30331e-12	3.66231e-11	17.7871
CLCN4	-0.813146	4.20901	-7.41709	1.30961e-12	3.67346e-11	17.9124
CPNE8	-0.759436	4.51998	-7.4073	1.39353e-12	3.90119e-11	17.8104
PCCA	-0.879324	5.86608	-7.40705	1.39576e-12	3.90119e-11	17.7177
RASGEF1B	-1.09529	3.78943	-7.40461	1.41752e-12	3.95494e-11	17.8971
STOM	-0.659716	8.33999	-7.40015	1.45822e-12	4.06131e-11	17.7091
C5orf4	-1.04772	5.44443	-7.39953	1.46394e-12	4.07001e-11	17.6852
SH3RF3	-1.09864	4.03569	-7.39684	1.48912e-12	4.1327e-11	17.8118
C6orf174	-1.48313	4.90749	-7.39605	1.49663e-12	4.14621e-11	17.7003
TCEA3	-1.12294	6.0872	-7.39399	1.51625e-12	4.17846e-11	17.6331
TRPA1	-1.86711	0.0438302	-7.38939	1.56107e-12	4.29445e-11	18.0042
FLVCR2	-0.895724	4.49952	-7.38156	1.64045e-12	4.49706e-11	17.6529
AGPS	-0.555085	6.44104	-7.38113	1.64493e-12	4.5015e-11	17.5516
ACAD10	-0.686613	6.51532	-7.37499	1.71015e-12	4.67184e-11	17.5136
CAP2	-0.695207	4.4218	-7.3727	1.73511e-12	4.73179e-11	17.6076
FLNC	-1.55341	5.30419	-7.37129	1.75065e-12	4.76591e-11	17.5171
TRPV4	-1.45119	3.95358	-7.36675	1.80157e-12	4.89604e-11	17.6375
CYB5A	-0.801096	6.63539	-7.35495	1.9411e-12	5.23896e-11	17.39
DPP4	-1.90623	7.52594	-7.35288	1.96662e-12	5.29873e-11	17.3929
HAGH	-0.644636	6.1286	-7.35175	1.98064e-12	5.32737e-11	17.3704
RETSAT	-0.604577	7.06661	-7.35041	1.99746e-12	5.36344e-11	17.3673
PLS1	-1.00739	6.4063	-7.34573	2.05737e-12	5.50548e-11	17.3319
STX3	-0.473127	6.62307	-7.34185	2.10832e-12	5.62268e-11	17.3087
FBP1	-1.22202	5.35982	-7.3347	2.2055e-12	5.86194e-11	17.2873
TTLL2	-2.00506	-1.2281	-7.33045	2.26546e-12	6.01111e-11	17.5806
SH2D5	-1.48255	1.69178	-7.32512	2.34278e-12	6.20579e-11	17.6123
SLC6A18	-2.94178	-0.624925	-7.32375	2.36305e-12	6.24896e-11	17.5792
APOE	-1.85871	9.60745	-7.3061	2.64076e-12	6.92734e-11	17.1667
SLC27A2	-1.45804	4.96516	-7.30604	2.64163e-12	6.92734e-11	17.1378
GCSH	-1.15851	1.36456	-7.30124	2.72259e-12	7.11589e-11	17.4756
SLC25A43	-0.859378	4.13814	-7.29603	2.81328e-12	7.3407e-11	17.1734
XPNPEP1	-0.296948	6.08042	-7.28735	2.97076e-12	7.73876e-11	16.9729
RBKS	-0.741281	4.33046	-7.28615	2.9933e-12	7.78456e-11	17.0852
ADH6	-2.23441	1.59067	-7.28034	3.10441e-12	8.06019e-11	17.343
CEMP1	-0.986631	4.67864	-7.27561	3.19791e-12	8.28923e-11	16.9778
LOC284100	-1.27282	0.440129	-7.2669	3.37737e-12	8.7256e-11	17.2711
ANKRD29	-1.19584	3.30866	-7.24781	3.80595e-12	9.7686e-11	17.0015
ACAA1	-0.777547	6.95956	-7.23933	4.01308e-12	1.02834e-10	16.6808
LOC285768	-2.16388	-0.826268	-7.23755	4.05813e-12	1.03819e-10	17.0525
HERPUD1	-0.545719	7.88085	-7.22675	4.34135e-12	1.10857e-10	16.6254
AMACR	-1.33206	8.75728	-7.22653	4.34734e-12	1.10857e-10	16.6503
MAPT	-1.60927	4.62649	-7.21313	4.72626e-12	1.20324e-10	16.6006
PPFIBP1	-0.761048	7.41438	-7.21102	4.78877e-12	1.21718e-10	16.5168
NCKAP5	-1.09492	2.1345	-7.20338	5.02216e-12	1.2683e-10	16.8511
ADM2	-1.59653	5.11955	-7.19503	5.29032e-12	1.33174e-10	16.4444
ACADM	-0.776454	6.23973	-7.17945	5.82884e-12	1.46495e-10	16.3103
ACTR8	-0.485031	4.94952	-7.17823	5.87291e-12	1.47367e-10	16.3556
NUDT7	-0.690626	3.16565	-7.17093	6.14554e-12	1.53717e-10	16.553
RUNDC3B	-1.32536	2.36156	-7.16232	6.48303e-12	1.61644e-10	16.5866
SDHA	-0.6683	8.14305	-7.15714	6.69476e-12	1.66658e-10	16.2082
DENND5B	-0.652368	4.3475	-7.15363	6.84199e-12	1.70054e-10	16.273
FAM150B	-2.19521	1.02685	-7.14793	7.08823e-12	1.75618e-10	16.5568
IQCA1	-1.59898	4.15037	-7.14556	7.19307e-12	1.77935e-10	16.2523
LRRK2	-1.41868	8.14075	-7.1373	7.57023e-12	1.8697e-10	16.0876
CYP27A1	-1.12339	6.62262	-7.13484	7.68671e-12	1.89252e-10	16.0394
FAH	-0.782578	5.97249	-7.13228	7.8091e-12	1.91965e-10	16.0261
MARVELD3	-1.05612	4.25231	-7.13135	7.85439e-12	1.92776e-10	16.1513
DIP2C	-0.614944	5.88033	-7.12618	8.10979e-12	1.98425e-10	15.9907
FZD1	-1.00625	7.6971	-7.1259	8.12366e-12	1.98455e-10	16.0059
MAOB	-1.33096	6.82753	-7.12532	8.1527e-12	1.98489e-10	15.9837
AKR1C1	-1.6117	7.82252	-7.12507	8.16554e-12	1.98489e-10	16.0043
TCN2	-1.09015	6.94929	-7.12045	8.4023e-12	2.03678e-10	15.9558
OSR1	-1.28128	2.02386	-7.11993	8.42933e-12	2.04018e-10	16.3556
PC	-0.96943	5.14521	-7.11216	8.84389e-12	2.13067e-10	15.9388
EPB41L1	-0.647208	7.95523	-7.10801	9.07305e-12	2.1792e-10	15.9047
UPB1	-1.81941	-0.200764	-7.10147	9.44696e-12	2.26554e-10	16.2719
UPP2	-1.70934	-0.0443982	-7.09882	9.60248e-12	2.29933e-10	16.2602
FITM2	-0.988521	2.13946	-7.08867	1.02228e-11	2.44042e-10	16.161
RAB3IP	-0.816793	6.77418	-7.08699	1.03294e-11	2.46214e-10	15.751
LOC643763	-3.1161	-0.602424	-7.07726	1.09669e-11	2.6029e-10	16.1156
PHYH	-0.825385	6.20416	-7.07722	1.09697e-11	2.6029e-10	15.6904
IDH3B	-0.525642	6.92586	-7.07607	1.10479e-11	2.61749e-10	15.687
SMAGP	-0.92653	4.72222	-7.07318	1.12459e-11	2.6604e-10	15.7408
PET112L	-0.581894	5.63304	-7.07269	1.128e-11	2.66446e-10	15.674
SLC17A4	-1.70983	1.11509	-7.06887	1.15483e-11	2.72375e-10	16.0848
NR1H4	-1.13501	5.29684	-7.06601	1.17531e-11	2.76374e-10	15.6499
LBX2	-1.36677	1.10953	-7.05729	1.24005e-11	2.89791e-10	16.0162
SLC39A8	-1.32153	5.9324	-7.05285	1.27433e-11	2.9699e-10	15.5466
NCOA4	-0.542382	7.86581	-7.05049	1.29289e-11	3.00426e-10	15.555
PROC	-2.5683	3.20193	-7.04866	1.30753e-11	3.03377e-10	15.8117
ARHGAP24	-0.811127	6.3948	-7.04287	1.35482e-11	3.13424e-10	15.4828
C2orf18	-0.611417	7.42827	-7.03649	1.40891e-11	3.24892e-10	15.459
C2orf43	-0.713774	4.54808	-7.0363	1.4106e-11	3.24892e-10	15.5385
MRO	-1.58147	1.16622	-7.02835	1.48099e-11	3.39611e-10	15.8438
SLC41A2	-0.90735	4.01671	-7.02778	1.48615e-11	3.40299e-10	15.5627
BAMBI	-1.23604	6.13279	-7.01933	1.56509e-11	3.57331e-10	15.3425
BNC2	-1.07537	4.4556	-7.01886	1.56965e-11	3.57853e-10	15.4455
TMEM140	-0.645343	7.00458	-7.01602	1.59719e-11	3.63604e-10	15.327
F12	-1.55091	3.07646	-7.0149	1.60817e-11	3.65242e-10	15.6267
GCNT2	-0.677031	4.77041	-7.01481	1.60904e-11	3.65242e-10	15.3849
FREM2	-1.37144	5.28991	-7.01275	1.62939e-11	3.68796e-10	15.3302
ABHD1	-1.30952	0.60902	-7.01054	1.65164e-11	3.72759e-10	15.7454
STK32B	-1.31796	4.5574	-7.00062	1.75493e-11	3.93806e-10	15.3235
ZNF697	-0.748848	4.37746	-6.99867	1.77588e-11	3.97939e-10	15.3351
PLD1	-0.730696	4.68491	-6.99634	1.80142e-11	4.03087e-10	15.2833
GGH	-0.977974	3.8776	-6.99096	1.86152e-11	4.15352e-10	15.3644
RBM47	-0.523027	7.47338	-6.98628	1.91555e-11	4.26196e-10	15.1591
SLC46A3	-0.883388	5.54021	-6.98476	1.93339e-11	4.29558e-10	15.1495
FBXL5	-0.592551	7.22761	-6.98355	1.94765e-11	4.32113e-10	15.1369
ACOX1	-0.42035	6.70348	-6.98289	1.95556e-11	4.33258e-10	15.1246
PLEKHA6	-0.616002	6.64188	-6.98023	1.98749e-11	4.39711e-10	15.1082
GPR137B	-0.693103	5.73335	-6.97449	2.05829e-11	4.54096e-10	15.0813
TINAG	-2.03529	4.59523	-6.9739	2.06568e-11	4.55088e-10	15.1594
KIAA1161	-1.04983	3.57073	-6.9703	2.1115e-11	4.63327e-10	15.2899
FUT3	-2.14724	2.30359	-6.97027	2.11193e-11	4.63327e-10	15.4444
MYO15B	-1.22799	7.19212	-6.96771	2.14513e-11	4.69954e-10	15.0415
TNFAIP8	-0.607858	5.31457	-6.96377	2.19728e-11	4.8004e-10	15.0357
DLD	-0.633322	7.39436	-6.95221	2.35734e-11	5.12869e-10	14.9538
TUBB4	-1.48633	5.33681	-6.93624	2.59762e-11	5.59719e-10	14.8705
TPP1	-0.648464	8.45673	-6.9318	2.66863e-11	5.74231e-10	14.8626
MDH1	-0.600494	7.65834	-6.93092	2.68297e-11	5.76526e-10	14.8339
KLC4	-0.592771	6.1702	-6.92821	2.72746e-11	5.84488e-10	14.7979
AFG3L2	-0.644807	6.61756	-6.92303	2.81452e-11	6.01503e-10	14.7671
SCO1	-0.578689	5.1269	-6.91886	2.88652e-11	6.13604e-10	14.7811
AKAP12	-1.42756	7.05429	-6.91885	2.88677e-11	6.13604e-10	14.7479
CAPN3	-1.57903	4.33505	-6.9059	3.12235e-11	6.60106e-10	14.7889
MCCC2	-0.51343	6.7929	-6.90166	3.20354e-11	6.7636e-10	14.642
AQP7	-1.51853	2.1965	-6.89507	3.33383e-11	7.02924e-10	15.0102
ASS1	-1.26828	6.6702	-6.89258	3.38453e-11	7.12657e-10	14.5869
AUH	-0.641739	4.77653	-6.89093	3.41833e-11	7.18811e-10	14.6465
HAPLN4	-1.46236	-1.80839	-6.88607	3.52029e-11	7.36309e-10	14.9404
AJAP1	-1.99814	2.74872	-6.88411	3.56216e-11	7.44075e-10	14.8927
C2orf47	-0.558543	4.1968	-6.86304	4.04537e-11	8.43887e-10	14.5559
MUC13	-2.27562	1.26214	-6.86046	4.10877e-11	8.54841e-10	14.8572
CRIP3	-2.12609	0.710324	-6.85794	4.17158e-11	8.64474e-10	14.8536
MMP14	-0.899006	8.27108	-6.85161	4.33361e-11	8.9687e-10	14.3822
ATP5B	-0.710471	10.0771	-6.84748	4.44283e-11	9.17057e-10	14.4175
GLDC	-1.30945	6.22078	-6.84278	4.57029e-11	9.40893e-10	14.292
C10orf108	-1.10097	1.47524	-6.8424	4.58082e-11	9.41827e-10	14.7449
AR	-1.7755	2.46244	-6.81951	5.25646e-11	1.07651e-09	14.545
BPNT1	-0.500867	5.40582	-6.8153	5.39101e-11	1.1012e-09	14.1517
SCP2	-0.49516	7.27221	-6.81442	5.4195e-11	1.10558e-09	14.1355
SLC25A42	-0.760743	4.29599	-6.80958	5.57908e-11	1.13666e-09	14.2269
DKFZp686O24166	-1.41608	2.413	-6.80797	5.63324e-11	1.1462e-09	14.4826
HDAC6	-0.492884	6.5231	-6.80378	5.77651e-11	1.17384e-09	14.0624
NPY6R	-1.89684	2.51567	-6.80144	5.85813e-11	1.18888e-09	14.4345
DLST	-0.48509	7.3923	-6.79459	6.10349e-11	1.2316e-09	14.0221
FGGY	-0.828224	4.02299	-6.79447	6.10763e-11	1.2316e-09	14.1803
TNFRSF21	-0.921323	7.24609	-6.79447	6.1078e-11	1.2316e-09	14.0179
SLC25A11	-0.607418	7.05654	-6.79166	6.21136e-11	1.25087e-09	13.9975
ACOT4	-1.34514	1.61945	-6.78982	6.28021e-11	1.26312e-09	14.4337
PRR13	-0.545474	7.66441	-6.78901	6.31056e-11	1.2676e-09	13.9966
GRTP1	-1.08009	3.68227	-6.78842	6.33283e-11	1.27045e-09	14.2001
TUB	-1.40254	3.85789	-6.78367	6.51538e-11	1.3054e-09	14.1438
SH3D19	-0.580581	5.99112	-6.78182	6.58814e-11	1.31662e-09	13.9362
RTDR1	-1.13593	2.91347	-6.76933	7.09869e-11	1.41505e-09	14.2022
F2RL1	-0.747622	6.30195	-6.76794	7.15785e-11	1.42504e-09	13.8524
CRYM	-1.45235	4.71127	-6.76624	7.23106e-11	1.43779e-09	13.9204
MLEC	-0.415841	8.78497	-6.76552	7.26219e-11	1.44216e-09	13.8933
RNF123	-0.424899	5.80946	-6.76182	7.42401e-11	1.47057e-09	13.8229
WDR72	-1.29947	5.53681	-6.76099	7.46098e-11	1.47603e-09	13.8272
HNF4G	-1.34363	3.82822	-6.76031	7.49119e-11	1.48015e-09	14.0124
CHCHD3	-0.528194	6.23013	-6.75403	7.77745e-11	1.53478e-09	13.7714
SLC15A1	-2.35676	3.4704	-6.75312	7.81972e-11	1.54118e-09	14.0283
RAB20	-0.7748	5.4546	-6.75288	7.83069e-11	1.54141e-09	13.7837
C19orf69	-1.88359	-2.54733	-6.75215	7.86484e-11	1.54426e-09	14.125
PDK2	-0.489796	6.87985	-6.75182	7.88032e-11	1.54537e-09	13.7617
LASS2	-0.443072	8.74686	-6.73933	8.48918e-11	1.66269e-09	13.7393
FAM186B	-0.752906	0.589315	-6.73729	8.59299e-11	1.68093e-09	14.1607
TMEM37	-1.02661	5.56954	-6.73299	8.81602e-11	1.72241e-09	13.6625
MVP	-0.608165	9.39941	-6.7325	8.84149e-11	1.72524e-09	13.7215
CALD1	-0.603476	7.7831	-6.72984	8.98237e-11	1.74839e-09	13.6545
APPL2	-0.529694	5.81439	-6.72897	9.02923e-11	1.75534e-09	13.6312
PDSS2	-0.441726	4.71132	-6.7222	9.40027e-11	1.82296e-09	13.6638
ECH1	-0.583426	8.42911	-6.71909	9.57539e-11	1.85452e-09	13.6113
KCNJ4	-1.68912	0.813275	-6.7154	9.78787e-11	1.89112e-09	14.0321
EARS2	-0.49522	5.61285	-6.70893	1.01711e-10	1.95316e-09	13.5209
SLC12A6	-0.538574	5.41118	-6.70423	1.04583e-10	2.00096e-09	13.5029
RAB19	-1.27831	0.660835	-6.69853	1.08184e-10	2.06734e-09	13.9385
LOC654342	-1.05818	5.43506	-6.69168	1.12668e-10	2.1478e-09	13.4288
TMED6	-1.92278	1.40046	-6.6837	1.18115e-10	2.24618e-09	13.8339
EYA2	-1.88855	1.80267	-6.67793	1.22218e-10	2.3158e-09	13.7803
INHBE	-1.91515	0.128751	-6.67719	1.22761e-10	2.32328e-09	13.8218
JPH2	-1.55368	2.9932	-6.67539	1.2407e-10	2.34365e-09	13.6488
IL22RA1	-1.42953	2.24777	-6.67327	1.25636e-10	2.36667e-09	13.7201
SH3RF2	-0.987173	2.98137	-6.67279	1.25997e-10	2.36741e-09	13.6354
CMIP	-0.537101	6.57925	-6.66729	1.3016e-10	2.43979e-09	13.2676
SLC41A1	-0.531032	5.56429	-6.66398	1.32729e-10	2.48499e-09	13.2624
LRRC36	-1.49735	1.32602	-6.65903	1.36665e-10	2.5526e-09	13.6963
SOX6	-0.959858	5.37792	-6.65811	1.37414e-10	2.56355e-09	13.2376
RHBDL1	-1.21024	1.86994	-6.65758	1.37846e-10	2.56828e-09	13.6596
TEX11	-2.43905	-1.3908	-6.64812	1.4576e-10	2.70318e-09	13.6228
ATXN1L	-0.550084	6.34334	-6.64746	1.46327e-10	2.71049e-09	13.1526
ABLIM3	-1.27814	4.65117	-6.64698	1.46742e-10	2.71499e-09	13.2352
FUK	-0.598963	5.96052	-6.64615	1.47459e-10	2.72505e-09	13.1483
SUGT1P1	-0.931862	-1.01443	-6.64343	1.4984e-10	2.76578e-09	13.6121
CLSTN3	-0.631685	7.22377	-6.63944	1.53407e-10	2.82832e-09	13.1162
AS3MT	-1.13283	4.11036	-6.6392	1.53629e-10	2.82907e-09	13.2657
DERA	-0.52023	5.86297	-6.6359	1.56642e-10	2.87445e-09	13.091
FADS6	-2.04435	-2.27335	-6.63379	1.58603e-10	2.90704e-09	13.4899
PRDX3	-0.483552	7.79953	-6.63045	1.61756e-10	2.96138e-09	13.0795
NDUFS1	-0.686643	6.58142	-6.62657	1.65483e-10	3.02258e-09	13.0328
GOT1	-0.675836	7.36772	-6.62237	1.69624e-10	3.0946e-09	13.0214
PNPO	-0.551424	7.00467	-6.62	1.72007e-10	3.1308e-09	13
C6orf145	-0.725899	5.6308	-6.61628	1.75809e-10	3.19261e-09	12.9849
HARS2	-0.346634	5.71659	-6.61112	1.8123e-10	3.28346e-09	12.9523
ENPP3	-1.94593	3.6385	-6.60497	1.87887e-10	3.39234e-09	13.1468
BEND7	-0.688738	5.58133	-6.59904	1.94544e-10	3.50448e-09	12.8878
SPATA4	-1.1002	-0.119608	-6.58981	2.05372e-10	3.68263e-09	13.3293
C22orf45	-1.51148	-0.288746	-6.57728	2.21015e-10	3.95263e-09	13.2581
UGT2B7	-1.40661	6.60022	-6.56703	2.34672e-10	4.18414e-09	12.6913
C11orf52	-0.765804	5.02907	-6.56679	2.35007e-10	4.18537e-09	12.7375
SLC6A20	-2.14014	4.98171	-6.56373	2.39246e-10	4.25121e-09	12.7241
RNLS	-0.972432	3.96213	-6.56262	2.40798e-10	4.27396e-09	12.8511
PDHA1	-0.574059	7.52659	-6.55871	2.46363e-10	4.36415e-09	12.6606
SLC5A12	-2.60551	0.423521	-6.55447	2.52539e-10	4.46218e-09	13.1286
LPCAT3	-0.554437	7.31939	-6.55244	2.55551e-10	4.50527e-09	12.6195
ART5	-1.59506	-0.650685	-6.55173	2.56613e-10	4.51891e-09	13.1107
TMEM98	-1.05241	6.80303	-6.54997	2.59275e-10	4.56069e-09	12.5957
ABCC2	-2.47765	1.7398	-6.5468	2.64102e-10	4.63521e-09	13.0399
NFS1	-0.452241	5.83588	-6.54606	2.65247e-10	4.6501e-09	12.5767
CDK5R1	-0.818008	2.39804	-6.54577	2.65697e-10	4.65281e-09	12.9801
AAK1	-0.405598	6.34575	-6.5423	2.71129e-10	4.73211e-09	12.5494
SPATS2L	-0.555142	8.1676	-6.53291	2.86394e-10	4.98745e-09	12.532
HMGCL	-0.619513	6.62335	-6.53123	2.89207e-10	5.03086e-09	12.4872
ACADS	-0.762308	6.12445	-6.52959	2.91986e-10	5.07358e-09	12.4782
PAOX	-0.544172	3.43442	-6.52827	2.9424e-10	5.1071e-09	12.7432
ECHDC3	-1.6866	4.00692	-6.52716	2.96151e-10	5.12892e-09	12.642
CCDC65	-1.27358	2.27386	-6.51735	3.13541e-10	5.40625e-09	12.832
C12orf72	-0.398699	2.12019	-6.51581	3.16359e-10	5.44887e-09	12.8373
SNX5	-0.353603	7.06846	-6.51482	3.18188e-10	5.47437e-09	12.3998
NDUFA9	-0.560413	6.88422	-6.51247	3.22567e-10	5.54364e-09	12.3833
SYT6	-1.25383	-1.33082	-6.51087	3.25584e-10	5.58936e-09	12.8651
NLRP11	-1.46666	-0.960495	-6.50517	3.36551e-10	5.76504e-09	12.8459
ELAC2	-0.405326	6.97178	-6.50236	3.4209e-10	5.85355e-09	12.3272
SHBG	-1.0185	-0.51508	-6.49936	3.48088e-10	5.94323e-09	12.8228
VAC14	-0.458642	6.68367	-6.49867	3.49495e-10	5.96077e-09	12.3026
GLOD5	-1.75529	-0.150341	-6.49611	3.54728e-10	6.03691e-09	12.8074
TSPAN18	-0.92244	6.27238	-6.49049	3.66494e-10	6.22366e-09	12.2551
IFI27	-1.51235	7.36734	-6.48953	3.68538e-10	6.24487e-09	12.2628
ETNK2	-0.989567	4.83676	-6.48782	3.72192e-10	6.3e-09	12.306
ALG1	-0.425745	5.40515	-6.48462	3.79182e-10	6.4045e-09	12.2439
PECI	-0.605665	6.01526	-6.48434	3.79798e-10	6.40802e-09	12.2225
MGRN1	-0.375294	7.36486	-6.48147	3.86155e-10	6.50829e-09	12.2172
NMNAT1	-0.50833	4.31768	-6.47208	4.07741e-10	6.84273e-09	12.2812
HSDL2	-0.626916	6.06753	-6.4663	4.21614e-10	7.06046e-09	12.1197
ACOT1	-0.845881	4.9869	-6.46505	4.24674e-10	7.10412e-09	12.1631
PDE6B	-1.14048	3.94009	-6.46288	4.30035e-10	7.17264e-09	12.2894
CYP3A7	-1.60771	-0.91152	-6.46284	4.30139e-10	7.17264e-09	12.6143
FH	-0.564435	6.43732	-6.46097	4.34791e-10	7.24253e-09	12.0879
HSD3B7	-0.796475	6.71231	-6.46043	4.36174e-10	7.25352e-09	12.0864
COL23A1	-1.69381	4.50428	-6.46035	4.36375e-10	7.25352e-09	12.1889
TMEM200B	-1.34787	3.62322	-6.45456	4.51214e-10	7.48435e-09	12.2959
OGDH	-0.562458	8.21858	-6.45349	4.54009e-10	7.52276e-09	12.0835
GAL3ST1	-1.2074	5.44675	-6.45051	4.61883e-10	7.64516e-09	12.049
SNX30	-0.612342	5.69053	-6.44735	4.704e-10	7.77748e-09	12.0209
CDHR3	-1.27425	1.45917	-6.44718	4.70868e-10	7.77748e-09	12.4983
KCNMB4	-1.51838	2.93008	-6.44319	4.81836e-10	7.94194e-09	12.3391
VPS4A	-0.439446	7.40976	-6.44112	4.87616e-10	8.0288e-09	11.9904
PGPEP1	-0.516652	6.70291	-6.44086	4.8835e-10	8.03246e-09	11.9759
FBXO34	-0.501067	5.40732	-6.4398	4.91331e-10	8.07304e-09	11.9907
MUM1L1	-2.14911	0.411498	-6.43696	4.99453e-10	8.18083e-09	12.4755
C13orf27	-0.550827	3.9002	-6.43474	5.05875e-10	8.27738e-09	12.1378
MCCC1	-0.613659	5.67305	-6.43382	5.08588e-10	8.31311e-09	11.9452
ABHD10	-0.534094	5.90851	-6.42347	5.39829e-10	8.77808e-09	11.8807
NRTN	-1.25123	2.38472	-6.41769	5.58094e-10	9.06571e-09	12.2628
MPL	-0.710156	0.45336	-6.41246	5.75116e-10	9.33257e-09	12.3396
ASB13	-0.505217	6.0405	-6.40969	5.84378e-10	9.45357e-09	11.8011
TMEM192	-0.530914	5.24355	-6.40812	5.89652e-10	9.52906e-09	11.8225
C6orf142	-1.54923	-1.66463	-6.40717	5.92899e-10	9.5717e-09	12.2853
SGK3	-0.521271	3.87507	-6.40685	5.93981e-10	9.57932e-09	11.9856
ACSS3	-1.4493	4.69118	-6.40656	5.94988e-10	9.58572e-09	11.8636
ACOT11	-1.2239	4.50758	-6.39658	6.30071e-10	1.01301e-08	11.83
DDX19B	-0.333312	5.65146	-6.39402	6.39396e-10	1.02696e-08	11.7225
SDHC	-0.446696	7.00685	-6.38927	6.57046e-10	1.05423e-08	11.6902
EPB41L3	-0.835012	5.74303	-6.38703	6.65569e-10	1.06681e-08	11.6803
VPS11	-0.308797	6.39056	-6.38403	6.77089e-10	1.08417e-08	11.6552
ATP5G3	-0.640338	8.22488	-6.38223	6.84127e-10	1.09321e-08	11.6833
BTD	-0.521051	4.90509	-6.37831	6.99677e-10	1.11579e-08	11.6831
EPHA7	-2.20128	4.85771	-6.37578	7.09892e-10	1.13093e-08	11.6736
GGTLC1	-1.11382	1.02998	-6.37474	7.14134e-10	1.13654e-08	12.1161
DPEP1	-2.46486	3.79241	-6.37229	7.24222e-10	1.15026e-08	11.8066
ATPAF2	-0.493539	4.88651	-6.36753	7.44194e-10	1.17722e-08	11.6247
TBC1D19	-0.494193	3.12466	-6.36187	7.68688e-10	1.21352e-08	11.8576
PLA2G4C	-0.934031	3.93942	-6.35998	7.77049e-10	1.22549e-08	11.713
GJB2	-1.50844	3.67501	-6.35543	7.97501e-10	1.25648e-08	11.7328
ALDH3A2	-0.566524	7.41554	-6.35269	8.10086e-10	1.27376e-08	11.4948
TACO1	-0.565002	5.53819	-6.35092	8.18328e-10	1.28414e-08	11.4861
OSBPL11	-0.582046	5.07008	-6.35074	8.19193e-10	1.28422e-08	11.5146
LIME1	-1.67855	5.06542	-6.34239	8.59162e-10	1.3436e-08	11.4685
DIRAS3	-1.39062	1.84161	-6.34229	8.59636e-10	1.3436e-08	11.8939
SPRYD4	-0.479937	4.79577	-6.33656	8.8822e-10	1.38552e-08	11.4612
C6orf115	-0.687924	4.88293	-6.3292	9.26271e-10	1.43946e-08	11.4115
SLC16A13	-0.894261	2.55427	-6.3291	9.26803e-10	1.43946e-08	11.7528
TUFM	-0.509583	8.59082	-6.32899	9.2738e-10	1.43946e-08	11.3982
TMEM150A	-0.488041	5.19698	-6.3178	9.88373e-10	1.5311e-08	11.3216
ADD1	-0.304798	8.42667	-6.31032	1.03135e-09	1.59297e-08	11.2891
GAS8	-0.542223	5.98688	-6.30953	1.03598e-09	1.59854e-08	11.2429
SATB2	-1.17546	5.40873	-6.30048	1.09065e-09	1.67961e-08	11.2121
PEX5	-0.345938	5.86142	-6.2984	1.10363e-09	1.69793e-08	11.1835
DNAJA3	-0.419627	6.48931	-6.29807	1.10566e-09	1.69938e-08	11.1766
SLC22A18AS	-1.36219	1.05112	-6.29518	1.12396e-09	1.72099e-08	11.6797
TMEM177	-0.509184	3.95147	-6.29499	1.1252e-09	1.72099e-08	11.3505
TARS2	-0.367477	5.23367	-6.29374	1.1332e-09	1.73155e-08	11.1856
NARS2	-0.372152	4.52506	-6.2908	1.15224e-09	1.75722e-08	11.2391
SEPSECS	-0.506053	4.70325	-6.28742	1.17452e-09	1.78946e-08	11.1988
RNF186	-2.23229	-0.169759	-6.28443	1.1946e-09	1.81829e-08	11.6492
OSBPL1A	-0.533625	5.82448	-6.27728	1.24403e-09	1.88804e-08	11.0675
CHTF8	-0.397647	7.09832	-6.27282	1.27585e-09	1.93074e-08	11.0442
PECR	-0.709597	5.55007	-6.27254	1.27789e-09	1.93133e-08	11.0506
CDH9	-2.16323	-0.506505	-6.27242	1.2787e-09	1.93133e-08	11.5849
SRL	-1.6194	0.724948	-6.27221	1.28022e-09	1.93177e-08	11.566
FBXO36	-0.568148	3.23172	-6.27076	1.29076e-09	1.9458e-08	11.3379
TTC28	-0.479762	5.72448	-6.2702	1.29491e-09	1.95018e-08	11.0312
BHMT	-2.22659	4.61255	-6.26925	1.30189e-09	1.95796e-08	11.109
OPLAH	-0.935956	5.36968	-6.26353	1.34467e-09	2.01556e-08	11.0101
FAM131C	-1.40246	3.23437	-6.26352	1.34473e-09	2.01556e-08	11.2977
DNAJC13	-0.492813	6.24327	-6.26047	1.36812e-09	2.0467e-08	10.9689
ALDH1L1	-1.67222	6.44586	-6.25805	1.38697e-09	2.07293e-08	10.9552
SNX29	-0.561624	6.85758	-6.25695	1.39563e-09	2.0839e-08	10.9525
SFXN1	-0.438629	5.69108	-6.25553	1.4069e-09	2.09872e-08	10.9513
PNPLA1	-1.37403	-1.59608	-6.25368	1.42169e-09	2.11477e-08	11.4636
DDAH1	-0.618714	7.04893	-6.24763	1.47107e-09	2.18201e-08	10.9043
PCCB	-0.576028	6.42685	-6.2458	1.48631e-09	2.20254e-08	10.8877
FAM151A	-2.22275	-1.10759	-6.24561	1.48796e-09	2.20291e-08	11.434
CTSL1	-0.607776	8.08303	-6.24259	1.51355e-09	2.23238e-08	10.9041
ATPAF1	-0.425266	6.19054	-6.23855	1.54842e-09	2.27952e-08	10.8485
PFKFB2	-0.834229	5.4436	-6.2349	1.58062e-09	2.32257e-08	10.8483
AKAP6	-0.786068	3.28744	-6.23051	1.62013e-09	2.37619e-08	11.1083
PANK1	-0.816275	3.64424	-6.22962	1.62832e-09	2.38154e-08	11.0437
C1orf85	-0.536207	6.65851	-6.22744	1.64841e-09	2.40852e-08	10.7879
CDH2	-1.57451	6.25507	-6.22729	1.64984e-09	2.40852e-08	10.7862
RIMKLA	-0.732654	4.45697	-6.2255	1.66655e-09	2.4284e-08	10.8886
SLC5A1	-2.40198	2.41941	-6.22462	1.67477e-09	2.43812e-08	11.1958
RGS14	-0.757209	5.72192	-6.22333	1.68705e-09	2.45371e-08	10.7732
C9orf71	-2.42628	4.61502	-6.21695	1.74865e-09	2.53862e-08	10.8212
MVK	-0.639336	5.8876	-6.2146	1.77191e-09	2.56764e-08	10.721
PAH	-3.1452	0.343692	-6.20742	1.84496e-09	2.66611e-08	11.2265
CHPT1	-0.674363	5.56869	-6.19868	1.93777e-09	2.78741e-08	10.6437
NHEJ1	-0.463367	3.89502	-6.19646	1.96203e-09	2.81715e-08	10.819
C1orf88	-1.00501	4.19778	-6.1952	1.97589e-09	2.83445e-08	10.7616
AKR1C4	-1.584	-2.67817	-6.18743	2.06396e-09	2.95539e-08	11.0615
MRPL35	-0.350238	5.64565	-6.18722	2.0664e-09	2.95619e-08	10.578
SLC7A6OS	-0.505051	3.38422	-6.18654	2.07426e-09	2.96473e-08	10.8526
PARS2	-0.456921	3.80727	-6.18553	2.08599e-09	2.9788e-08	10.7746
COX10	-0.46314	4.66925	-6.18372	2.10735e-09	3.00656e-08	10.6329
PTH2R	-1.06997	2.03758	-6.17927	2.16047e-09	3.07397e-08	10.9887
TMEM132C	-1.62785	-2.15255	-6.17199	2.25031e-09	3.1989e-08	11.0094
BIN1	-0.965952	7.90634	-6.17082	2.26515e-09	3.21709e-08	10.5056
BCMO1	-0.889451	3.27742	-6.17056	2.26836e-09	3.21874e-08	10.7833
TM7SF4	-1.75301	-1.17815	-6.17027	2.27204e-09	3.22105e-08	11.0323
APOH	-1.89517	-2.15221	-6.16908	2.28727e-09	3.23972e-08	10.9941
BBS12	-0.530402	4.18351	-6.16646	2.32104e-09	3.27867e-08	10.6071
LRRC8D	-0.348759	5.45285	-6.16592	2.32809e-09	3.28273e-08	10.4702
CISH	-0.897905	5.53368	-6.16168	2.38387e-09	3.35236e-08	10.4432
C13orf31	-0.62962	3.46517	-6.15102	2.53016e-09	3.54223e-08	10.6461
SLC22A3	-1.3388	3.65021	-6.14998	2.5449e-09	3.55968e-08	10.6087
COQ6	-0.453754	4.68642	-6.14669	2.59196e-09	3.61586e-08	10.4293
RALB	-0.36272	6.54274	-6.14186	2.66274e-09	3.7113e-08	10.3194
ATP1B1	-0.799971	9.59334	-6.13447	2.77468e-09	3.85705e-08	10.3646
LASS4	-0.626646	5.5021	-6.13195	2.81396e-09	3.9082e-08	10.283
COX18	-0.372097	4.73033	-6.12797	2.87697e-09	3.98865e-08	10.3227
HADH	-0.515619	5.9022	-6.12767	2.88181e-09	3.99183e-08	10.2464
ATXN7L1	-0.436091	3.67005	-6.12638	2.90249e-09	4.01695e-08	10.4775
MGC45800	-1.79725	2.16469	-6.12162	2.98046e-09	4.1176e-08	10.6661
CCDC109A	-0.523824	6.28024	-6.11148	3.15336e-09	4.32224e-08	10.1544
FOXQ1	-1.48532	4.50241	-6.10171	3.32906e-09	4.53931e-08	10.2085
GRB2	-0.325884	7.88386	-6.09543	3.44701e-09	4.69606e-08	10.0958
SCD	-1.13068	6.69426	-6.09021	3.54821e-09	4.82974e-08	10.0407
ACOT2	-0.743372	4.25992	-6.08401	3.67227e-09	4.98135e-08	10.1485
SUCLG1	-0.590623	7.39429	-6.08365	3.67953e-09	4.98689e-08	10.0183
PFKM	-0.596943	6.89359	-6.07857	3.78447e-09	5.12028e-08	9.98035
SPON2	-1.5665	7.69301	-6.07637	3.83089e-09	5.17417e-08	9.98727
CCDC150	-1.18773	1.49714	-6.07621	3.8343e-09	5.17433e-08	10.478
PRKAA2	-0.690358	5.14312	-6.07594	3.84004e-09	5.17763e-08	10.0025
CTAGE5	-0.505207	6.51543	-6.06172	4.15391e-09	5.58165e-08	9.88592
TPK1	-1.09724	5.34023	-6.06122	4.16549e-09	5.59244e-08	9.90963
RAB21	-0.311597	6.2421	-6.0575	4.25191e-09	5.68901e-08	9.86333
HSD17B4	-0.456768	6.7155	-6.05619	4.28278e-09	5.72058e-08	9.8576
DNASE2B	-1.7315	-1.50293	-6.05548	4.29948e-09	5.73799e-08	10.4236
OIT3	-1.55687	-2.52331	-6.05373	4.34133e-09	5.77912e-08	10.3766
PLA2G16	-0.990846	7.4055	-6.0473	4.49788e-09	5.97738e-08	9.82292
SNX27	-0.36338	5.93983	-6.04695	4.50665e-09	5.98398e-08	9.81
REPS2	-0.857646	5.6841	-6.04356	4.59173e-09	6.09179e-08	9.79844
GNS	-0.501164	9.09709	-6.04286	4.6094e-09	6.11009e-08	9.85278
KLHL4	-2.25469	0.11893	-6.04108	4.65484e-09	6.16511e-08	10.3482
SEMA4G	-0.756395	4.69779	-6.03903	4.70764e-09	6.21931e-08	9.84691
EAF2	-0.816432	1.74921	-6.03777	4.74048e-09	6.25744e-08	10.2559
SLC10A2	-2.21151	-0.231215	-6.0326	4.87732e-09	6.42727e-08	10.3102
SLC25A3	-0.466359	9.05754	-6.0321	4.89064e-09	6.43941e-08	9.79373
PTGR1	-0.723881	6.65545	-6.02932	4.96607e-09	6.53325e-08	9.71285
GLUD2	-0.90152	4.67968	-6.02762	5.01273e-09	6.57811e-08	9.78789
RNF5	-0.458127	6.43028	-6.02144	5.18616e-09	6.79579e-08	9.66947
DHRS12	-0.570955	4.42814	-6.0214	5.18726e-09	6.79579e-08	9.78726
ATP7B	-0.575928	4.13533	-6.01809	5.28231e-09	6.90878e-08	9.81509
C5orf49	-1.26763	2.64047	-6.01689	5.31747e-09	6.94898e-08	10.0518
C16orf70	-0.303563	4.79759	-6.01666	5.32402e-09	6.95177e-08	9.71609
WIPI2	-0.360649	7.28612	-6.01606	5.34164e-09	6.96898e-08	9.65245
SERPINE2	-1.40027	8.55101	-6.00398	5.70766e-09	7.428e-08	9.62584
HYAL1	-1.11276	5.29586	-6.0038	5.71329e-09	7.42916e-08	9.60472
NFIA	-0.615448	6.08893	-6.00233	5.75955e-09	7.47694e-08	9.56895
NUBPL	-0.460514	3.79898	-5.99937	5.85373e-09	7.57417e-08	9.77337
KIF1C	-0.544753	8.18774	-5.99838	5.88561e-09	7.60914e-08	9.58412
TMEM143	-0.532449	4.28008	-5.99708	5.92764e-09	7.6509e-08	9.67969
EPS8	-0.590837	7.24973	-5.99682	5.93607e-09	7.65548e-08	9.54883
LRRC43	-1.38167	1.47343	-5.99575	5.97105e-09	7.69428e-08	10.0539
KCNF1	-1.61619	-0.122743	-5.99479	6.00249e-09	7.72475e-08	10.111
MAP7	-0.520964	6.2353	-5.98953	6.17794e-09	7.93483e-08	9.49946
SNTB2	-0.520768	5.53391	-5.98729	6.25411e-09	8.01955e-08	9.50352
ANGPTL3	-2.11291	-1.90667	-5.98301	6.40254e-09	8.20319e-08	10.0383
SLC7A7	-1.37057	4.78185	-5.98253	6.41923e-09	8.21787e-08	9.53574
DTNA	-0.895663	4.38727	-5.98102	6.47242e-09	8.27921e-08	9.57792
SLC25A13	-0.439738	5.60771	-5.98005	6.50681e-09	8.31115e-08	9.46179
TPCN2	-0.439021	4.41485	-5.97927	6.53466e-09	8.32493e-08	9.56459
MASP1	-1.39924	5.21356	-5.97879	6.55185e-09	8.34007e-08	9.47703
LOC650368	-0.799934	1.26182	-5.97647	6.63554e-09	8.43294e-08	9.96542
KCNK10	-1.35248	-1.7062	-5.97054	6.85386e-09	8.69632e-08	9.97991
CS	-0.430435	7.87151	-5.9703	6.86289e-09	8.70075e-08	9.42482
QRFPR	-2.00801	2.61322	-5.96372	7.11395e-09	9.01176e-08	9.7741
GSTA1	-2.84896	0.985462	-5.96092	7.22355e-09	9.13587e-08	9.89806
NNT	-0.693238	7.25855	-5.95969	7.27208e-09	9.18986e-08	9.35141
AP1G1	-0.353651	7.21169	-5.95237	7.56831e-09	9.53353e-08	9.31145
PDE6G	-1.35296	0.771792	-5.95199	7.58388e-09	9.54548e-08	9.86075
TYMS	-0.663924	4.94489	-5.94751	7.77126e-09	9.75195e-08	9.33325
MYLK4	-1.00738	2.04491	-5.94748	7.77275e-09	9.75195e-08	9.75382
NRG1	-1.16307	3.38154	-5.94561	7.85195e-09	9.8356e-08	9.56166
RRAS2	-0.460844	5.09703	-5.94056	8.07082e-09	1.00856e-07	9.28306
NQO2	-0.79225	5.56354	-5.93158	8.47503e-09	1.05488e-07	9.20639
KIAA1919	-0.473315	3.6418	-5.92475	8.79534e-09	1.09215e-07	9.40615
PDZRN3	-1.02561	3.96001	-5.9236	8.85054e-09	1.09775e-07	9.34358
HECTD3	-0.293449	6.2054	-5.9223	8.91307e-09	1.10415e-07	9.14283
COQ5	-0.376472	5.51357	-5.92212	8.92184e-09	1.10437e-07	9.15869
KIAA1598	-0.451189	6.05644	-5.92096	8.97826e-09	1.1096e-07	9.13712
OXA1L	-0.36885	7.19331	-5.91082	9.48582e-09	1.17049e-07	9.09125
TIMD4	-1.19883	2.14935	-5.90947	9.55558e-09	1.17817e-07	9.5443
AMOT	-0.73628	5.77989	-5.90556	9.7604e-09	1.20154e-07	9.0613
TP53INP2	-0.625372	6.20966	-5.90444	9.81958e-09	1.20693e-07	9.04854
SORBS2	-0.670721	5.91379	-5.90287	9.90328e-09	1.21437e-07	9.04396
CRYZ	-0.641684	7.70668	-5.90209	9.94567e-09	1.21862e-07	9.05888
CDC23	-0.31358	5.19478	-5.89897	1.01148e-08	1.23838e-07	9.05586
ACSF3	-0.494171	5.21888	-5.89188	1.05103e-08	1.28279e-07	9.0168
ACAD11	-0.696649	5.7443	-5.89147	1.0534e-08	1.28469e-07	8.98812
APEH	-0.463867	7.55205	-5.8902	1.06063e-08	1.2925e-07	8.99187
NPL	-1.30939	3.73812	-5.88559	1.08743e-08	1.3231e-07	9.18314
CLN8	-0.466257	5.3811	-5.88441	1.09435e-08	1.3305e-07	8.967
FGFR4	-1.13147	6.72237	-5.87741	1.13651e-08	1.37643e-07	8.90754
SAR1B	-0.457898	4.43438	-5.87445	1.15482e-08	1.3943e-07	9.00831
SNX1	-0.231848	7.05587	-5.87385	1.15858e-08	1.39777e-07	8.89381
CSDC2	-1.75499	3.52518	-5.8714	1.17399e-08	1.41419e-07	9.14685
ETFA	-0.484632	6.33365	-5.87056	1.17932e-08	1.41952e-07	8.86982
KIAA0664	-0.451882	7.83502	-5.86386	1.22268e-08	1.47059e-07	8.86185
SLC38A7	-0.614148	4.06953	-5.86281	1.22966e-08	1.47785e-07	9.00537
ACO1	-0.564585	6.44733	-5.85735	1.26637e-08	1.5208e-07	8.80055
C7orf10	-1.07142	3.50753	-5.85405	1.28907e-08	1.54688e-07	9.05935
RAB42	-1.34826	1.32946	-5.85045	1.31426e-08	1.57591e-07	9.30604
CABP1	-1.80079	2.49489	-5.84665	1.34144e-08	1.60605e-07	9.17711
LOC145837	-1.03261	-0.990099	-5.84621	1.3446e-08	1.6086e-07	9.3539
ZMYND12	-0.938997	2.17255	-5.84337	1.36532e-08	1.6309e-07	9.19812
CC2D2A	-0.508973	5.21496	-5.84293	1.36855e-08	1.63352e-07	8.76038
CDH6	-1.36674	7.14433	-5.84083	1.38403e-08	1.6495e-07	8.72268
ALDH7A1	-0.529569	6.32453	-5.83388	1.43673e-08	1.70842e-07	8.67781
DEPDC4	-0.671611	-0.444105	-5.8282	1.4812e-08	1.75997e-07	9.25822
PARP3	-0.468705	5.62936	-5.82661	1.4939e-08	1.77371e-07	8.6523
TRIM9	-1.08858	3.25751	-5.82226	1.52912e-08	1.80974e-07	8.93718
HSD17B11	-0.496236	5.61027	-5.81413	1.5972e-08	1.88496e-07	8.58805
TRIP4	-0.327281	4.92577	-5.81243	1.61184e-08	1.89796e-07	8.62576
ALDH1B1	-0.972675	5.77263	-5.80532	1.67436e-08	1.96569e-07	8.53661
TMEM220	-0.778827	3.17966	-5.80416	1.6848e-08	1.97646e-07	8.85636
ABCC4	-0.700279	6.84814	-5.80225	1.70207e-08	1.99374e-07	8.51628
AACSL	-1.15298	0.267004	-5.80146	1.70929e-08	2.00071e-07	9.10407
SEMA6A	-0.798822	6.48707	-5.79498	1.7695e-08	2.06503e-07	8.47534
LOC338651	-1.17047	-0.891214	-5.79166	1.80114e-08	2.09883e-07	9.07752
CREB3L3	-1.92814	-2.28473	-5.78696	1.84697e-08	2.14746e-07	9.03475
GLYCTK	-0.890661	4.32203	-5.785	1.86635e-08	2.16679e-07	8.55891
AKR7A2	-0.612611	6.14531	-5.78178	1.89871e-08	2.19947e-07	8.40776
ANKRD7	-1.04066	-0.873787	-5.78115	1.90504e-08	2.20518e-07	9.02443
SDS	-1.3734	3.13561	-5.77956	1.92134e-08	2.22242e-07	8.73655
ERBB3	-0.983615	7.4896	-5.77772	1.94027e-08	2.24267e-07	8.40287
FLCN	-0.423436	5.45533	-5.77697	1.94806e-08	2.25001e-07	8.4022
EPB41L2	-0.52381	6.47802	-5.77672	1.95063e-08	2.25133e-07	8.38057
BBS1	-0.369319	6.43156	-5.77274	1.9924e-08	2.29615e-07	8.35987
CTSL3	-1.50226	-2.00045	-5.77259	1.99405e-08	2.29638e-07	8.97102
PDXDC1	-0.382136	7.19068	-5.76806	2.04271e-08	2.35069e-07	8.34526
COL4A3BP	-0.414012	5.84698	-5.76606	2.06455e-08	2.37408e-07	8.33104
ARMC3	-1.6017	0.489818	-5.76415	2.08572e-08	2.39667e-07	8.90591
FASTKD5	-0.386107	4.59581	-5.76382	2.08935e-08	2.39909e-07	8.41052
C3orf59	-0.567888	3.41881	-5.76171	2.11298e-08	2.42267e-07	8.59641
RRN3	-0.381375	5.85323	-5.75802	2.15476e-08	2.46698e-07	8.28934
FZD5	-0.61482	4.72475	-5.75749	2.16093e-08	2.47224e-07	8.36227
SUCLA2	-0.520565	5.61611	-5.75048	2.24288e-08	2.5604e-07	8.25784
TAGLN3	-2.07743	1.17816	-5.74194	2.34697e-08	2.6734e-07	8.75976
RDH12	-1.37041	-0.732643	-5.72734	2.53584e-08	2.8781e-07	8.75289
CD5L	-2.00998	-2.02295	-5.71702	2.6782e-08	3.03311e-07	8.69447
RHOQ	-0.331418	6.89004	-5.71436	2.71616e-08	3.06946e-07	8.06269
CCDC103	-0.613901	4.35848	-5.7131	2.73422e-08	3.08764e-07	8.18278
OTOA	-1.46638	0.677585	-5.71269	2.7402e-08	3.09217e-07	8.63742
DECR1	-0.488074	6.76892	-5.70784	2.81143e-08	3.168e-07	8.02758
GOT2	-0.494903	7.91458	-5.7066	2.82989e-08	3.1793e-07	8.04875
HRASLS2	-1.47087	-0.265399	-5.70648	2.83158e-08	3.1793e-07	8.64005
MYRIP	-1.53887	0.991166	-5.70381	2.87186e-08	3.21992e-07	8.57717
SLC2A13	-0.770603	5.54428	-5.7008	2.91779e-08	3.26444e-07	8.00535
CNKSR3	-0.618185	6.21475	-5.69987	2.93225e-08	3.27827e-07	7.98494
LACTB	-0.398089	4.32746	-5.69866	2.9509e-08	3.29679e-07	8.11357
CTNNA1	-0.315145	9.18279	-5.6967	2.98166e-08	3.32878e-07	8.04098
GRHPR	-0.508744	6.76402	-5.69197	3.05689e-08	3.40179e-07	7.94622
BRP44	-0.44491	6.7318	-5.68595	3.15544e-08	3.50535e-07	7.91504
ANXA7	-0.31777	7.62941	-5.68092	3.24028e-08	3.59197e-07	7.90868
ITFG1	-0.560812	6.22008	-5.67261	3.38498e-08	3.74446e-07	7.84546
FBXO3	-0.388414	5.57217	-5.67199	3.39603e-08	3.75328e-07	7.85671
PAPLN	-0.935561	7.32062	-5.67037	3.42517e-08	3.78093e-07	7.8463
CX3CL1	-0.568755	7.70812	-5.66841	3.46051e-08	3.81457e-07	7.84715
ETFDH	-0.541619	4.69403	-5.66361	3.54892e-08	3.90929e-07	7.8843
UBE2D4	-0.358185	4.20121	-5.6567	3.68015e-08	4.04817e-07	7.91978
KCNJ15	-0.95631	7.05831	-5.65581	3.69727e-08	4.06329e-07	7.76614
ISCU	-0.507291	7.48941	-5.65572	3.69908e-08	4.06329e-07	7.77612
EPB41L5	-0.579187	5.63778	-5.65282	3.75578e-08	4.11981e-07	7.75629
FMO5	-0.81097	2.98044	-5.65085	3.79484e-08	4.15396e-07	8.10407
C6orf211	-0.455873	5.23175	-5.6495	3.8218e-08	4.18056e-07	7.76156
SUCLG2	-0.525142	6.388	-5.64852	3.84149e-08	4.19877e-07	7.72208
ECHS1	-0.5792	7.84112	-5.64822	3.84753e-08	4.19877e-07	7.74825
C1QBP	-0.465014	6.63206	-5.6482	3.84778e-08	4.19877e-07	7.7215
NBR1	-0.322739	7.98701	-5.64814	3.84914e-08	4.19877e-07	7.75235
CTSB	-0.676421	10.6581	-5.64191	3.97666e-08	4.33486e-07	7.81563
VCAM1	-1.30128	8.40926	-5.63223	4.18335e-08	4.54755e-07	7.68519
PACSIN1	-1.23207	1.16184	-5.62974	4.23823e-08	4.60083e-07	8.1954
HOXC10	-0.81299	5.36721	-5.622	4.41315e-08	4.77751e-07	7.61304
MAP3K13	-0.884307	1.91354	-5.61901	4.48274e-08	4.84617e-07	8.08206
COMMD10	-0.374825	4.35092	-5.61686	4.53334e-08	4.8975e-07	7.69368
C14orf159	-0.516346	6.68084	-5.61599	4.55396e-08	4.9164e-07	7.55835
MRPS35	-0.399928	6.39989	-5.61492	4.57944e-08	4.94051e-07	7.55152
LARP1	-0.327113	7.82271	-5.61368	4.60904e-08	4.96903e-07	7.57244
TMEM133	-0.541558	3.40001	-5.61226	4.64343e-08	5.00267e-07	7.83823
RNASE4	-0.887568	5.58687	-5.61197	4.65051e-08	5.00687e-07	7.55093
ENPP6	-1.70013	-0.642027	-5.61118	4.66967e-08	5.02061e-07	8.17431
FMNL2	-0.530769	6.62297	-5.60918	4.71859e-08	5.06974e-07	7.5234
ANG	-0.944648	4.21743	-5.60698	4.77314e-08	5.12485e-07	7.6651
C15orf37	-0.493433	1.94109	-5.6032	4.86806e-08	5.21606e-07	8.00016
RAB17	-0.708519	5.78448	-5.5995	4.96259e-08	5.3101e-07	7.48099
ABCA1	-0.614116	6.05017	-5.5983	4.99393e-08	5.34e-07	7.46955
RNF14	-0.394647	6.05987	-5.59775	5.00807e-08	5.35148e-07	7.46668
NAGLU	-0.610274	6.8592	-5.59466	5.08931e-08	5.4346e-07	7.4526
ENOSF1	-0.601963	5.64387	-5.59189	5.16315e-08	5.50595e-07	7.44719
KHDRBS3	-0.682292	4.52511	-5.59142	5.176e-08	5.51592e-07	7.53979
OXCT1	-0.959507	5.6024	-5.58356	5.39189e-08	5.7263e-07	7.40677
RAB32	-0.644763	4.9436	-5.58343	5.39529e-08	5.7263e-07	7.45123
SIPA1L1	-0.456955	6.55344	-5.58326	5.40012e-08	5.72755e-07	7.39202
HDHD3	-0.532043	5.17779	-5.58292	5.40963e-08	5.72991e-07	7.42844
PPP1R1A	-1.46682	5.52758	-5.58103	5.46305e-08	5.78259e-07	7.39737
SCLY	-0.483842	4.68194	-5.57452	5.65104e-08	5.97352e-07	7.43462
SDHB	-0.461369	6.39229	-5.57241	5.71302e-08	6.03498e-07	7.3369
KIAA1671	-0.424212	6.5995	-5.57129	5.74643e-08	6.06212e-07	7.33201
ITGB8	-1.10059	8.89702	-5.56935	5.80464e-08	6.11942e-07	7.38446
ATP6V1D	-0.392992	6.64352	-5.56851	5.82988e-08	6.1419e-07	7.31836
ULBP3	-0.94774	1.00706	-5.55927	6.11584e-08	6.4045e-07	7.8542
KIAA0564	-0.517005	5.18415	-5.55596	6.22152e-08	6.5065e-07	7.29235
USP30	-0.29888	4.44308	-5.55511	6.24918e-08	6.53108e-07	7.36881
NDUFA10	-0.372873	6.97912	-5.55072	6.39263e-08	6.67213e-07	7.23333
TM4SF19	-1.40982	-0.312094	-5.55055	6.39816e-08	6.67346e-07	7.86864
LOC728723	-0.613717	0.183409	-5.5502	6.4099e-08	6.68127e-07	7.84963
NGEF	-1.35167	3.60048	-5.54073	6.73152e-08	6.99793e-07	7.44298
RNF40	-0.3027	7.49077	-5.53771	6.83746e-08	7.10336e-07	7.18012
GFM1	-0.469245	5.84885	-5.53064	7.09152e-08	7.33818e-07	7.13305
BDH2	-0.587601	6.91273	-5.52617	7.25686e-08	7.49939e-07	7.10925
NDFIP2	-0.424984	6.35032	-5.52497	7.30189e-08	7.54097e-07	7.09893
SDHD	-0.448738	6.76868	-5.5248	7.30825e-08	7.54258e-07	7.10042
ACP5	-1.44319	6.39858	-5.52374	7.34826e-08	7.57889e-07	7.09276
CFLAR	-0.428125	5.91168	-5.52346	7.35906e-08	7.58505e-07	7.09573
ARHGEF9	-0.34609	4.94387	-5.52286	7.38173e-08	7.60343e-07	7.14731
HADHB	-0.405077	7.70952	-5.52153	7.43265e-08	7.65086e-07	7.10555
KDM1B	-0.502667	4.79966	-5.52078	7.46134e-08	7.67536e-07	7.1518
MYO1A	-1.21663	-2.15745	-5.5197	7.50297e-08	7.70809e-07	7.72955
RENBP	-1.11313	4.97017	-5.51703	7.60697e-08	7.79962e-07	7.11568
CKB	-1.13197	8.18903	-5.51093	7.84948e-08	8.04303e-07	7.06764
CAMK1	-0.496257	5.40129	-5.50766	7.98257e-08	8.16874e-07	7.03622
AIG1	-0.440461	6.33307	-5.50247	8.19844e-08	8.3557e-07	6.98668
C16orf71	-0.705094	1.12388	-5.49944	8.32726e-08	8.47729e-07	7.5525
GM2A	-0.549652	6.99014	-5.49795	8.3913e-08	8.5259e-07	6.96974
FTL	-1.0016	11.9895	-5.49513	8.5138e-08	8.64382e-07	7.12802
COBL	-1.14686	5.96605	-5.49502	8.51836e-08	8.64382e-07	6.9529
ZBED3	-0.778819	1.84474	-5.4948	8.52806e-08	8.64808e-07	7.47209
PAFAH2	-0.438583	5.26106	-5.49015	8.73407e-08	8.84556e-07	6.95792
FRMD3	-1.1397	1.3091	-5.48527	8.95553e-08	9.03924e-07	7.47066
C4orf12	-0.844486	1.89902	-5.48517	8.95983e-08	9.03924e-07	7.41932
ALAD	-0.386979	5.80447	-5.48158	9.12649e-08	9.20147e-07	6.8896
CLDN2	-1.57641	7.78737	-5.47978	9.21077e-08	9.27453e-07	6.90001
DDX28	-0.445344	4.46237	-5.47409	9.48315e-08	9.54268e-07	6.96211
C9orf103	-0.542697	2.61555	-5.47222	9.57471e-08	9.6102e-07	7.26751
PEX3	-0.408075	4.13376	-5.45813	1.02896e-07	1.02752e-06	6.93569
ATP6V0D1	-0.486143	7.15984	-5.45442	1.04868e-07	1.04456e-06	6.75712
CYP4V2	-0.51629	6.48178	-5.45407	1.05056e-07	1.04577e-06	6.74644
GGTLC2	-1.15274	5.30379	-5.45234	1.05987e-07	1.0537e-06	6.76756
DIXDC1	-0.618681	5.38649	-5.44875	1.07945e-07	1.06978e-06	6.74467
PTPRD	-1.47495	5.9907	-5.4463	1.09303e-07	1.08187e-06	6.71088
LARS2	-0.509828	5.19635	-5.44597	1.09485e-07	1.08299e-06	6.7437
DYNLL2	-0.539076	6.37976	-5.44583	1.09565e-07	1.0831e-06	6.70556
GCDH	-0.451533	4.79886	-5.44475	1.10171e-07	1.08773e-06	6.77443
AP3S2	-0.297102	6.59545	-5.43653	1.14882e-07	1.1321e-06	6.66039
AFTPH	-0.312854	6.15092	-5.4351	1.1572e-07	1.13893e-06	6.65369
TIMM22	-0.346264	5.20036	-5.43404	1.1635e-07	1.14441e-06	6.6845
ATP5A1	-0.481853	9.44517	-5.43222	1.17433e-07	1.15361e-06	6.72183
SNX2	-0.410975	6.30361	-5.43049	1.18471e-07	1.16309e-06	6.63
MUT	-0.544976	5.53363	-5.42974	1.18926e-07	1.16682e-06	6.64303
SPNS3	-1.23873	2.77573	-5.42766	1.20186e-07	1.17772e-06	7.02506
ZFAT	-0.487192	3.76734	-5.42725	1.20437e-07	1.17944e-06	6.84994
UNC5D	-1.92213	1.8893	-5.42568	1.21403e-07	1.18668e-06	7.12925
COX15	-0.286389	6.37228	-5.41971	1.25147e-07	1.22176e-06	6.57674
ESR1	-1.1506	1.62387	-5.41785	1.26331e-07	1.23256e-06	7.11661
TSFM	-0.40568	5.69331	-5.41752	1.26544e-07	1.23386e-06	6.57639
DTWD2	-0.488656	3.39652	-5.41647	1.2722e-07	1.23891e-06	6.86572
DCTN2	-0.278819	7.47226	-5.41542	1.27902e-07	1.24478e-06	6.57272
CTNS	-0.377562	4.99845	-5.41361	1.2908e-07	1.25422e-06	6.60087
SLC6A12	-1.01803	5.84287	-5.41357	1.29111e-07	1.25422e-06	6.55252
OXNAD1	-0.442128	4.16584	-5.41272	1.29667e-07	1.25884e-06	6.70655
C22orf28	-0.366916	6.53546	-5.41217	1.30028e-07	1.26079e-06	6.54006
PDSS1	-0.544906	2.15482	-5.41189	1.30217e-07	1.26184e-06	7.03265
PGCP	-0.523104	5.57832	-5.40709	1.33428e-07	1.28978e-06	6.52955
NANP	-0.341913	3.24505	-5.40307	1.3617e-07	1.31467e-06	6.82728
SIRPA	-0.596916	7.58576	-5.40208	1.36855e-07	1.32046e-06	6.51046
SLC30A2	-1.91417	1.46127	-5.39767	1.39951e-07	1.34785e-06	7.03257
ENAM	-1.09369	3.44383	-5.39516	1.41742e-07	1.36343e-06	6.75283
GJB1	-0.934613	4.8375	-5.39388	1.42659e-07	1.37141e-06	6.52011
SEL1L3	-0.684885	7.31095	-5.38689	1.47796e-07	1.41819e-06	6.42841
SPG20	-0.425535	6.09514	-5.37957	1.53373e-07	1.46454e-06	6.3814
CLDN3	-1.59138	7.23345	-5.37927	1.536e-07	1.46551e-06	6.3892
MTHFS	-0.438846	4.93495	-5.37757	1.54927e-07	1.47515e-06	6.43026
RNF130	-0.376843	6.82298	-5.376	1.56162e-07	1.4849e-06	6.3654
KIAA1543	-0.475205	5.2728	-5.37061	1.60464e-07	1.52116e-06	6.36804
NECAB2	-1.78323	0.27082	-5.3691	1.61694e-07	1.5319e-06	6.96712
FLJ11235	-0.567939	1.78455	-5.36893	1.6183e-07	1.53227e-06	6.86464
NIT1	-0.316009	5.56309	-5.36881	1.61932e-07	1.5323e-06	6.34278
LNP1	-1.15932	4.02081	-5.36564	1.64543e-07	1.55608e-06	6.50186
PLCL1	-1.20457	3.14315	-5.36535	1.64785e-07	1.55742e-06	6.66131
SLC25A30	-0.578969	5.84953	-5.36166	1.67872e-07	1.58565e-06	6.29816
NME4	-0.658324	6.32192	-5.36055	1.68813e-07	1.59262e-06	6.28701
SDSL	-0.584767	5.7409	-5.35699	1.7187e-07	1.61989e-06	6.27839
SLC25A34	-0.997601	1.41331	-5.35695	1.71909e-07	1.61989e-06	6.83997
MLX	-0.289146	5.92901	-5.35376	1.74686e-07	1.64211e-06	6.25791
IMMT	-0.388431	7.02499	-5.34995	1.78074e-07	1.67195e-06	6.24158
RUFY1	-0.271515	6.10915	-5.34424	1.83256e-07	1.71651e-06	6.20894
RGS9BP	-0.991723	-1.27266	-5.34136	1.85935e-07	1.73953e-06	6.88226
ADAP2	-0.604463	3.96148	-5.33971	1.87483e-07	1.75192e-06	6.38659
FAM82B	-0.280785	5.31456	-5.33937	1.87796e-07	1.7538e-06	6.21306
GPR143	-1.6162	3.70641	-5.33813	1.88977e-07	1.76379e-06	6.42645
DLAT	-0.441954	5.82333	-5.33443	1.92515e-07	1.79148e-06	6.16626
TMEM135	-0.344006	4.59652	-5.32937	1.97471e-07	1.83543e-06	6.2341
LOC388387	-2.04065	0.223171	-5.32914	1.977e-07	1.83647e-06	6.77869
C1orf210	-1.19588	3.98974	-5.32688	1.99945e-07	1.85623e-06	6.31929
MPP1	-0.553428	5.99069	-5.32648	2.00353e-07	1.85891e-06	6.12416
PPARGC1A	-1.06747	6.38447	-5.32457	2.02281e-07	1.87238e-06	6.11187
CYP3A4	-1.00837	-1.74159	-5.32397	2.02884e-07	1.87638e-06	6.80378
PDPK1	-0.464792	6.17888	-5.32374	2.03123e-07	1.87686e-06	6.1087
ITGA6	-0.54958	7.1134	-5.32355	2.03321e-07	1.87758e-06	6.11507
GSTA2	-2.24933	-0.983637	-5.31637	2.10767e-07	1.9361e-06	6.75988
OSCP1	-0.463395	4.23757	-5.31317	2.1417e-07	1.96391e-06	6.20949
C16orf87	-0.496902	2.67944	-5.31237	2.15022e-07	1.97057e-06	6.48047
NUDT16	-0.413557	5.75979	-5.31061	2.16924e-07	1.98685e-06	6.05253
PLEKHB2	-0.420155	7.96924	-5.30924	2.18423e-07	1.99595e-06	6.06974
PCYT2	-0.619734	6.0679	-5.30923	2.18426e-07	1.99595e-06	6.03951
SAMM50	-0.356229	5.68546	-5.30851	2.19221e-07	2.00088e-06	6.0448
PNMA3	-1.57866	2.04355	-5.30255	2.25852e-07	2.05544e-06	6.51799
KCNIP3	-1.21937	4.87673	-5.29967	2.29117e-07	2.08273e-06	6.05773
TRIM14	-0.545732	5.43149	-5.29949	2.29332e-07	2.08349e-06	6.01268
LRRC48	-0.898564	3.4603	-5.29832	2.30668e-07	2.09441e-06	6.28034
GTF2H2C	-0.47647	4.22615	-5.29641	2.32879e-07	2.11327e-06	6.13052
PMM1	-0.433079	5.75854	-5.29625	2.33067e-07	2.11375e-06	5.98314
THNSL2	-1.24643	5.40601	-5.29525	2.34233e-07	2.1231e-06	5.99368
MRPS36	-0.414196	4.98466	-5.29489	2.34661e-07	2.12453e-06	6.02391
CSRNP3	-0.978195	-0.72465	-5.28959	2.40943e-07	2.17264e-06	6.62784
OSBPL10	-0.613905	6.16443	-5.28877	2.41931e-07	2.17904e-06	5.93968
P2RX4	-0.508267	5.60546	-5.28769	2.43232e-07	2.18951e-06	5.94732
FTO	-0.352981	6.21859	-5.28662	2.44538e-07	2.2e-06	5.92891
MMP24	-0.630147	6.9085	-5.28551	2.459e-07	2.21099e-06	5.9273
TMBIM6	-0.321001	10.4692	-5.28415	2.47564e-07	2.2234e-06	6.03884
MRPS18B	-0.415215	6.74064	-5.28316	2.48793e-07	2.23316e-06	5.91373
KTI12	-0.317293	3.56529	-5.28242	2.49713e-07	2.24015e-06	6.18428
IFIT1	-0.597244	5.20499	-5.28086	2.51662e-07	2.25634e-06	5.93764
AIMP2	-0.434715	4.90547	-5.27542	2.58573e-07	2.3117e-06	5.93787
ZNRF2	-0.409261	5.06539	-5.27474	2.59443e-07	2.31816e-06	5.91955
KATNB1	-0.318356	5.09836	-5.27057	2.64882e-07	2.36273e-06	5.89664
BST1	-0.799833	2.48397	-5.27001	2.65624e-07	2.36801e-06	6.30614
OSTalpha	-0.821105	-0.0791767	-5.26193	2.76511e-07	2.46087e-06	6.4749
DCTPP1	-0.494385	5.83656	-5.2581	2.81821e-07	2.5067e-06	5.7973
KLF8	-0.797029	4.35138	-5.2571	2.83224e-07	2.51776e-06	5.92109
C4orf38	-0.665416	0.231911	-5.25583	2.85018e-07	2.53227e-06	6.4315
FAM98A	-0.344695	5.90729	-5.25405	2.87539e-07	2.55323e-06	5.77624
C2orf88	-0.950566	2.00391	-5.25311	2.88886e-07	2.56374e-06	6.28696
PIP4K2A	-0.404919	5.14176	-5.24992	2.935e-07	2.59882e-06	5.7939
IL17RD	-0.905988	5.55488	-5.24929	2.94414e-07	2.60544e-06	5.76488
ANKFY1	-0.363107	6.6627	-5.24897	2.94876e-07	2.60806e-06	5.74862
GPN3	-0.332002	4.37009	-5.24547	3.00047e-07	2.64783e-06	5.86244
HOXA4	-0.726435	3.85704	-5.24394	3.02329e-07	2.66497e-06	5.94489
SCGB1D2	-1.49441	-0.416654	-5.24163	3.05806e-07	2.6926e-06	6.39331
COG7	-0.275351	5.30394	-5.23797	3.11399e-07	2.73725e-06	5.72474
CYFIP2	-0.5794	7.10115	-5.23585	3.14691e-07	2.76463e-06	5.69239
ProSAPiP1	-0.565267	5.92905	-5.23384	3.17826e-07	2.79012e-06	5.679
TCTN1	-0.415086	6.33916	-5.23069	3.22814e-07	2.82967e-06	5.65989
PGRMC1	-0.423246	7.7887	-5.23027	3.23493e-07	2.83404e-06	5.6844
TMCO7	-0.410854	4.04245	-5.23007	3.23803e-07	2.83518e-06	5.84451
GLOD4	-0.357945	6.84409	-5.22888	3.25727e-07	2.85043e-06	5.65452
FRMD4B	-0.600701	5.87074	-5.22592	3.30525e-07	2.8892e-06	5.64237
AGXT2L2	-0.457853	5.24719	-5.22439	3.3303e-07	2.90947e-06	5.66376
RNASEL	-0.342017	4.38473	-5.22371	3.3415e-07	2.91763e-06	5.75626
CTSA	-0.517434	8.76886	-5.22359	3.34345e-07	2.91772e-06	5.68529
MSC	-1.43528	4.23911	-5.22184	3.3725e-07	2.9398e-06	5.77088
HS3ST2	-2.10032	2.0565	-5.22091	3.38802e-07	2.94679e-06	6.1284
UQCC	-0.347447	5.94276	-5.21752	3.44519e-07	2.9932e-06	5.60079
NDUFS2	-0.387592	7.15747	-5.21671	3.45912e-07	3.0034e-06	5.60219
CCND2	-0.991888	6.88776	-5.21661	3.46076e-07	3.0034e-06	5.5966
MDH2	-0.444917	7.98852	-5.2118	3.5438e-07	3.07208e-06	5.60256
SOX12	-0.615462	5.47647	-5.20875	3.59754e-07	3.11523e-06	5.57502
CYP4F12	-1.63324	-0.308145	-5.20187	3.72151e-07	3.21372e-06	6.20388
CCDC13	-0.892214	1.83375	-5.19991	3.75758e-07	3.2413e-06	6.0543
DHDDS	-0.384959	5.4666	-5.19795	3.79411e-07	3.26743e-06	5.52414
SORD	-0.91378	4.21759	-5.19768	3.79919e-07	3.27001e-06	5.65957
LONRF3	-0.707773	1.43308	-5.19672	3.81713e-07	3.28365e-06	6.07738
SBF1	-0.426123	6.91672	-5.19658	3.81975e-07	3.28411e-06	5.50169
BBS2	-0.34403	6.18116	-5.19593	3.83195e-07	3.2928e-06	5.49497
TOLLIP	-0.320669	6.82916	-5.18075	4.12874e-07	3.53237e-06	5.42523
EPPK1	-1.2539	3.0339	-5.17871	4.17033e-07	3.56406e-06	5.78701
CTSC	-0.656423	9.63665	-5.17386	4.27079e-07	3.642e-06	5.48103
TAPBPL	-0.459519	5.48343	-5.17318	4.28498e-07	3.65212e-06	5.40574
WWOX	-0.419993	4.16022	-5.16868	4.38066e-07	3.72558e-06	5.53211
SIRPB1	-0.859281	3.18839	-5.16701	4.41664e-07	3.75414e-06	5.70482
DHRS4	-0.602675	5.58799	-5.16295	4.50532e-07	3.82331e-06	5.35236
PGA5	-1.54934	-1.90889	-5.15782	4.61986e-07	3.91207e-06	6.03648
ST7	-0.334797	5.31848	-5.15529	4.67744e-07	3.95869e-06	5.3308
PLCXD2	-0.746378	2.13027	-5.15398	4.70737e-07	3.98187e-06	5.80496
TSPAN1	-1.01943	8.91762	-5.1504	4.79052e-07	4.04785e-06	5.34346
CHIT1	-2.46682	3.65016	-5.15028	4.79324e-07	4.04796e-06	5.54017
LOC100131193	-0.619917	2.03222	-5.14938	4.81437e-07	4.06363e-06	5.79533
SLC35A4	-0.258365	7.38617	-5.14836	4.83839e-07	4.07952e-06	5.28375
LIPA	-0.592305	7.29191	-5.14526	4.91223e-07	4.13512e-06	5.26666
GNPDA1	-0.531502	6.17022	-5.14343	4.95641e-07	4.16561e-06	5.24653
RGS12	-0.584406	6.49274	-5.13955	5.05128e-07	4.24308e-06	5.2275
HSPD1	-0.481935	8.84359	-5.1375	5.10202e-07	4.27759e-06	5.27996
AFF2	-1.10789	1.95151	-5.13564	5.14846e-07	4.31317e-06	5.7406
DENND1C	-0.428106	4.97689	-5.13027	5.28507e-07	4.4229e-06	5.24045
RBP4	-2.82793	5.44248	-5.12516	5.41814e-07	4.53185e-06	5.1814
RRAGC	-0.79234	3.83304	-5.12454	5.43446e-07	4.54308e-06	5.38441
VEPH1	-0.977784	3.58878	-5.12431	5.44052e-07	4.54573e-06	5.43
B9D1	-0.447293	4.59298	-5.12416	5.44465e-07	4.54676e-06	5.25526
LILRA2	-1.21387	1.84371	-5.1235	5.4622e-07	4.559e-06	5.69607
PCBP1	-0.276689	8.65124	-5.11244	5.764e-07	4.79814e-06	5.15532
COMMD9	-0.341087	5.84723	-5.11201	5.77588e-07	4.80548e-06	5.10384
ARL6IP5	-0.389307	8.12936	-5.10681	5.92362e-07	4.92319e-06	5.11112
CREB5	-0.875817	6.34009	-5.10497	5.97672e-07	4.96206e-06	5.06496
DRAM1	-0.482543	6.65605	-5.1018	6.06944e-07	5.03107e-06	5.05128
NT5C3	-0.365557	4.75229	-5.10153	6.07751e-07	5.0351e-06	5.1295
ASPRV1	-0.549785	1.50142	-5.09707	6.21049e-07	5.12635e-06	5.60765
AFMID	-0.505006	5.53597	-5.09421	6.29712e-07	5.1924e-06	5.03153
BIVM	-0.492735	6.52272	-5.09397	6.3044e-07	5.19567e-06	5.01371
MCEE	-0.377507	2.81804	-5.09379	6.30995e-07	5.19752e-06	5.42565
DNAJC18	-0.532145	2.74682	-5.09334	6.32349e-07	5.20542e-06	5.43505
OAS1	-0.555509	5.59958	-5.09252	6.34882e-07	5.22133e-06	5.02077
KCNV1	-1.49772	1.64852	-5.09063	6.40715e-07	5.26654e-06	5.56403
UBE2E2	-0.401444	5.07507	-5.09024	6.41946e-07	5.26865e-06	5.0439
C5orf36	-0.431488	1.47839	-5.08994	6.42866e-07	5.27318e-06	5.57684
SALL1	-0.750626	6.10513	-5.08832	6.47932e-07	5.30919e-06	4.98852
NME5	-0.630293	3.69278	-5.0866	6.5335e-07	5.34801e-06	5.23397
DLG1	-0.375822	6.44101	-5.08565	6.56352e-07	5.36419e-06	4.97458
ATP5F1	-0.380339	7.50115	-5.08435	6.60491e-07	5.39521e-06	4.9866
PI4K2B	-0.347858	4.2392	-5.08308	6.64563e-07	5.42565e-06	5.11691
ZSCAN2	-0.355144	3.6343	-5.08104	6.71167e-07	5.47388e-06	5.21933
MRPL45	-0.355831	5.85129	-5.07797	6.81186e-07	5.54695e-06	4.94455
SCARB1	-0.661441	5.95658	-5.07509	6.90735e-07	5.6218e-06	4.92889
CCDC146	-1.18989	4.93419	-5.07483	6.91603e-07	5.62594e-06	4.9852
STAT6	-0.268476	8.28628	-5.07456	6.92519e-07	5.63048e-06	4.96564
C3orf55	-1.69	-0.281455	-5.07282	6.98363e-07	5.66244e-06	5.60912
PEX11G	-0.667019	3.20409	-5.07274	6.98628e-07	5.66244e-06	5.26152
SCHIP1	-0.971619	5.66588	-5.07264	6.98973e-07	5.66244e-06	4.92538
LILRA4	-1.53628	0.102818	-5.06746	7.16669e-07	5.79384e-06	5.56574
STON2	-0.782289	4.87605	-5.06714	7.17782e-07	5.79986e-06	4.95536
ARHGAP28	-0.79492	2.08663	-5.06361	7.30115e-07	5.89042e-06	5.39097
GSTK1	-0.483951	8.24244	-5.06312	7.3183e-07	5.90122e-06	4.91092
HOXA1	-0.608006	1.82363	-5.0626	7.33667e-07	5.913e-06	5.41678
PLEKHA7	-0.667527	5.64728	-5.06024	7.42065e-07	5.97456e-06	4.86837
ACACB	-0.559253	5.34435	-5.05594	7.57599e-07	6.09338e-06	4.86384
MPI	-0.347889	5.39497	-5.05476	7.61904e-07	6.12174e-06	4.85526
ACAD9	-0.285211	5.96267	-5.05292	7.68697e-07	6.17e-06	4.82563
KIAA1826	-0.464616	4.15082	-5.05242	7.70549e-07	6.18171e-06	4.98968
ABCB4	-0.973777	2.17062	-5.05179	7.72911e-07	6.19749e-06	5.32598
MAP7D3	-0.490011	4.52246	-5.05159	7.73631e-07	6.2001e-06	4.92629
SMARCA1	-0.48484	5.89662	-5.05107	7.75584e-07	6.21258e-06	4.81831
TRUB2	-0.344487	5.47913	-5.05007	7.79327e-07	6.23621e-06	4.82875
PLXDC2	-0.562152	4.9721	-5.04891	7.83702e-07	6.26802e-06	4.86096
TMEM120A	-0.487983	6.1011	-5.04235	8.08787e-07	6.46207e-06	4.77466
C18orf55	-0.352902	4.38379	-5.04108	8.13741e-07	6.49504e-06	4.89827
ZFYVE26	-0.343837	5.53478	-5.03942	8.20269e-07	6.5405e-06	4.77661
SLC46A1	-0.42516	5.58122	-5.03729	8.28708e-07	6.60444e-06	4.76459
C2orf86	-0.489727	1.87718	-5.03456	8.3965e-07	6.68486e-06	5.28222
CYP4F3	-1.79129	-0.0408488	-5.03364	8.43351e-07	6.70761e-06	5.41961
YARS2	-0.30211	4.21631	-5.03297	8.46094e-07	6.72594e-06	4.88825
DUS2L	-0.398685	3.99613	-5.03219	8.49276e-07	6.74781e-06	4.92407
MYO7A	-0.944378	2.78935	-5.02933	8.60989e-07	6.83396e-06	5.13251
SPNS2	-0.722329	6.38277	-5.02737	8.69127e-07	6.89498e-06	4.7037
ERCC2	-0.298336	4.91793	-5.02727	8.69554e-07	6.89498e-06	4.76615
MFSD1	-0.50045	6.27113	-5.02563	8.7642e-07	6.93892e-06	4.69592
CFI	-0.663852	7.66418	-5.02453	8.81042e-07	6.97199e-06	4.71358
BRE	-0.359969	5.80886	-5.02366	8.84724e-07	6.99761e-06	4.69351
C3orf67	-0.902318	2.16539	-5.02352	8.85326e-07	6.99884e-06	5.19698
KANK1	-0.374364	6.02346	-5.0199	9.00829e-07	7.11066e-06	4.67171
VARS2	-0.443843	6.31384	-5.01867	9.06133e-07	7.14535e-06	4.66362
PCBD2	-0.346158	4.41741	-5.01303	9.30937e-07	7.32256e-06	4.76352
GGA2	-0.424856	6.95473	-5.00848	9.51443e-07	7.45819e-06	4.62162
LDHB	-0.484227	9.96036	-5.00844	9.51623e-07	7.45819e-06	4.72088
GNG12	-0.355972	7.34381	-5.00836	9.51979e-07	7.45819e-06	4.62975
URGCP	-0.389437	6.40558	-5.00602	9.62698e-07	7.53466e-06	4.60514
EPDR1	-0.582165	5.68338	-4.99717	1.00426e-06	7.84042e-06	4.57534
ITM2B	-0.428925	11.4636	-4.99691	1.00552e-06	7.84635e-06	4.72557
ZSWIM5	-0.662143	3.52675	-4.9963	1.00843e-06	7.86516e-06	4.84875
RNF152	-1.25166	0.356803	-4.98469	1.06586e-06	8.2802e-06	5.17613
CDADC1	-0.346455	3.16974	-4.98443	1.06719e-06	8.28229e-06	4.86128
SHPK	-0.414611	4.85121	-4.97899	1.0952e-06	8.46624e-06	4.5509
PSKH1	-0.365075	6.16774	-4.97879	1.09623e-06	8.47006e-06	4.4809
HIST1H2AC	-0.644094	5.44054	-4.9779	1.10089e-06	8.4977e-06	4.49789
UBB	-0.333076	9.85653	-4.97655	1.108e-06	8.5484e-06	4.57046
MYOM2	-0.659546	2.4591	-4.97571	1.11243e-06	8.57831e-06	4.93844
DBNDD1	-0.658015	6.16992	-4.97169	1.1339e-06	8.73957e-06	4.44834
INO80C	-0.478594	3.94726	-4.97036	1.1411e-06	8.78645e-06	4.64919
STRADB	-0.487214	4.79282	-4.96051	1.19578e-06	9.15816e-06	4.47275
FOXRED1	-0.376205	4.98143	-4.95802	1.21e-06	9.2625e-06	4.44165
SEC16B	-0.836551	4.27073	-4.95669	1.21761e-06	9.31142e-06	4.52878
P2RX7	-1.00763	1.19206	-4.9532	1.23795e-06	9.44423e-06	4.97791
C21orf62	-1.10684	3.71863	-4.9517	1.24679e-06	9.50711e-06	4.60791
ABCF3	-0.24854	6.27311	-4.95088	1.25164e-06	9.53945e-06	4.3525
RBBP9	-0.39248	5.53282	-4.94696	1.27512e-06	9.69957e-06	4.35161
APOC1	-1.40821	6.87068	-4.94267	1.30126e-06	9.88405e-06	4.31859
CLDN23	-0.693389	4.03714	-4.94211	1.30475e-06	9.90579e-06	4.50362
CREBL2	-0.310814	6.71789	-4.94194	1.30575e-06	9.9086e-06	4.31331
CLCN6	-0.334044	4.9715	-4.94119	1.31042e-06	9.93918e-06	4.36586
C6orf108	-0.569929	6.08919	-4.94062	1.31398e-06	9.95897e-06	4.30714
90288	-0.979401	2.19276	-4.94057	1.31429e-06	9.95897e-06	4.81634
MTM1	-0.467439	3.93535	-4.93975	1.3194e-06	9.99006e-06	4.51192
ACOX2	-1.16139	3.46716	-4.9397	1.31967e-06	9.99006e-06	4.60202
LOC284749	-1.39364	2.23262	-4.93902	1.32395e-06	1.00082e-05	4.80404
GFM2	-0.345547	4.93357	-4.93902	1.32398e-06	1.00082e-05	4.35968
ENPP5	-0.578791	5.37196	-4.93408	1.35525e-06	1.02396e-05	4.30176
ISOC2	-0.479941	6.42415	-4.92924	1.3866e-06	1.04564e-05	4.25365
GULP1	-0.745104	5.5973	-4.92508	1.41413e-06	1.06385e-05	4.24904
C14orf169	-0.382606	3.78909	-4.91987	1.44931e-06	1.08823e-05	4.44974
C1orf229	-0.765379	0.140149	-4.91919	1.45396e-06	1.09077e-05	4.89582
EPB41	-0.37783	5.89379	-4.91915	1.45423e-06	1.09077e-05	4.21266
RAB5C	-0.315968	7.66269	-4.91907	1.45477e-06	1.09077e-05	4.23047
NDUFB2	-0.499303	7.32796	-4.91845	1.45902e-06	1.09291e-05	4.21806
C13orf38	-0.851942	-1.21736	-4.91663	1.47161e-06	1.10181e-05	4.94404
SLC25A5	-0.557928	8.20822	-4.91362	1.49264e-06	1.11649e-05	4.2232
CLEC18C	-1.69242	0.259354	-4.91068	1.51347e-06	1.131e-05	4.85085
KLHDC2	-0.348997	6.1329	-4.90675	1.54174e-06	1.15103e-05	4.15279
TMED4	-0.326543	6.50986	-4.90631	1.54495e-06	1.15233e-05	4.14979
AVPR1B	-1.0947	-1.45669	-4.90352	1.56537e-06	1.1659e-05	4.89271
PHB	-0.355195	8.18044	-4.9014	1.58103e-06	1.17701e-05	4.16691
HIRA	-0.321556	5.27344	-4.89915	1.59786e-06	1.18673e-05	4.14973
MTMR14	-0.304302	6.07037	-4.89836	1.60378e-06	1.18999e-05	4.11548
PPP2CB	-0.322483	6.96802	-4.89473	1.6314e-06	1.2082e-05	4.10253
FOXRED2	-0.548577	4.12723	-4.89241	1.64925e-06	1.2197e-05	4.2621
PGAM5	-0.434172	4.63475	-4.89223	1.65063e-06	1.22014e-05	4.18173
C20orf132	-0.665722	1.42356	-4.89095	1.6606e-06	1.22578e-05	4.67946
PALM3	-1.21855	3.28911	-4.88993	1.66856e-06	1.2305e-05	4.41091
SLITRK4	-1.18705	3.45694	-4.88975	1.66999e-06	1.23098e-05	4.37821
PKD2L1	-1.67809	-0.657628	-4.88948	1.67207e-06	1.23188e-05	4.80467
FAHD2A	-0.422209	4.91649	-4.87679	1.77467e-06	1.30325e-05	4.07958
ELOVL5	-0.503364	6.15282	-4.87516	1.7882e-06	1.31196e-05	4.00989
SLC30A4	-0.805655	1.53387	-4.87484	1.79092e-06	1.31334e-05	4.59729
PIP5K1B	-1.07186	2.17274	-4.87334	1.80356e-06	1.32076e-05	4.51728
WDR12	-0.369743	4.36419	-4.87245	1.8111e-06	1.32513e-05	4.13177
CYB5D1	-0.388052	5.46374	-4.87243	1.81121e-06	1.32513e-05	4.01735
NLRX1	-0.310719	5.53103	-4.86997	1.8322e-06	1.33986e-05	4.00284
CDK20	-0.343459	4.02425	-4.86859	1.8441e-06	1.34794e-05	4.17368
TUBA8	-0.777866	2.2406	-4.86572	1.86902e-06	1.36551e-05	4.47417
ZDHHC23	-0.503315	4.68577	-4.86475	1.87753e-06	1.37109e-05	4.05149
NUDT6	-0.510276	2.98124	-4.86355	1.88801e-06	1.37811e-05	4.34855
RND2	-0.997739	2.56784	-4.86105	1.9102e-06	1.39237e-05	4.40565
MRPS23	-0.358701	5.87786	-4.85683	1.94824e-06	1.41943e-05	3.93161
NHLRC3	-0.295514	5.34895	-4.85567	1.95886e-06	1.4265e-05	3.94876
XPR1	-0.347306	6.08515	-4.85519	1.96329e-06	1.42841e-05	3.92071
RPL26L1	-0.380473	4.08636	-4.85413	1.97303e-06	1.43416e-05	4.09738
MRPS22	-0.312739	4.91674	-4.85338	1.97986e-06	1.4378e-05	3.97436
GLYR1	-0.304528	7.03683	-4.85215	1.99133e-06	1.44465e-05	3.91202
RANBP10	-0.265023	5.47456	-4.85197	1.99296e-06	1.44465e-05	3.9248
FAM50B	-0.874093	3.6705	-4.84993	2.01199e-06	1.45777e-05	4.15809
REEP1	-1.01915	0.511236	-4.84954	2.01567e-06	1.45976e-05	4.56432
TUBB2A	-0.583179	5.81441	-4.84838	2.0266e-06	1.46632e-05	3.89528
ADI1	-0.448322	6.87405	-4.84742	2.03572e-06	1.47224e-05	3.88796
KIAA1191	-0.325566	7.31729	-4.84484	2.06039e-06	1.48821e-05	3.88572
FHIT	-0.557892	3.04579	-4.84405	2.06793e-06	1.4921e-05	4.25008
TXNDC11	-0.257784	6.30678	-4.84305	2.07762e-06	1.49772e-05	3.86465
ASL	-0.437292	5.82464	-4.84108	2.09674e-06	1.51081e-05	3.86229
STARD3NL	-0.296398	5.87497	-4.84053	2.1021e-06	1.51397e-05	3.85858
CASP8	-0.318241	5.10034	-4.84021	2.10523e-06	1.51554e-05	3.89805
C6	-2.28137	2.87907	-4.83999	2.10747e-06	1.51645e-05	4.2611
TNIK	-0.767709	4.93715	-4.83975	2.10982e-06	1.51744e-05	3.91117
RRN3P1	-0.891491	1.93221	-4.83964	2.11083e-06	1.51748e-05	4.39786
TMEM90A	-1.05705	-1.43678	-4.83833	2.1238e-06	1.52541e-05	4.60789
CDC14B	-0.387783	5.12256	-4.83819	2.12514e-06	1.52567e-05	3.88712
SLC5A11	-1.58327	-2.27129	-4.83467	2.16031e-06	1.54738e-05	4.60712
TST	-0.538158	6.20038	-4.83415	2.16548e-06	1.55038e-05	3.82537
ALDH9A1	-0.40013	6.68121	-4.83368	2.1703e-06	1.55312e-05	3.82401
B3GALNT1	-0.61202	4.68271	-4.82893	2.21871e-06	1.58344e-05	3.89142
EGOT	-0.887538	1.26908	-4.82825	2.2257e-06	1.58699e-05	4.4152
BNIP3	-0.413653	6.56817	-4.82509	2.25864e-06	1.60682e-05	3.78476
CLCN7	-0.450214	7.61398	-4.82294	2.28137e-06	1.61831e-05	3.79622
WBSCR27	-1.03275	4.47264	-4.82102	2.30174e-06	1.63158e-05	3.88474
NFU1	-0.301956	5.03254	-4.82024	2.31017e-06	1.63681e-05	3.81483
SOAT2	-1.00564	-1.9683	-4.8198	2.31489e-06	1.63806e-05	4.53922
UQCRC1	-0.473163	8.40273	-4.81978	2.31505e-06	1.63806e-05	3.80777
FHL1	-1.46461	8.78623	-4.81499	2.36709e-06	1.67309e-05	3.80015
VAPB	-0.255883	5.991	-4.81493	2.36776e-06	1.67309e-05	3.74189
CASC1	-0.757398	2.09571	-4.81461	2.37129e-06	1.67483e-05	4.26676
SIGLEC8	-1.33374	2.06464	-4.81412	2.37662e-06	1.67699e-05	4.26862
ESYT3	-0.982116	0.788132	-4.81261	2.39339e-06	1.6874e-05	4.3832
DDX19A	-0.285921	5.60484	-4.812	2.40018e-06	1.69143e-05	3.73984
MRS2	-0.279097	5.50826	-4.80873	2.43676e-06	1.7149e-05	3.72979
ANKRD2	-1.44583	2.65683	-4.80747	2.45105e-06	1.72419e-05	4.15366
NDUFAB1	-0.403995	6.04019	-4.80655	2.46153e-06	1.73079e-05	3.70382
CAPN5	-0.528724	5.95023	-4.8051	2.47808e-06	1.74164e-05	3.69882
NUDT9	-0.326464	5.24991	-4.80432	2.48704e-06	1.74637e-05	3.72601
NDUFS4	-0.423144	5.41045	-4.80303	2.50193e-06	1.75526e-05	3.70975
PHLPP2	-0.431394	4.33874	-4.79705	2.57218e-06	1.80133e-05	3.799
PARK2	-0.667364	2.92336	-4.79647	2.57907e-06	1.80455e-05	4.06051
NMNAT3	-0.533802	3.57759	-4.79466	2.6008e-06	1.81813e-05	3.93031
LACE1	-0.396382	1.93853	-4.78889	2.67104e-06	1.86226e-05	4.17326
KCTD18	-0.306871	4.04372	-4.78533	2.71528e-06	1.88948e-05	3.79885
PGAM4	-0.598039	1.86424	-4.78527	2.7161e-06	1.88948e-05	4.1662
BLMH	-0.315278	5.9568	-4.78469	2.72328e-06	1.89329e-05	3.60803
FMO2	-1.49555	2.40955	-4.78464	2.72399e-06	1.89329e-05	4.09116
CAT	-0.494433	6.96675	-4.78425	2.72881e-06	1.8958e-05	3.60784
ESD	-0.313698	6.74027	-4.78309	2.74349e-06	1.90516e-05	3.59937
CYC1	-0.44505	7.40668	-4.78107	2.76917e-06	1.92214e-05	3.60398
SLC31A2	-0.565654	4.01333	-4.78093	2.77096e-06	1.92254e-05	3.78505
TSHZ1	-0.436368	5.47762	-4.7782	2.80609e-06	1.94519e-05	3.59577
BMP2K	-0.55147	3.83949	-4.77656	2.82742e-06	1.95912e-05	3.79896
ZNF771	-0.629859	2.88696	-4.77221	2.88463e-06	1.99435e-05	3.95989
RRAGD	-0.599493	6.1323	-4.77178	2.89033e-06	1.99677e-05	3.54845
COX6A2	-1.29462	-2.78787	-4.77176	2.89066e-06	1.99677e-05	4.34136
WDR31	-0.88019	1.52706	-4.76763	2.94606e-06	2.03312e-05	4.12559
PGM1	-0.430253	6.85879	-4.76641	2.96266e-06	2.04022e-05	3.52708
TRIM34	-0.289847	3.19669	-4.76306	3.00864e-06	2.06761e-05	3.86403
ALG11	-0.510167	0.123862	-4.76304	3.00901e-06	2.06761e-05	4.21153
C9orf116	-0.574623	3.71929	-4.7597	3.05556e-06	2.09776e-05	3.74815
OPA3	-0.249794	5.32909	-4.75957	3.05736e-06	2.09808e-05	3.52223
MAT2B	-0.301729	6.70105	-4.75816	3.07723e-06	2.10987e-05	3.48866
NDRG2	-0.573038	6.48097	-4.75343	3.14489e-06	2.15532e-05	3.46626
FARS2	-0.298678	3.71852	-4.74933	3.20455e-06	2.19334e-05	3.70271
GHITM	-0.408156	8.1753	-4.749	3.20948e-06	2.19576e-05	3.48625
ISOC1	-0.362802	4.33713	-4.747	3.23906e-06	2.21406e-05	3.57811
SARDH	-1.00573	3.34314	-4.74352	3.29109e-06	2.24474e-05	3.75055
SULT1C2	-0.862285	5.63721	-4.74292	3.30022e-06	2.24902e-05	3.4326
LONP2	-0.42778	5.99688	-4.74278	3.30235e-06	2.24949e-05	3.42216
HSPC159	-0.385912	4.14124	-4.7396	3.35074e-06	2.28147e-05	3.57938
BAIAP2L2	-0.910289	4.34032	-4.73876	3.36375e-06	2.28811e-05	3.54136
COL27A1	-0.797338	5.29774	-4.73868	3.36487e-06	2.28811e-05	3.43232
ACR	-0.878181	-2.0618	-4.73524	3.41836e-06	2.32047e-05	4.17973
GALNS	-0.445401	5.64186	-4.73445	3.43071e-06	2.32684e-05	3.39518
GPR44	-0.640487	-1.2418	-4.73201	3.46929e-06	2.35199e-05	4.14474
MOCS3	-0.26781	3.61074	-4.72839	3.52726e-06	2.3882e-05	3.63211
UBE3B	-0.244227	6.28587	-4.72651	3.55762e-06	2.40668e-05	3.3479
SLC35E3	-0.380667	3.50802	-4.72547	3.57466e-06	2.41509e-05	3.63953
PPT2	-0.410865	5.44364	-4.71732	3.71017e-06	2.49697e-05	3.32947
HKDC1	-0.886455	5.63508	-4.71638	3.72612e-06	2.50663e-05	3.31617
LRRC20	-0.440529	4.98714	-4.71524	3.74547e-06	2.51642e-05	3.35513
SLC15A4	-0.280805	5.68108	-4.71389	3.76873e-06	2.52988e-05	3.3035
HABP4	-0.46691	5.58062	-4.71309	3.78251e-06	2.53588e-05	3.30404
ACOT13	-0.368402	5.39434	-4.71126	3.81409e-06	2.55487e-05	3.30583
DARS2	-0.403389	5.04565	-4.71105	3.81773e-06	2.55544e-05	3.33132
HLA-H	-0.610431	7.64937	-4.70979	3.83984e-06	2.56883e-05	3.29725
MPPE1	-0.295557	5.57209	-4.70679	3.89259e-06	2.6019e-05	3.27689
FARP1	-0.441013	8.36721	-4.70587	3.90898e-06	2.60953e-05	3.30357
CCT2	-0.310426	7.16668	-4.70446	3.93422e-06	2.62415e-05	3.26065
PLG	-1.70944	-2.99168	-4.70358	3.95004e-06	2.63135e-05	4.05484
GLIS2	-0.508777	7.62457	-4.70315	3.95777e-06	2.63538e-05	3.26747
AGPHD1	-0.446364	1.27048	-4.70188	3.98075e-06	2.64956e-05	3.8645
FAM161B	-0.696703	2.33035	-4.69481	4.11084e-06	2.73383e-05	3.71099
SLC22A8	-2.10234	-1.99606	-4.69415	4.12315e-06	2.74085e-05	4.00503
ARL2BP	-0.257262	6.90387	-4.69195	4.16472e-06	2.76615e-05	3.20083
PLCH2	-1.22677	2.20251	-4.68636	4.27181e-06	2.82652e-05	3.69261
DPF3	-0.989549	0.292803	-4.68292	4.33899e-06	2.86735e-05	3.85612
TTYH3	-0.534344	7.30287	-4.67841	4.42862e-06	2.92412e-05	3.15044
DHRS4L1	-0.739828	-0.471988	-4.67668	4.46364e-06	2.946e-05	3.87578
AKAP7	-0.389595	4.09393	-4.67653	4.46648e-06	2.94664e-05	3.31269
PNP	-0.445691	6.71493	-4.67625	4.47218e-06	2.94792e-05	3.12997
TREM2	-0.993993	4.41785	-4.67538	4.49002e-06	2.9572e-05	3.2522
RASSF4	-0.702704	7.41483	-4.67187	4.56194e-06	2.99828e-05	3.12504
CCDC68	-0.896394	1.71229	-4.67102	4.5795e-06	3.00731e-05	3.6878
GLUD1	-0.453736	8.33403	-4.67066	4.58688e-06	3.01089e-05	3.14905
ENTPD2	-1.18936	4.1286	-4.66983	4.60419e-06	3.01974e-05	3.27727
RUNDC2A	-0.846927	2.50277	-4.66555	4.69428e-06	3.07497e-05	3.55877
GHDC	-0.368617	6.69717	-4.66331	4.7422e-06	3.10377e-05	3.07355
GPD1L	-0.471057	5.95516	-4.66139	4.78354e-06	3.12562e-05	3.06729
BOK	-0.594463	6.03235	-4.6611	4.78985e-06	3.12688e-05	3.06477
ELOVL7	-0.54443	6.05032	-4.66109	4.78995e-06	3.12688e-05	3.0645
FAM151B	-0.440218	-0.106688	-4.66102	4.79145e-06	3.12688e-05	3.78858
NUMB	-0.305338	6.72654	-4.66051	4.80258e-06	3.13025e-05	3.06173
DNAJC12	-1.15297	1.92128	-4.65872	4.8415e-06	3.15169e-05	3.61055
TMEM38B	-0.692204	3.62301	-4.65834	4.84982e-06	3.1558e-05	3.32517
LILRB4	-0.999286	3.93368	-4.65775	4.86287e-06	3.16298e-05	3.26153
PDXP	-0.416486	4.13501	-4.65658	4.88855e-06	3.17705e-05	3.21873
PCOLCE2	-1.242	1.11886	-4.65532	4.91652e-06	3.19259e-05	3.67778
HLF	-0.81562	5.22306	-4.65235	4.98292e-06	3.23152e-05	3.06107
DBT	-0.359996	5.2426	-4.65227	4.98471e-06	3.23152e-05	3.05925
LRRC23	-0.437567	4.89103	-4.64844	5.07159e-06	3.28649e-05	3.07423
HACL1	-0.383105	4.37034	-4.64725	5.09903e-06	3.30019e-05	3.13789
ANXA9	-0.83637	2.59255	-4.64691	5.1067e-06	3.30379e-05	3.46445
WARS2	-0.319756	4.3513	-4.64462	5.1597e-06	3.33396e-05	3.12965
ST6GALNAC2	-1.05612	3.90892	-4.64447	5.16335e-06	3.33495e-05	3.20895
MMACHC	-0.380015	2.95185	-4.64127	5.23839e-06	3.37787e-05	3.37935
IFFO1	-0.550599	4.58835	-4.64127	5.2384e-06	3.37787e-05	3.07961
HIST1H2BD	-0.675846	4.13155	-4.63945	5.28147e-06	3.40285e-05	3.14537
MAST4	-0.948124	3.49281	-4.638	5.31592e-06	3.42223e-05	3.26323
RERG	-0.772925	5.20876	-4.63782	5.32043e-06	3.42374e-05	2.99935
FAM7A3	-0.701263	-0.694055	-4.63579	5.36914e-06	3.44943e-05	3.71438
NEURL2	-0.523019	1.52414	-4.63355	5.4236e-06	3.48014e-05	3.54775
CBX5	-0.305518	7.7566	-4.62911	5.53312e-06	3.54463e-05	2.95025
RNF135	-0.301769	5.37645	-4.62705	5.58466e-06	3.57473e-05	2.94127
TTC22	-0.989276	2.22184	-4.62632	5.60297e-06	3.58207e-05	3.43221
LRRC66	-0.956927	-0.390568	-4.62619	5.60615e-06	3.58264e-05	3.65802
C1orf74	-0.360557	1.76714	-4.62452	5.64836e-06	3.60669e-05	3.48279
REG1A	-2.55471	0.977509	-4.62321	5.68169e-06	3.62649e-05	3.55259
HYDIN	-0.689189	4.62958	-4.62134	5.72969e-06	3.65416e-05	2.98822
RTKN	-0.357807	6.455	-4.61998	5.76477e-06	3.67355e-05	2.88479
DPYSL2	-0.371963	6.89681	-4.61773	5.82328e-06	3.70633e-05	2.87928
GMFB	-0.308902	6.04914	-4.61705	5.84122e-06	3.71624e-05	2.8743
LOC729603	-0.538115	0.91787	-4.61536	5.88565e-06	3.74299e-05	3.52397
CIDEC	-1.15814	-2.2849	-4.61509	5.89257e-06	3.74587e-05	3.68072
CISD1	-0.39207	5.45314	-4.61373	5.92877e-06	3.76736e-05	2.87946
PRPSAP2	-0.291126	5.13941	-4.61363	5.93151e-06	3.76757e-05	2.90072
CPN2	-2.07399	-1.53191	-4.61285	5.95227e-06	3.77771e-05	3.65256
RRBP1	-0.288755	8.52502	-4.61268	5.95669e-06	3.77899e-05	2.90534
POLR3E	-0.267189	5.10039	-4.61228	5.96731e-06	3.78419e-05	2.89826
TFG	-0.244262	6.99234	-4.60871	6.06372e-06	3.84223e-05	2.84217
HLA-A	-0.541104	11.1696	-4.60701	6.11019e-06	3.86856e-05	2.98265
BCL2L13	-0.269802	6.32643	-4.60052	6.29028e-06	3.97617e-05	2.80119
SCGN	-1.51012	2.1623	-4.59936	6.32289e-06	3.99356e-05	3.32577
TPD52L1	-0.641188	5.90249	-4.59709	6.38753e-06	4.03115e-05	2.79117
PPIC	-0.379739	5.88762	-4.59553	6.43222e-06	4.05773e-05	2.78482
IGSF11	-1.1839	0.335091	-4.59352	6.49026e-06	4.09075e-05	3.47456
FBXW8	-0.32982	4.74773	-4.59129	6.55519e-06	4.12536e-05	2.84462
SLC25A4	-0.473326	6.14	-4.58843	6.63958e-06	4.17512e-05	2.75055
PDE4D	-0.436706	5.98327	-4.58511	6.7388e-06	4.23243e-05	2.73836
EFCAB4B	-0.837749	0.8869	-4.58439	6.76039e-06	4.2426e-05	3.39572
ABHD15	-0.322147	4.98416	-4.58429	6.76341e-06	4.2428e-05	2.78905
GDAP1L1	-1.26474	-1.2399	-4.58251	6.81736e-06	4.27323e-05	3.51604
MYO5B	-0.479294	7.0488	-4.58178	6.83975e-06	4.28384e-05	2.72791
PDPR	-0.585965	5.62644	-4.58154	6.84681e-06	4.28655e-05	2.73322
HEATR3	-0.360428	3.57961	-4.58078	6.87026e-06	4.29953e-05	3.00114
KCNJ16	-0.920496	8.33704	-4.58052	6.87823e-06	4.3028e-05	2.76098
IFT88	-0.374528	4.66447	-4.57877	6.93215e-06	4.33135e-05	2.80136
MED24	-0.242317	6.7557	-4.57813	6.95176e-06	4.34188e-05	2.70763
UGT1A6	-1.93764	5.80903	-4.57706	6.985e-06	4.35571e-05	2.70784
C5orf32	-0.399304	7.29569	-4.57468	7.05971e-06	4.39706e-05	2.70335
C2orf89	-1.17969	2.05727	-4.57402	7.08047e-06	4.40824e-05	3.23267
SLC12A7	-0.452823	7.47437	-4.57388	7.08467e-06	4.40866e-05	2.70491
CNTN6	-2.10518	3.39153	-4.5733	7.10325e-06	4.41543e-05	3.00649
C16orf5	-0.514681	6.68715	-4.57211	7.14081e-06	4.43702e-05	2.68118
CA2	-0.895739	6.5546	-4.57177	7.15178e-06	4.44056e-05	2.67866
LASP1	-0.261833	8.75442	-4.56915	7.23552e-06	4.48877e-05	2.72749
KCNJ13	-1.74598	0.0912128	-4.56866	7.25145e-06	4.49687e-05	3.38717
SIRT5	-0.327765	5.21783	-4.56384	7.40856e-06	4.58345e-05	2.68155
VDAC1	-0.336232	8.05225	-4.56315	7.43131e-06	4.59571e-05	2.67731
C14orf167	-0.465818	4.89018	-4.56015	7.53129e-06	4.65204e-05	2.6957
RAB6B	-0.558219	5.857	-4.55734	7.62563e-06	4.70847e-05	2.62257
NUBP1	-0.266788	5.20444	-4.55311	7.77031e-06	4.79215e-05	2.63696
NARS	-0.327095	7.75677	-4.55278	7.78156e-06	4.79532e-05	2.62367
TTC26	-0.466979	3.34234	-4.55259	7.78827e-06	4.79757e-05	2.92831
R3HDM2	-0.237003	6.16645	-4.54755	7.96424e-06	4.90021e-05	2.57613
PXMP4	-0.533366	4.61623	-4.54411	8.08669e-06	4.96388e-05	2.66028
ZNF826	-0.879903	2.27126	-4.54035	8.2227e-06	5.04343e-05	3.06107
RNF13	-0.258525	6.60293	-4.53785	8.31428e-06	5.09562e-05	2.5348
HHAT	-0.420113	4.61624	-4.53604	8.38095e-06	5.13447e-05	2.62611
NUDT16L1	-0.312258	5.35447	-4.5354	8.40467e-06	5.147e-05	2.55125
FRMD1	-1.47914	-1.59695	-4.53518	8.41291e-06	5.15004e-05	3.33399
SLC13A3	-2.00561	2.07136	-4.53344	8.47816e-06	5.18594e-05	3.06005
CHRNA1	-1.68206	-0.4205	-4.53252	8.5127e-06	5.20504e-05	3.26911
HSPA9	-0.369592	8.37263	-4.52997	8.60929e-06	5.26e-05	2.5474
PLCH1	-0.633356	4.15539	-4.52605	8.75944e-06	5.34551e-05	2.65734
MIA2	-1.15949	2.32084	-4.52566	8.77451e-06	5.35172e-05	2.99218
RAP2A	-0.362331	4.88531	-4.52348	8.8597e-06	5.4004e-05	2.54083
LOC100128675	-0.942363	-1.58824	-4.52134	8.94387e-06	5.44536e-05	3.27701
CD300C	-0.736762	0.833428	-4.51765	9.0907e-06	5.53047e-05	3.1209
FUT4	-0.550325	3.77882	-4.51615	9.15102e-06	5.56286e-05	2.68786
FGFR1OP	-0.302138	3.46813	-4.51469	9.20985e-06	5.59429e-05	2.74378
MRPL49	-0.253766	6.3422	-4.51304	9.27705e-06	5.63293e-05	2.42919
ALDH5A1	-0.455149	5.48238	-4.50884	9.45039e-06	5.72932e-05	2.43156
ECM2	-0.857088	2.2022	-4.50848	9.46541e-06	5.73621e-05	2.93756
NPLOC4	-0.271235	7.59989	-4.50759	9.50254e-06	5.7565e-05	2.42766
CCDC28A	-0.31166	5.3254	-4.50418	9.64665e-06	5.83479e-05	2.42131
SLC36A1	-0.468916	3.85373	-4.50397	9.65552e-06	5.83643e-05	2.6218
RPS6KL1	-0.668901	1.91259	-4.50394	9.65679e-06	5.83643e-05	2.95749
SLC2A5	-0.937867	3.49889	-4.50074	9.79374e-06	5.91238e-05	2.67909
MUDENG	-0.315705	5.14226	-4.49753	9.93258e-06	5.9824e-05	2.40712
PPAP2B	-0.593437	6.37558	-4.49651	9.97759e-06	6.00625e-05	2.35951
CCR1	-0.893205	2.89388	-4.49367	1.01026e-05	6.07548e-05	2.76453
ETFB	-0.459047	6.9731	-4.49218	1.0169e-05	6.11308e-05	2.34692
NDUFB5	-0.356411	6.63137	-4.49204	1.01752e-05	6.11448e-05	2.3418
DMXL2	-0.382949	4.99198	-4.49039	1.02492e-05	6.15422e-05	2.39068
TRIM50	-1.35667	-0.257816	-4.49015	1.02601e-05	6.15844e-05	3.08481
MPO	-0.998819	-2.02849	-4.48982	1.0275e-05	6.16502e-05	3.16233
RBPMS2	-0.899505	2.58558	-4.48812	1.03519e-05	6.20168e-05	2.79401
DHODH	-0.360906	3.73164	-4.48641	1.043e-05	6.24605e-05	2.5725
BCKDHB	-0.426811	4.90979	-4.48291	1.05915e-05	6.33552e-05	2.36757
FAM96A	-0.304238	5.59361	-4.48255	1.06081e-05	6.34305e-05	2.31566
PPP1R16A	-0.420499	6.50646	-4.48181	1.06423e-05	6.35972e-05	2.2981
ESYT1	-0.323111	7.86085	-4.48178	1.06441e-05	6.35972e-05	2.32738
MTHFR	-0.434989	5.81985	-4.48148	1.06579e-05	6.36556e-05	2.30324
LOC80054	-0.713077	1.16352	-4.48057	1.07003e-05	6.38722e-05	2.94027
DDB2	-0.42525	5.68508	-4.47909	1.07701e-05	6.42524e-05	2.29752
KCTD4	-1.23513	0.211336	-4.47815	1.08146e-05	6.44201e-05	3.00406
CCR9	-1.0723	-0.439637	-4.47109	1.11539e-05	6.63154e-05	3.01789
CCL18	-2.09723	3.46013	-4.46983	1.12158e-05	6.65573e-05	2.55765
ABCD3	-0.349076	6.26753	-4.46921	1.12462e-05	6.67128e-05	2.24537
GCHFR	-0.606946	4.39622	-4.46856	1.12784e-05	6.68784e-05	2.37475
KLKB1	-1.02864	1.29626	-4.46698	1.13563e-05	6.72133e-05	2.87215
SLC1A3	-1.00797	3.27961	-4.46637	1.13868e-05	6.73688e-05	2.57875
MARS2	-0.474332	3.2935	-4.46473	1.14688e-05	6.77775e-05	2.56922
DNAJB9	-0.39824	6.04289	-4.4632	1.15454e-05	6.81531e-05	2.2223
LARP4	-0.281413	5.70005	-4.46109	1.16526e-05	6.87344e-05	2.2217
OSGEPL1	-0.28731	3.27689	-4.46072	1.16714e-05	6.87933e-05	2.5558
TBC1D7	-0.441129	4.24901	-4.45682	1.18717e-05	6.98691e-05	2.35045
IGSF6	-0.815681	2.33397	-4.4555	1.19403e-05	7.02203e-05	2.69819
D2HGDH	-0.484533	5.42568	-4.45088	1.21833e-05	7.14888e-05	2.1919
CNN3	-0.355064	7.5687	-4.44933	1.2266e-05	7.19203e-05	2.18271
FAM118B	-0.372166	4.09683	-4.44542	1.24769e-05	7.30478e-05	2.33051
AIF1L	-0.70913	8.46103	-4.44218	1.26543e-05	7.40313e-05	2.1824
EDA2R	-0.551131	3.53322	-4.43976	1.27882e-05	7.46753e-05	2.41813
PLEKHA5	-0.416673	5.55048	-4.43837	1.28658e-05	7.50726e-05	2.13325
RND1	-0.493318	1.61523	-4.43746	1.29167e-05	7.53136e-05	2.71795
COMMD8	-0.368294	4.43663	-4.43704	1.29401e-05	7.54223e-05	2.2372
PARP4	-0.338596	7.20282	-4.43684	1.29518e-05	7.54625e-05	2.12064
LOC154822	-0.73647	-1.63047	-4.43589	1.30051e-05	7.57171e-05	2.93214
C12orf75	-0.636559	6.73488	-4.43271	1.31861e-05	7.66475e-05	2.09508
ENO1	-0.345573	11.2504	-4.43123	1.32712e-05	7.70092e-05	2.24494
DMRTA1	-0.696826	2.34799	-4.42877	1.34141e-05	7.77133e-05	2.58583
TRIM41	-0.265388	5.79431	-4.42803	1.34571e-05	7.78863e-05	2.08111
ATOX1	-0.468323	5.73211	-4.42731	1.34989e-05	7.80711e-05	2.08006
DNAJA4	-0.866141	5.07793	-4.42578	1.35893e-05	7.85649e-05	2.11321
RAB39	-0.941659	-1.8351	-4.42499	1.36358e-05	7.87759e-05	2.89551
MAPRE2	-0.418338	5.42175	-4.42441	1.36702e-05	7.89453e-05	2.08214
C20orf24	-0.385975	6.42006	-4.42109	1.38682e-05	8.00008e-05	2.04485
SLC25A10	-0.546042	6.10863	-4.42046	1.39063e-05	8.01908e-05	2.04375
RTN4IP1	-0.315306	3.81094	-4.41911	1.39881e-05	8.05445e-05	2.27694
ZNF330	-0.291295	4.77084	-4.41769	1.40744e-05	8.0982e-05	2.11155
ITGB7	-0.474347	4.52496	-4.41672	1.41338e-05	8.12643e-05	2.13971
TCTA	-0.397865	6.45806	-4.41601	1.4177e-05	8.14827e-05	2.0239
PRICKLE2	-0.420837	4.86897	-4.41283	1.43738e-05	8.2523e-05	2.08034
UQCRFS1	-0.413408	6.67672	-4.41226	1.44094e-05	8.26973e-05	2.00973
L2HGDH	-0.489625	3.91637	-4.40956	1.45791e-05	8.36334e-05	2.21665
ENTPD8	-1.0944	1.5904	-4.40858	1.46411e-05	8.39352e-05	2.6025
GP1BA	-0.696336	0.183369	-4.40811	1.46707e-05	8.40742e-05	2.72043
APOB	-1.4476	-1.27193	-4.40786	1.46862e-05	8.41321e-05	2.80516
SUSD3	-0.753537	2.49396	-4.40695	1.47444e-05	8.43736e-05	2.47347
HPS1	-0.338426	6.56942	-4.4052	1.48567e-05	8.4906e-05	1.97968
PEX10	-0.269217	5.36724	-4.40284	1.50087e-05	8.56674e-05	1.99631
HOXA5	-0.646703	3.60302	-4.40246	1.50332e-05	8.57761e-05	2.25016
NR1H3	-0.393825	4.86493	-4.40095	1.51319e-05	8.62139e-05	2.03173
MPDZ	-0.46969	4.62667	-4.40047	1.51635e-05	8.63286e-05	2.05847
KIAA0391	-0.261973	4.87741	-4.39834	1.53038e-05	8.70668e-05	2.0196
TTC7A	-0.352776	6.3174	-4.39766	1.53485e-05	8.7258e-05	1.94811
SLC17A5	-0.500642	5.49099	-4.39739	1.53667e-05	8.73302e-05	1.96662
ZC3HC1	-0.304474	5.29345	-4.39659	1.54194e-05	8.75345e-05	1.97544
PFAS	-0.300752	5.43595	-4.39318	1.56485e-05	8.87708e-05	1.9523
EIF4EBP3	-0.540612	5.04704	-4.39191	1.57342e-05	8.91604e-05	1.97616
UGT2B11	-1.27181	-2.0884	-4.3908	1.58098e-05	8.95565e-05	2.76712
SPAG9	-0.325397	7.27604	-4.39058	1.58248e-05	8.96091e-05	1.93118
SGK2	-0.618829	4.56635	-4.38909	1.5927e-05	9.00903e-05	2.0199
CAMKK2	-0.27293	6.37776	-4.38713	1.60617e-05	9.07216e-05	1.90464
HLA-G	-1.07782	3.45969	-4.38637	1.61144e-05	9.09864e-05	2.21292
FDXR	-0.498397	5.90738	-4.38619	1.61273e-05	9.1027e-05	1.90544
MRPS27	-0.231675	6.32547	-4.38439	1.62527e-05	9.16686e-05	1.89345
NHS	-0.490533	5.19265	-4.38372	1.62994e-05	9.1899e-05	1.92999
FAM195A	-0.611387	5.93664	-4.38158	1.64507e-05	9.2619e-05	1.8859
NLGN1	-0.795369	3.79845	-4.37985	1.65737e-05	9.31348e-05	2.11796
POLDIP2	-0.293566	7.8811	-4.3786	1.66628e-05	9.35454e-05	1.90004
KIAA0174	-0.193731	7.48271	-4.37807	1.6701e-05	9.37261e-05	1.88548
CCNYL1	-0.347684	4.65897	-4.37771	1.67267e-05	9.38027e-05	1.96069
C1orf186	-1.22093	5.77741	-4.37763	1.67326e-05	9.38027e-05	1.87363
ACADSB	-0.461686	5.6473	-4.37658	1.68085e-05	9.41277e-05	1.87384
PLXNC1	-0.989643	1.9785	-4.37445	1.69634e-05	9.48312e-05	2.41641
TRIM5	-0.272195	4.78168	-4.37324	1.70517e-05	9.52084e-05	1.92722
C4orf49	-1.11329	-0.648852	-4.37318	1.70561e-05	9.52084e-05	2.63442
C15orf51	-0.768189	-1.66265	-4.37047	1.72558e-05	9.62207e-05	2.67212
PAPD5	-0.33935	4.71516	-4.36922	1.73486e-05	9.6704e-05	1.9188
SLCO2B1	-0.802088	5.36313	-4.36873	1.73852e-05	9.68736e-05	1.85631
LAPTM4A	-0.272404	9.19541	-4.36581	1.7605e-05	9.79939e-05	1.89479
MRPL30	-0.253909	5.46079	-4.36409	1.77354e-05	9.865e-05	1.83146
FNTB	-0.2235	5.22019	-4.36242	1.78626e-05	9.92171e-05	1.84049
GLB1	-0.375344	7.27917	-4.36041	1.80175e-05	0.000100013	1.80745
HAGHL	-0.975065	3.77855	-4.3604	1.80187e-05	0.000100013	2.04241
COG2	-0.211548	5.3205	-4.36007	1.80437e-05	0.000100081	1.82364
SLC15A2	-1.09829	3.59477	-4.35982	1.80632e-05	0.000100138	2.07718
ATXN2	-0.236471	5.70883	-4.35978	1.80666e-05	0.000100138	1.80268
C9orf44	-1.03981	-1.40566	-4.35832	1.81795e-05	0.000100657	2.6135
PLCE1	-0.686353	3.17666	-4.35465	1.84682e-05	0.000102076	2.13906
PGA3	-1.29444	-1.69748	-4.35214	1.8668e-05	0.000103072	2.60086
ANKIB1	-0.380676	6.65523	-4.35213	1.86682e-05	0.000103072	1.76242
MLXIPL	-1.20388	4.59513	-4.35133	1.87329e-05	0.000103357	1.86123
MCF2	-0.908825	-2.11362	-4.351	1.8759e-05	0.000103464	2.61058
NOSTRIN	-0.626657	3.86925	-4.34882	1.89347e-05	0.000104368	1.9771
TCHP	-0.226274	4.42969	-4.34636	1.91352e-05	0.000105354	1.86534
FASTKD3	-0.2711	3.13359	-4.34576	1.91849e-05	0.000105517	2.11118
C5orf27	-0.980137	-1.32636	-4.34272	1.94353e-05	0.00010682	2.54821
SLFN13	-0.626533	5.59186	-4.34231	1.94698e-05	0.000106934	1.73595
CLPTM1L	-0.346393	7.00985	-4.34184	1.95091e-05	0.000107075	1.72544
HEXB	-0.360461	7.14197	-4.3408	1.95955e-05	0.000107512	1.72403
ANKRD45	-0.788211	1.9845	-4.33878	1.97657e-05	0.000108408	2.27129
NLN	-0.600598	3.8955	-4.33822	1.98129e-05	0.000108604	1.92876
CPEB4	-0.509468	5.61349	-4.33762	1.98637e-05	0.000108831	1.71593
ANAPC13	-0.291992	6.21328	-4.33675	1.99379e-05	0.000109162	1.69902
ACN9	-0.492801	3.84491	-4.33588	2.00124e-05	0.000109531	1.92928
LOC652276	-0.36293	1.6404	-4.33147	2.03922e-05	0.000111377	2.2846
TEC	-0.309412	2.13974	-4.32961	2.05548e-05	0.000112187	2.21289
TM4SF18	-0.699085	3.85123	-4.32587	2.08851e-05	0.000113792	1.88744
CABLES1	-0.487629	5.38121	-4.32559	2.09105e-05	0.000113891	1.67913
CFDP1	-0.362468	6.00476	-4.32384	2.10669e-05	0.000114639	1.6488
TMEM132E	-1.17147	1.88644	-4.32381	2.10697e-05	0.000114639	2.22386
RNF19B	-0.387741	5.0456	-4.32109	2.13153e-05	0.000115856	1.68683
PRKAG1	-0.221606	5.8971	-4.31726	2.16652e-05	0.000117634	1.62412
TRIM63	-1.5931	-0.758301	-4.31656	2.17305e-05	0.000117908	2.41561
TPCN1	-0.352988	7.24593	-4.31472	2.19008e-05	0.000118668	1.62051
BEX2	-0.671634	4.72844	-4.31414	2.1955e-05	0.00011892	1.69279
CCDC90A	-0.30149	4.11889	-4.31315	2.20474e-05	0.000119339	1.78412
MUTED	-0.324381	5.1861	-4.31247	2.21118e-05	0.000119646	1.63974
DEF8	-0.261929	6.27469	-4.31233	2.21251e-05	0.000119676	1.59945
CTSL2	-0.70148	1.07388	-4.31107	2.22439e-05	0.000120236	2.25988
SDCBP	-0.418936	7.80056	-4.31061	2.22868e-05	0.000120427	1.62017
UFSP2	-0.296363	5.32623	-4.31032	2.23142e-05	0.000120534	1.62076
HSD17B14	-1.05157	3.38314	-4.30961	2.23818e-05	0.000120815	1.91612
TRPC2	-1.35219	-1.95014	-4.30934	2.24075e-05	0.000120913	2.44185
AMBP	-1.43274	1.72217	-4.30714	2.26181e-05	0.000121961	2.1774
LCLAT1	-0.299333	4.35793	-4.30707	2.26251e-05	0.000121961	1.71737
SKAP2	-0.38088	6.78647	-4.30695	2.26366e-05	0.000121982	1.5801
ADHFE1	-0.602809	4.13283	-4.30605	2.27231e-05	0.000122405	1.75281
PF4V1	-1.55107	0.108261	-4.30444	2.28787e-05	0.000123159	2.31051
C11orf85	-1.34847	-1.41255	-4.29937	2.33764e-05	0.000125666	2.38143
ANGPTL7	-1.51273	-2.18091	-4.29831	2.34819e-05	0.000126147	2.4064
RNF128	-0.869955	5.70757	-4.29796	2.35172e-05	0.000126294	1.55138
CRTAP	-0.290486	8.43167	-4.29773	2.35394e-05	0.000126369	1.58941
MYO6	-0.388792	7.40991	-4.29681	2.36313e-05	0.00012682	1.55245
PARP10	-0.329914	6.63489	-4.29557	2.37561e-05	0.000127402	1.53249
LOC401397	-0.339107	5.69882	-4.2935	2.39659e-05	0.000128395	1.53369
SLC35D1	-0.376517	5.21796	-4.28966	2.43581e-05	0.000130319	1.54508
TRIP6	-0.381802	7.1249	-4.28799	2.45313e-05	0.000131156	1.50955
ZNF189	-0.334318	4.64557	-4.28721	2.4613e-05	0.000131548	1.59447
EFHB	-0.859747	1.17724	-4.28682	2.46527e-05	0.000131671	2.15404
SLC30A8	-1.4681	-2.62596	-4.2861	2.47287e-05	0.000132032	2.37117
AMIGO1	-0.557129	2.39457	-4.28259	2.50987e-05	0.000133648	1.98607
BLVRA	-0.41369	6.33015	-4.28258	2.50994e-05	0.000133648	1.47908
IQCK	-0.366221	5.3261	-4.28221	2.51386e-05	0.000133766	1.50725
ARSE	-1.32392	5.51664	-4.28001	2.53739e-05	0.000134927	1.48716
RAB7A	-0.225223	8.37094	-4.27862	2.55228e-05	0.000135581	1.51023
C13orf1	-0.267772	3.90428	-4.27767	2.56254e-05	0.000136034	1.68247
ARHGAP1	-0.297126	7.9628	-4.2766	2.57416e-05	0.000136604	1.48819
RIT1	-0.271816	5.666	-4.27628	2.57766e-05	0.000136726	1.46554
PRDM4	-0.270175	5.72697	-4.27623	2.5782e-05	0.000136726	1.46313
TECPR1	-0.388582	4.13881	-4.27562	2.58486e-05	0.000137033	1.62915
FUCA2	-0.304238	6.98636	-4.275	2.59166e-05	0.000137348	1.45436
SYNM	-0.651185	3.84929	-4.27339	2.60936e-05	0.000138192	1.67621
RAB1A	-0.219053	7.59962	-4.27212	2.62331e-05	0.000138837	1.4586
AGBL4	-0.805991	-0.9807	-4.27169	2.62816e-05	0.000139	2.25167
LRRC50	-0.952709	1.57095	-4.27089	2.63702e-05	0.000139422	2.05056
GPR89B	-0.874351	-0.169844	-4.26842	2.66465e-05	0.000140741	2.18838
NCRNA00175	-0.988734	-2.09466	-4.26727	2.6776e-05	0.00014133	2.28314
PGAM1	-0.324697	8.03773	-4.26617	2.69006e-05	0.000141844	1.44876
MBP	-0.413122	6.0793	-4.26546	2.69802e-05	0.000142144	1.41206
CD99L2	-0.32599	6.74285	-4.26535	2.69936e-05	0.000142144	1.41189
DHRS4L2	-0.516398	4.60454	-4.26225	2.73486e-05	0.000143821	1.4997
C17orf71	-0.298238	4.38804	-4.26089	2.75054e-05	0.000144548	1.52665
CTSD	-0.57579	11.6805	-4.25986	2.76251e-05	0.000145129	1.56419
MSR1	-0.778628	4.52717	-4.25916	2.77063e-05	0.000145507	1.49826
BFAR	-0.25584	6.42615	-4.25772	2.78753e-05	0.000146345	1.37914
FAM21C	-0.222149	6.3322	-4.25508	2.81863e-05	0.00014783	1.36863
ANO5	-0.78409	2.97333	-4.25451	2.82536e-05	0.000148134	1.77451
INADL	-0.352386	6.55114	-4.25357	2.83659e-05	0.000148573	1.36299
SLC35B4	-0.305246	5.10972	-4.25252	2.84914e-05	0.000149131	1.40475
PALB2	-0.251423	3.81428	-4.24932	2.88775e-05	0.000150901	1.58699
PACSIN2	-0.501737	6.08957	-4.24859	2.8966e-05	0.000151313	1.34433
LYRM1	-0.301173	5.40777	-4.24825	2.90081e-05	0.000151482	1.36575
KIAA1614	-0.618155	2.72763	-4.2466	2.92096e-05	0.000152383	1.78734
PCYT1A	-0.371539	4.01868	-4.24632	2.9244e-05	0.000152512	1.5346
C2orf67	-0.418873	6.16296	-4.24621	2.92575e-05	0.000152531	1.33407
COQ7	-0.250388	5.03607	-4.2456	2.93328e-05	0.000152873	1.38375
IVD	-0.305998	6.91607	-4.24311	2.96403e-05	0.000154374	1.32531
ESRRA	-0.379955	6.72197	-4.24299	2.96556e-05	0.000154402	1.32212
FBXO22	-0.262399	4.63594	-4.24214	2.97616e-05	0.00015474	1.41504
ATP6V1C1	-0.35469	6.63503	-4.23932	3.01158e-05	0.000156332	1.30662
KCNJ5	-1.14087	1.32533	-4.23837	3.02353e-05	0.0001569	1.94819
KCNJ3	-1.05508	1.17836	-4.23528	3.06305e-05	0.000158793	1.9502
C10orf67	-0.698065	0.191856	-4.23414	3.07766e-05	0.000159445	2.02742
A2LD1	-0.460276	2.41949	-4.23392	3.08058e-05	0.000159544	1.78867
F10	-1.39059	1.99607	-4.2323	3.10147e-05	0.000160414	1.84503
SNX10	-0.499882	6.59882	-4.2312	3.11584e-05	0.000161052	1.27395
PCDHGC3	-0.402062	7.18386	-4.23043	3.12586e-05	0.000161463	1.28021
MORN1	-0.477427	2.55263	-4.22852	3.15097e-05	0.000162547	1.7456
F7	-1.13898	-1.60762	-4.22804	3.15728e-05	0.000162819	2.11285
ACADVL	-0.402739	9.27551	-4.22754	3.16401e-05	0.000163037	1.33974
IQUB	-0.746454	2.23505	-4.22745	3.16511e-05	0.000163037	1.79167
ACBD5	-0.302477	5.85332	-4.22739	3.16587e-05	0.000163037	1.26398
NSUN4	-0.293177	5.15862	-4.22733	3.1667e-05	0.000163037	1.30008
C1orf69	-0.335804	3.51652	-4.22675	3.17438e-05	0.000163379	1.55776
CLTCL1	-0.389974	2.77075	-4.22596	3.18496e-05	0.000163869	1.69797
VDAC3	-0.282688	6.65411	-4.2244	3.20572e-05	0.00016483	1.24735
FRG1B	-0.430452	3.93791	-4.22167	3.24256e-05	0.000166452	1.45232
ELFN2	-1.08191	4.2791	-4.21788	3.29435e-05	0.000169055	1.37351
HTRA4	-1.26228	-0.139421	-4.21597	3.32081e-05	0.000170357	1.98126
KCNB2	-1.21854	-2.77508	-4.21423	3.34503e-05	0.000171431	2.09903
DZIP3	-0.361979	5.03784	-4.20733	3.44265e-05	0.000176032	1.23132
PSMD9	-0.257105	5.83509	-4.20722	3.4442e-05	0.000176054	1.1843
SCML2	-0.704746	-0.129292	-4.20711	3.44583e-05	0.00017608	1.94614
GBA	-0.330439	6.65641	-4.20667	3.45209e-05	0.000176343	1.17694
MAT2A	-0.29563	7.88496	-4.20376	3.4943e-05	0.000178441	1.19488
ALAS2	-1.33913	-1.23678	-4.20292	3.50654e-05	0.000179008	1.99853
C17orf107	-0.644654	2.71589	-4.201	3.53474e-05	0.000180271	1.60918
AKAP10	-0.497224	4.46335	-4.19926	3.56036e-05	0.000181343	1.26948
STARD7	-0.216829	7.34179	-4.19916	3.56183e-05	0.000181359	1.16009
FCGRT	-0.357495	7.62892	-4.19851	3.57158e-05	0.000181738	1.16592
ACHE	-1.13823	3.22351	-4.19803	3.57871e-05	0.000181982	1.50292
STAMBP	-0.244955	5.23046	-4.19556	3.61562e-05	0.000183697	1.16833
CLUAP1	-0.317607	5.33992	-4.19437	3.6335e-05	0.00018453	1.15586
POR	-0.329836	7.44072	-4.19325	3.65059e-05	0.000185218	1.13948
DMXL1	-0.376791	5.56406	-4.19179	3.67279e-05	0.000186104	1.13298
BICC1	-1.00938	5.66127	-4.19114	3.6827e-05	0.000186546	1.12628
ASNA1	-0.273054	6.71168	-4.18976	3.70382e-05	0.000187495	1.11056
CCDC135	-1.14439	2.75894	-4.18812	3.72927e-05	0.000188601	1.55101
TSG1	-1.04778	-1.48504	-4.18616	3.75965e-05	0.000190015	1.94648
TNFSF8	-0.863886	0.0477225	-4.18601	3.76206e-05	0.000190075	1.85128
CHCHD10	-0.692512	6.61709	-4.18407	3.79245e-05	0.000191549	1.08721
F8A1	-0.329365	3.63556	-4.18246	3.81783e-05	0.000192651	1.35855
SMO	-0.606685	6.76012	-4.18246	3.81795e-05	0.000192651	1.08227
C9orf98	-0.602746	2.97363	-4.18156	3.83225e-05	0.000193249	1.48616
C9orf46	-0.37617	4.28812	-4.17998	3.85734e-05	0.000194452	1.22214
LILRA6	-1.05263	1.10557	-4.17772	3.89377e-05	0.000195974	1.73205
C17orf87	-0.73729	0.125414	-4.17514	3.93554e-05	0.000197949	1.80334
CCDC102A	-0.458267	4.18668	-4.1746	3.94437e-05	0.000198329	1.21901
SLC35D2	-0.284367	4.91905	-4.17409	3.95272e-05	0.000198622	1.11183
EVC	-0.77909	7.60323	-4.174	3.95415e-05	0.000198631	1.06842
SOAT1	-0.43201	5.83707	-4.16739	4.06393e-05	0.000203494	1.02697
USP22	-0.274158	8.49081	-4.16375	4.12559e-05	0.000206253	1.05787
ACP2	-0.274971	6.27565	-4.15985	4.1926e-05	0.00020947	0.991203
USH1G	-1.29475	0.189468	-4.15884	4.21016e-05	0.000210214	1.73552
AP1M1	-0.231969	6.50204	-4.15646	4.2518e-05	0.000212225	0.977863
ABCD4	-0.289671	5.72772	-4.15619	4.2564e-05	0.000212387	0.98628
PXDN	-0.656708	7.37602	-4.15574	4.26441e-05	0.000212652	0.989955
NPM2	-0.839639	2.18276	-4.15524	4.27315e-05	0.00021302	1.51672
MFN2	-0.267453	7.14523	-4.15495	4.27827e-05	0.00021314	0.980957
C3orf18	-0.602904	3.73334	-4.15325	4.30837e-05	0.000214572	1.22403
ITGAX	-0.738538	5.11689	-4.15187	4.33309e-05	0.000215598	1.00561
TTLL7	-0.944632	1.1112	-4.15084	4.3515e-05	0.000216445	1.62748
BTBD19	-0.696128	1.15559	-4.14527	4.45268e-05	0.000220988	1.60183
PLEKHF2	-0.312189	4.46428	-4.14289	4.4964e-05	0.000222947	1.04778
ATP6V1F	-0.404671	7.91292	-4.14264	4.5011e-05	0.000223074	0.955254
ZNF280B	-0.609833	1.48573	-4.14212	4.51072e-05	0.000223445	1.55604
EIF4ENIF1	-0.221825	5.39541	-4.14146	4.52308e-05	0.000223937	0.944277
TNFRSF10A	-0.659529	2.00322	-4.13913	4.56668e-05	0.000225861	1.48002
TNFSF9	-0.77732	3.19002	-4.13699	4.60709e-05	0.000227716	1.27062
C1QL3	-1.06275	0.61527	-4.13642	4.61786e-05	0.000228177	1.61481
KIAA0664P3	-0.569567	1.48287	-4.13496	4.64565e-05	0.00022936	1.52873
MYH8	-1.92522	-0.466218	-4.13417	4.66083e-05	0.000229938	1.68929
TAF13	-0.60175	2.3879	-4.12982	4.74492e-05	0.00023372	1.38653
PFDN1	-0.229766	6.30615	-4.12811	4.77823e-05	0.000235139	0.866914
ATP5G1	-0.473246	6.69629	-4.12551	4.82963e-05	0.000237242	0.858271
FGD4	-0.378666	5.48379	-4.12549	4.83002e-05	0.000237242	0.876848
CTAGE1	-0.570042	-1.16108	-4.12486	4.84235e-05	0.000237773	1.6967
ESPN	-1.13954	2.71763	-4.1241	4.8576e-05	0.000238448	1.30888
FBXL2	-0.42318	4.32854	-4.12362	4.86713e-05	0.00023884	0.994663
DCI	-0.496091	7.1753	-4.1232	4.87554e-05	0.000239178	0.857573
SELENBP1	-0.592024	5.11492	-4.12055	4.92888e-05	0.00024172	0.883494
C4A	-0.899491	10.0496	-4.12024	4.9352e-05	0.000241954	0.948022
SLC31A1	-0.374117	5.48229	-4.11889	4.96257e-05	0.000243144	0.851233
SPNS1	-0.320054	6.52966	-4.11876	4.9651e-05	0.000243192	0.830714
RMND1	-0.344205	4.85011	-4.11732	4.9945e-05	0.00024448	0.897262
LY86	-0.816629	3.16319	-4.11611	5.01927e-05	0.000245616	1.19493
REP15	-0.519569	0.907956	-4.11574	5.02694e-05	0.000245915	1.51076
ATP6V0C	-0.359393	8.56288	-4.11549	5.0322e-05	0.000246095	0.871942
MGAT4B	-0.302085	8.31121	-4.11515	5.03912e-05	0.000246355	0.861609
KIAA1033	-0.305647	6.19157	-4.11508	5.04065e-05	0.000246355	0.816799
PPA2	-0.317876	5.86181	-4.11121	5.12103e-05	0.00025005	0.806796
PAM	-0.375066	7.71868	-4.10827	5.18302e-05	0.000252998	0.815088
PARD6B	-0.365214	5.71339	-4.10787	5.19165e-05	0.000253341	0.79821
PTPRM	-0.400312	6.72075	-4.10595	5.23258e-05	0.0002551	0.782481
BCAS3	-0.257179	5.46544	-4.10471	5.25903e-05	0.000256231	0.797101
RELN	-1.68358	4.03721	-4.1046	5.26156e-05	0.000256274	0.973999
C14orf105	-0.773708	6.40636	-4.1041	5.27223e-05	0.000256715	0.773398
PEX11A	-0.39725	2.34314	-4.10188	5.32019e-05	0.000258729	1.28595
CXCR2P1	-1.08619	-1.40385	-4.10157	5.32695e-05	0.000258898	1.62173
MYH15	-0.794335	-2.16877	-4.10098	5.33984e-05	0.000259444	1.65347
ATG16L1	-0.242829	5.18974	-4.0978	5.4097e-05	0.000262676	0.788955
LEAP2	-0.840225	-0.959528	-4.09747	5.41697e-05	0.000262866	1.58169
FLII	-0.262032	8.18506	-4.09695	5.42847e-05	0.000263343	0.786632
WSCD1	-0.621858	5.28715	-4.09546	5.46157e-05	0.000264785	0.772522
FBLN7	-0.969212	3.32835	-4.09508	5.47005e-05	0.000265115	1.08089
ZMYND10	-1.11724	3.83795	-4.09102	5.56146e-05	0.000269121	0.961048
TPI1P2	-0.42662	0.424274	-4.09044	5.57465e-05	0.000269558	1.45508
MDM1	-0.291663	3.59308	-4.08993	5.58613e-05	0.000269991	1.00704
MTMR2	-0.312054	5.85846	-4.08899	5.60775e-05	0.000270869	0.720742
AHCY	-0.334239	7.63154	-4.08757	5.64021e-05	0.000272185	0.732168
PYGL	-0.535557	5.43499	-4.08726	5.64738e-05	0.000272448	0.731245
C5orf15	-0.263581	6.86417	-4.08471	5.70628e-05	0.00027512	0.702155
C8orf84	-0.983504	3.81005	-4.08455	5.70996e-05	0.000275213	0.941793
TBRG4	-0.308601	6.67028	-4.07901	5.84026e-05	0.000281063	0.677737
SRBD1	-0.248196	4.00693	-4.07817	5.86022e-05	0.000281851	0.877864
HPCA	-0.877997	0.569588	-4.07782	5.86846e-05	0.00028216	1.39513
HCP5	-0.466707	5.38938	-4.07615	5.90859e-05	0.000283916	0.691132
HERC5	-0.509537	2.73715	-4.07505	5.93513e-05	0.00028493	1.11662
C4orf33	-0.505029	3.62201	-4.07461	5.94575e-05	0.000285352	0.942115
NFIB	-0.409286	6.7482	-4.07439	5.95106e-05	0.000285482	0.660751
KCNAB2	-0.693188	3.97931	-4.07173	6.01568e-05	0.000288268	0.858508
NCEH1	-0.499681	6.67436	-4.07136	6.02462e-05	0.000288608	0.648306
PARG	-0.297977	4.59165	-4.0705	6.04585e-05	0.000289537	0.748443
C16orf80	-0.200235	4.9993	-4.06817	6.10321e-05	0.000292017	0.691555
RBPMS	-0.361299	8.05252	-4.06722	6.12683e-05	0.000292969	0.667394
ZDHHC9	-0.324981	6.20361	-4.06671	6.13939e-05	0.00029348	0.629658
MPDU1	-0.329059	6.63065	-4.06632	6.14917e-05	0.0002938	0.628517
NAPSA	-1.19491	5.71078	-4.06514	6.17871e-05	0.000295001	0.633226
KATNAL1	-0.304866	4.27523	-4.0645	6.19471e-05	0.000295675	0.775397
COQ10B	-0.242552	5.36196	-4.06277	6.23845e-05	0.000297491	0.641379
TUBG1	-0.297305	5.93568	-4.0601	6.30642e-05	0.000300277	0.607677
BEX1	-1.22302	1.22407	-4.05961	6.31884e-05	0.000300777	1.26785
C1orf163	-0.380558	2.94244	-4.05815	6.35621e-05	0.000302281	1.01448
CHP	-0.280472	7.51343	-4.05722	6.38029e-05	0.000303242	0.611677
PPCS	-0.242701	5.84441	-4.05601	6.41166e-05	0.000304457	0.594082
SLC6A10P	-0.644415	-0.533168	-4.05563	6.4215e-05	0.00030474	1.39712
TG	-1.07184	0.748867	-4.05407	6.46234e-05	0.000306493	1.29009
ARHGAP42	-0.549428	3.41211	-4.05291	6.4927e-05	0.000307747	0.902073
GAMT	-0.635857	5.81856	-4.05147	6.53061e-05	0.000309264	0.577349
NFE2L1	-0.27721	9.48035	-4.05139	6.53271e-05	0.00030927	0.65982
DNAJA2	-0.217971	6.51391	-4.0512	6.53759e-05	0.000309408	0.569693
NIPSNAP3A	-0.298588	4.73915	-4.04914	6.59235e-05	0.000311718	0.647238
P2RY12	-0.838677	-0.332962	-4.04729	6.64189e-05	0.000313777	1.35171
LYRM5	-0.284949	4.11816	-4.04696	6.65089e-05	0.000314108	0.736782
WNT2B	-0.87052	0.868876	-4.04459	6.71492e-05	0.000316941	1.24394
TXNDC9	-0.250164	4.83567	-4.04213	6.78187e-05	0.000319909	0.608972
GPRASP2	-0.384903	3.78128	-4.03918	6.86321e-05	0.000323357	0.773754
TLR3	-0.60015	3.55043	-4.03869	6.87674e-05	0.000323801	0.819447
WRB	-0.293325	5.30824	-4.03173	7.07252e-05	0.000332322	0.526079
RBM43	-0.442614	3.97623	-4.02801	7.17917e-05	0.00033693	0.69192
CRY2	-0.324828	6.06154	-4.02793	7.1815e-05	0.000336938	0.4825
CCDC113	-0.448641	4.27342	-4.02682	7.2136e-05	0.000338343	0.631642
SLC4A2	-0.305875	7.80867	-4.0236	7.30786e-05	0.000342458	0.492339
ASAP3	-0.402685	4.91949	-4.02087	7.38865e-05	0.000346037	0.518658
IFIT2	-0.365719	4.64373	-4.01899	7.44465e-05	0.000348452	0.54431
APBB1	-0.364517	5.8504	-4.01845	7.46074e-05	0.000349101	0.450371
CELF4	-0.926519	0.159292	-4.01718	7.49886e-05	0.000350572	1.20113
LEPROT	-0.777822	5.09154	-4.01638	7.52311e-05	0.000351496	0.484812
LOC653786	-1.13107	-1.14773	-4.0159	7.5375e-05	0.000352064	1.28835
TK2	-0.349105	6.63601	-4.01552	7.54913e-05	0.000352502	0.434222
EEF2K	-0.305411	5.20344	-4.01423	7.58846e-05	0.000354101	0.467201
ADCY2	-1.29587	2.34229	-4.01155	7.67044e-05	0.000357529	0.942261
VWCE	-1.06724	1.40504	-4.00807	7.77821e-05	0.000361801	1.05495
ALOX15B	-1.41361	1.45692	-4.00698	7.81249e-05	0.000362965	1.04513
BCKDK	-0.280478	6.85761	-4.00431	7.8963e-05	0.000366425	0.394273
EPS8L2	-0.399055	8.20095	-4.00223	7.96258e-05	0.000369283	0.42426
PEX26	-0.371749	4.59573	-3.99996	8.03524e-05	0.000372323	0.478643
TRADD	-0.361812	5.48578	-3.99714	8.12642e-05	0.000376112	0.383647
ELP4	-0.22959	3.56383	-3.99714	8.12659e-05	0.000376112	0.659086
RFX5	-0.233474	5.53849	-3.99577	8.17132e-05	0.000378071	0.375726
CD84	-0.899412	1.43995	-3.99389	8.23285e-05	0.000380358	0.998049
UGT1A9	-2.0419	2.47085	-3.9903	8.352e-05	0.000385243	0.841347
JUB	-0.389701	5.6195	-3.99026	8.35332e-05	0.000385243	0.351166
CPM	-0.832395	6.33682	-3.98979	8.36888e-05	0.000385848	0.335595
KCTD19	-0.909452	-1.39972	-3.98942	8.38127e-05	0.000386192	1.20507
C19orf54	-0.266001	4.76684	-3.98934	8.38402e-05	0.000386206	0.41635
SLC12A4	-0.313728	6.5588	-3.98855	8.41065e-05	0.000387205	0.331356
RILP	-0.496971	3.99711	-3.98499	8.53093e-05	0.000392168	0.524832
SEC23A	-0.371194	5.3483	-3.98462	8.54342e-05	0.000392628	0.344545
TRIM16L	-0.635693	3.91778	-3.98347	8.58273e-05	0.000393994	0.534901
ADRB2	-0.825135	1.8043	-3.98343	8.58442e-05	0.000393994	0.91488
BCL7A	-0.300876	5.66073	-3.98199	8.63376e-05	0.00039581	0.318254
LOC282997	-0.4363	1.56005	-3.98194	8.63536e-05	0.00039581	0.939699
IGF2R	-0.413513	7.69795	-3.98124	8.65956e-05	0.000396804	0.328173
FKBP15	-0.191372	5.69062	-3.97686	8.81229e-05	0.000403214	0.297761
PNMAL1	-0.785057	5.50301	-3.9758	8.84943e-05	0.000404678	0.302103
HCG4	-0.752229	2.47292	-3.97446	8.89675e-05	0.000406605	0.781689
GGT3P	-0.669178	3.75083	-3.97267	8.96062e-05	0.000409167	0.528259
C22orf36	-0.859717	5.40599	-3.97019	9.04957e-05	0.000413109	0.286436
STAT5A	-0.40563	5.49291	-3.96993	9.05869e-05	0.000413405	0.280528
ASGR2	-0.841637	-0.476383	-3.96904	9.09086e-05	0.000414511	1.07183
PMS2L4	-0.366753	1.72339	-3.96845	9.11227e-05	0.000415367	0.86947
SMCR7	-0.331824	5.50238	-3.96774	9.13827e-05	0.000416311	0.27176
CTSH	-0.523897	7.91086	-3.96571	9.21215e-05	0.000418826	0.276578
HGFAC	-1.45217	1.4978	-3.96491	9.24144e-05	0.000419915	0.883588
GLA	-0.29733	5.17291	-3.96372	9.28549e-05	0.000421673	0.278733
B2M	-0.414162	10.9957	-3.9627	9.32333e-05	0.000423146	0.383989
MAP1B	-0.666725	5.36339	-3.96032	9.41178e-05	0.000426676	0.25202
GALNT5	-1.28505	1.94919	-3.96031	9.41198e-05	0.000426676	0.809252
GALNT4	-0.371756	4.85641	-3.95964	9.43707e-05	0.000427567	0.294095
NUCB1	-0.248424	8.98602	-3.95689	9.54085e-05	0.000431895	0.282217
KCNJ12	-1.12453	0.896188	-3.95434	9.63785e-05	0.000435659	0.904847
ABHD14B	-0.339827	7.55832	-3.9534	9.67376e-05	0.000437156	0.219096
C6orf72	-0.414421	5.28169	-3.95311	9.68517e-05	0.000437546	0.230506
MAP1LC3B	-0.295735	7.37775	-3.95081	9.77391e-05	0.000441301	0.204034
SLC35A5	-0.250307	5.25043	-3.95041	9.78935e-05	0.000441744	0.222686
GPC4	-0.620883	7.23993	-3.94816	9.87692e-05	0.000445312	0.190425
NDUFB3	-0.312322	5.55174	-3.9478	9.89099e-05	0.000445818	0.194439
ADORA3	-0.768657	3.2342	-3.9472	9.91478e-05	0.000446762	0.539071
PHKB	-0.284587	6.56295	-3.94563	9.97665e-05	0.000449293	0.169891
LOC100133985	-0.758573	-0.409862	-3.94483	0.000100084	0.000450592	0.97819
SPTLC3	-0.4854	5.79685	-3.94466	0.000100151	0.000450637	0.173263
TFPI	-0.779126	7.11933	-3.94377	0.000100502	0.000451955	0.171097
TXLNB	-1.02914	0.234281	-3.94125	0.000101512	0.000455975	0.913976
SIGLEC9	-0.780283	1.28472	-3.94077	0.000101706	0.000456717	0.817463
PCDHGB1	-1.17653	0.522993	-3.93499	0.000104055	0.000466517	0.866348
KIF1B	-0.287287	6.30058	-3.93239	0.00010513	0.000470749	0.120001
VPS33A	-0.233519	4.76543	-3.93033	0.000105991	0.000473834	0.194991
TP53INP1	-0.37818	6.11167	-3.93023	0.000106031	0.000473834	0.113302
ASAH1	-0.496155	8.00574	-3.92997	0.000106139	0.000474185	0.145878
APITD1	-0.314733	4.50516	-3.92702	0.000107385	0.000479474	0.217778
FAM164C	-0.308884	3.09963	-3.92687	0.000107445	0.000479474	0.490191
LOC729020	-0.545824	0.309628	-3.92529	0.000108117	0.000481924	0.849157
KDELC1	-0.560411	4.69458	-3.92429	0.000108545	0.000483693	0.181325
C12orf49	-0.384625	5.30832	-3.9235	0.000108885	0.000485072	0.117977
EZR	-0.388145	10.0675	-3.92202	0.000109522	0.000487772	0.194597
C8orf37	-0.429005	1.75905	-3.9206	0.000110138	0.000489961	0.68781
AACS	-0.269864	5.42533	-3.92041	0.000110218	0.000490178	0.0989326
SIAE	-0.377405	7.04959	-3.91808	0.000111236	0.000494286	0.0736921
TRIM44	-0.512625	5.54476	-3.91627	0.000112031	0.000497396	0.0770864
SEC23B	-0.396375	6.31323	-3.91608	0.000112114	0.000497564	0.0591948
MST1	-0.795357	4.96766	-3.91604	0.000112132	0.000497564	0.119334
NAT15	-0.239639	6.9197	-3.91293	0.000113513	0.00050213	0.052099
PPARGC1B	-0.683076	-0.772134	-3.91248	0.000113717	0.000502889	0.88619
ANKRD52	-0.303123	6.62858	-3.91153	0.00011414	0.000504336	0.0432002
NMT1	-0.16514	7.35717	-3.90821	0.000115643	0.000510258	0.044541
C20orf165	-0.574912	-0.896988	-3.90715	0.000116123	0.000512091	0.875291
HBXIP	-0.321661	6.98032	-3.90551	0.000116873	0.000515015	0.0256345
LGI3	-1.07471	-0.863178	-3.90526	0.000116989	0.000515185	0.866222
DPP3	-0.275953	5.99664	-3.90473	0.000117234	0.000515976	0.0199707
OVGP1	-0.658586	2.97268	-3.90291	0.000118073	0.000519229	0.426191
RPS6KA1	-0.300438	6.69867	-3.90258	0.000118226	0.000519756	0.0106415
GOLGA1	-0.213205	4.87841	-3.90167	0.00011865	0.000521474	0.0754605
MAOA	-0.592614	6.63808	-3.90049	0.000119201	0.000523678	0.00231543
GRIA4	-1.57174	-1.09714	-3.90046	0.000119218	0.000523678	0.863979
USP18	-0.271843	3.29363	-3.9002	0.000119337	0.000524054	0.352759
MGST3	-0.313256	7.44434	-3.89975	0.00011955	0.000524846	0.0156582
DNAJC5B	-1.11321	-0.485187	-3.89787	0.000120432	0.00052857	0.812995
GLB1L2	-0.562208	5.50641	-3.89764	0.000120544	0.00052891	0.00987703
MARCO	-1.4136	1.58963	-3.89754	0.000120591	0.000528972	0.624415
ITGAD	-1.45996	-0.392531	-3.89455	0.000122014	0.000534617	0.794055
CHRNA6	-0.762593	-1.58398	-3.89454	0.000122014	0.000534617	0.871069
BAG2	-0.539482	3.07956	-3.89193	0.000123273	0.00053923	0.365012
UBE2G1	-0.208611	5.9199	-3.89178	0.000123343	0.000539385	-0.0265647
FAAH	-0.525758	5.13134	-3.89035	0.000124034	0.000542258	0.00877849
NEFM	-1.63178	2.01466	-3.88813	0.000125121	0.000546705	0.533747
MCCD1	-1.51724	-2.17741	-3.88789	0.000125236	0.000547056	0.876499
C20orf29	-0.258177	4.0851	-3.88628	0.00012603	0.00055037	0.139692
FLJ35220	-0.365855	4.46362	-3.88349	0.000127413	0.000556014	0.0628212
LOC100101266	-0.545984	0.301362	-3.88346	0.000127429	0.000556014	0.697583
SLC36A2	-1.31772	-2.86373	-3.88116	0.000128578	0.000560717	0.879575
ACSL1	-0.571803	7.26722	-3.88099	0.000128663	0.000560932	-0.0585925
WDR13	-0.340105	7.5128	-3.88023	0.000129047	0.000562354	-0.0544542
IGFN1	-2.11483	0.756954	-3.87923	0.000129553	0.000564344	0.642345
MID1IP1	-0.464945	6.31906	-3.87776	0.000130299	0.000567435	-0.0827346
LOC283922	-0.541885	1.50227	-3.87585	0.000131271	0.000571194	0.555706
SNX32	-0.93174	-1.45249	-3.87568	0.00013136	0.000571421	0.79629
DYNC1LI2	-0.229747	7.23835	-3.87551	0.000131446	0.000571639	-0.0795325
CAPG	-0.564145	8.38327	-3.87388	0.000132287	0.000574818	-0.0489079
FYCO1	-0.350112	6.16295	-3.87076	0.000133907	0.000581536	-0.107585
SNN	-0.324271	5.17178	-3.86918	0.000134738	0.000584336	-0.0727154
ARHGAP27	-0.36088	6.30607	-3.86545	0.000136708	0.000592223	-0.127993
COX6A1	-0.417571	7.96761	-3.86508	0.000136904	0.000592911	-0.0956396
RABL5	-0.305161	6.01297	-3.86199	0.000138565	0.000599607	-0.138051
ZNF238	-0.382007	5.78272	-3.85988	0.00013971	0.000604395	-0.14062
DSEL	-0.736348	3.83836	-3.85874	0.00014033	0.000606744	0.0876778
MON1B	-0.286377	5.50793	-3.85721	0.000141165	0.000610021	-0.139197
ADAL	-0.319898	3.45	-3.85668	0.000141458	0.000611118	0.160843
OSGIN1	-0.69668	4.26855	-3.85185	0.00014414	0.000621167	-0.020756
RREB1	-0.397555	5.63789	-3.85185	0.00014414	0.000621167	-0.164912
DCAF4	-0.246221	3.83603	-3.85142	0.000144381	0.000622035	0.0613809
PIH1D2	-0.42703	2.01793	-3.84502	0.000148011	0.000635928	0.376383
SULT4A1	-1.221	0.320219	-3.84492	0.000148073	0.000635964	0.556965
MAP1LC3B2	-0.301578	4.26278	-3.84472	0.000148183	0.000636147	-0.0457753
KLHL32	-0.493409	0.755026	-3.84358	0.000148839	0.000638439	0.513756
PRLR	-1.08373	2.07831	-3.84253	0.000149447	0.000640521	0.358511
[truncated: 13,709 more rows]

## Sheet: BRCA
	logFC	AveExpr	t	P.Value	adj.P.Val	B
LRP2	-6.53583	4.33059	-46.9544	8.79571e-265	1.39632e-260	590.051
C17orf68	-0.608008	5.0142	-12.9607	7.5336e-36	5.05379e-32	70.565
AFF3	-2.20289	5.66461	-12.9397	9.55047e-36	5.05379e-32	70.3277
LYPD6	-1.83352	2.8876	-12.8614	2.30859e-35	7.45114e-32	69.2978
STC2	-1.98682	7.50222	-12.8599	2.34681e-35	7.45114e-32	69.4323
WNK4	-2.54337	3.29554	-12.6584	2.23116e-34	5.90327e-31	67.1354
KIF12	-1.80156	3.88918	-12.5449	7.84885e-34	1.45108e-30	65.9534
THSD4	-1.65422	6.31445	-12.5428	8.03275e-34	1.45108e-30	65.9394
DACH1	-1.9969	3.66269	-12.2051	3.21688e-32	5.1068e-29	62.283
AGR3	-3.36471	4.54125	-12.1955	3.56938e-32	5.15126e-29	62.2073
TMEM84	-1.81275	1.34032	-12.1766	4.37908e-32	5.79316e-29	61.5771
SALL2	-1.03938	4.30506	-12.1609	5.18838e-32	6.33581e-29	61.8368
ESR1	-2.535	7.39883	-12.135	6.85931e-32	7.26333e-29	61.5392
SERPINA11	-2.78549	1.46645	-12.135	6.86299e-32	7.26333e-29	61.1712
ABCC8	-2.57264	1.24927	-12.0823	1.20849e-31	1.12852e-28	60.5681
SUSD3	-1.78044	4.64317	-12.0399	1.90569e-31	1.68071e-28	60.5543
WDR19	-0.600905	4.4769	-11.8836	1.0073e-30	8.41627e-28	58.9126
UBXN10	-1.47984	3.20599	-11.8464	1.49266e-30	1.11237e-27	58.4727
HPN	-1.75481	4.59862	-11.8434	1.54156e-30	1.11237e-27	58.4921
CLSTN2	-1.89796	4.77509	-11.7844	2.8746e-30	1.90143e-27	57.8752
IRS1	-1.06036	5.63838	-11.7441	4.3893e-30	2.68001e-27	57.441
TBC1D9	-1.41937	8.07437	-11.707	6.48094e-30	3.81055e-27	57.0464
PGR	-2.60608	4.68104	-11.6121	1.74628e-29	9.24075e-27	56.0968
BCL2	-1.18202	5.92171	-11.5655	2.83617e-29	1.4524e-26	55.593
ERBB4	-2.25694	4.10026	-11.4167	1.32027e-28	6.35129e-26	54.1076
GPR77	-1.46167	1.6749	-11.3528	2.54221e-28	1.12104e-25	53.2204
CHIC1	-0.625365	3.57541	-11.2918	4.741e-28	2.03414e-25	52.8394
C6orf97	-1.53604	3.66236	-11.2867	4.99489e-28	2.08668e-25	52.7912
DNALI1	-1.80465	4.363	-11.2747	5.64466e-28	2.29767e-25	52.6749
STK32B	-1.58853	2.60885	-11.1444	2.11568e-27	7.99677e-25	51.2956
VAMP2	-0.495391	6.13221	-11.0349	6.35846e-27	2.17451e-24	50.2444
EZH1	-0.445053	5.10252	-11.0336	6.43792e-27	2.17451e-24	50.257
RERG	-1.29236	5.48945	-11.0304	6.65137e-27	2.19074e-24	50.2136
CPB1	-3.88793	2.12456	-11.0287	6.76196e-27	2.19074e-24	50.0978
MYRIP	-1.46555	1.35272	-11.0096	8.19105e-27	2.60066e-24	49.785
KIAA1467	-1.23743	5.83106	-10.988	1.01574e-26	3.16173e-24	49.7875
TBX3	-1.12014	6.29536	-10.983	1.06772e-26	3.23839e-24	49.7303
C1orf64	-2.82564	2.32209	-10.9818	1.08116e-26	3.23839e-24	49.6664
HHAT	-0.742942	4.21523	-10.9467	1.5336e-26	4.5085e-24	49.425
CHDH	-0.845923	4.55328	-10.9352	1.71858e-26	4.96046e-24	49.3052
C6orf155	-1.38514	0.6765	-10.9241	1.9199e-26	5.44256e-24	48.8309
GALNTL1	-1.31027	3.49686	-10.9165	2.07077e-26	5.76728e-24	49.1263
CBX7	-0.682009	4.85527	-10.8948	2.56653e-26	6.79061e-24	48.9009
ZBTB4	-0.420564	6.77235	-10.8922	2.63418e-26	6.85535e-24	48.8346
ITPR1	-0.969434	5.8076	-10.8176	5.50915e-26	1.32512e-23	48.1193
ZNF620	-0.614574	1.38387	-10.7981	6.67077e-26	1.58057e-23	47.7537
SERPINA5	-2.12475	4.28183	-10.7689	8.88763e-26	2.0448e-23	47.6938
PCSK6	-1.24531	5.22365	-10.7484	1.08772e-25	2.46679e-23	47.4649
PRLR	-0.992186	7.57596	-10.7438	1.13803e-25	2.54454e-23	47.3905
CACNA2D2	-1.46138	3.23505	-10.7168	1.48208e-25	3.09579e-23	47.185
RBM24	-1.95928	1.26417	-10.6973	1.79258e-25	3.64836e-23	46.7742
PHF15	-0.653745	5.69083	-10.6766	2.19555e-25	4.35679e-23	46.758
ZNF396	-0.739733	1.83381	-10.6669	2.41194e-25	4.7271e-23	46.5736
RGS22	-2.01475	0.483285	-10.6242	3.65659e-25	6.99379e-23	45.9426
MAGI1	-0.61669	4.90529	-10.6124	4.10009e-25	7.74868e-23	46.1679
PTPRT	-2.34327	3.70949	-10.5999	4.62873e-25	8.54773e-23	46.078
TTC23L	-1.02713	-0.71367	-10.5992	4.6587e-25	8.54773e-23	45.4024
KLHDC1	-0.764336	1.22229	-10.5987	4.68442e-25	8.54773e-23	45.8355
LOC284276	-1.50591	-1.73997	-10.5504	7.47458e-25	1.30985e-22	44.609
BTG2	-0.915801	7.56043	-10.4647	1.70673e-24	2.91338e-22	44.7181
C20orf26	-1.30822	-0.688964	-10.4059	2.99532e-24	4.9532e-22	43.6287
C9orf68	-1.18202	0.611318	-10.3905	3.47095e-24	5.62259e-22	43.7936
PHOSPHO2	-0.654402	2.13975	-10.3805	3.81738e-24	6.1213e-22	43.9214
CX3CR1	-1.17656	2.68824	-10.3744	4.04698e-24	6.42458e-22	43.9142
LOC100132707	-0.528746	1.7704	-10.3666	4.35858e-24	6.85073e-22	43.7487
RAI2	-1.14823	3.9637	-10.3544	4.89637e-24	7.62057e-22	43.7575
LOC100130148	-1.77087	-1.80145	-10.3454	5.33678e-24	8.22538e-22	42.7239
GLI3	-0.855134	5.7044	-10.3412	5.55378e-24	8.33227e-22	43.5713
DNAJC12	-1.59963	4.25292	-10.3388	5.68207e-24	8.43017e-22	43.6029
MAPT	-1.71761	5.77528	-10.3098	7.481e-24	1.06787e-21	43.2756
CT62	-1.65104	0.150175	-10.3067	7.70708e-24	1.08274e-21	42.9318
ENPP5	-1.18185	4.97008	-10.2911	8.93445e-24	1.24416e-21	43.1291
CACNA1D	-1.31075	3.65745	-10.2615	1.18262e-23	1.63253e-21	42.8956
PDZK1	-2.13799	2.20256	-10.2486	1.33554e-23	1.82773e-21	42.7071
IGFALS	-1.6766	0.435047	-10.2363	1.49937e-23	1.9714e-21	42.348
ACADSB	-1.01981	6.25901	-10.2361	1.50261e-23	1.9714e-21	42.5774
IGF1R	-1.08264	7.34848	-10.2331	1.54499e-23	2.01038e-21	42.5439
DCAF16	-0.472569	5.37314	-10.2296	1.59746e-23	2.06177e-21	42.5405
HEPACAM2	-2.01534	-0.618164	-10.2094	1.93271e-23	2.45454e-21	41.8635
APH1B	-0.642546	4.53159	-10.1866	2.39466e-23	2.94692e-21	42.1767
KCNJ11	-1.16576	3.65377	-10.1839	2.45648e-23	2.99974e-21	42.1781
FRY	-0.771227	4.9256	-10.1404	3.69305e-23	4.34276e-21	41.7332
CCDC148	-0.862849	-0.335393	-10.0983	5.47235e-23	6.2499e-21	40.9369
REEP1	-1.31136	3.52816	-10.0895	5.94228e-23	6.73812e-21	41.3121
GFRA1	-2.34003	6.51082	-10.0851	6.18668e-23	6.9655e-21	41.1785
ABLIM3	-1.13553	4.48592	-10.0815	6.39691e-23	7.15148e-21	41.2118
MKL2	-0.610364	6.66582	-10.0633	7.58099e-23	8.24303e-21	40.9766
NAV3	-1.18669	2.08382	-10.0568	8.05685e-23	8.64206e-21	40.9444
LYPD6B	-1.40553	3.02157	-10.0491	8.65275e-23	9.21896e-21	40.9364
SETBP1	-0.82685	4.44097	-10.0461	8.8946e-23	9.41346e-21	40.8895
SPEF2	-0.790134	3.38997	-10.0342	9.93316e-23	1.03743e-20	40.8082
MAG	-1.58856	-1.59693	-10.0167	1.16802e-22	1.20405e-20	39.8663
C5orf30	-0.723647	5.12639	-10.0098	1.24531e-22	1.26726e-20	40.5274
ASB16	-0.927263	0.182758	-10.0045	1.30779e-22	1.32072e-20	40.2116
ZFP14	-0.441197	3.70195	-9.99982	1.36623e-22	1.35555e-20	40.4932
LOC344595	-0.691487	2.80871	-9.99559	1.42077e-22	1.40091e-20	40.4428
TMEM26	-1.36634	2.75212	-9.98723	1.535e-22	1.48586e-20	40.3645
NOSTRIN	-1.17555	3.89955	-9.98615	1.55046e-22	1.49173e-20	40.3643
LOC100190938	-1.16787	1.54416	-9.93702	2.43959e-22	2.29162e-20	39.8097
LAMA3	-1.27526	4.69237	-9.91657	2.94435e-22	2.71379e-20	39.7002
ADAMTS15	-1.6535	2.74405	-9.8937	3.63247e-22	3.27644e-20	39.5224
ZNF483	-0.863354	-0.35666	-9.89242	3.67533e-22	3.29637e-20	39.1052
MYB	-1.13436	5.96127	-9.87184	4.43842e-22	3.91444e-20	39.246
GPR81	-1.30263	3.56445	-9.87028	4.5024e-22	3.94425e-20	39.3255
LOC100128977	-1.74809	-2.26558	-9.86981	4.52191e-22	3.94425e-20	38.3665
DNAH7	-1.09557	0.800936	-9.81582	7.40453e-22	6.35388e-20	38.641
ZC3H6	-0.468924	4.03312	-9.81329	7.57763e-22	6.46747e-20	38.8012
CMYA5	-1.03117	4.3635	-9.80731	8.00185e-22	6.79301e-20	38.7327
NXNL2	-1.56043	-0.802202	-9.80381	8.26077e-22	6.97552e-20	38.2251
SLC1A2	-1.30309	3.06076	-9.8032	8.30738e-22	6.97776e-20	38.7241
NRXN3	-1.22013	0.924637	-9.80236	8.3709e-22	6.99411e-20	38.5389
CCDC158	-1.28478	-1.26479	-9.79601	8.86863e-22	7.37118e-20	38.0372
FAM161B	-0.760234	2.65744	-9.74411	1.42085e-21	1.1278e-19	38.1862
SUGT1L1	-0.569595	0.788733	-9.7411	1.46007e-21	1.15316e-19	37.9832
RABEP1	-0.639018	7.23495	-9.73352	1.56382e-21	1.22899e-19	37.9916
TPRG1	-1.81491	3.29116	-9.72903	1.6288e-21	1.27375e-19	38.0673
KIF5C	-1.22603	3.81729	-9.7284	1.63797e-21	1.27464e-19	38.0524
MYOZ3	-1.084	0.000780206	-9.69524	2.21026e-21	1.69507e-19	37.4564
GREB1	-1.48238	5.64785	-9.67004	2.77405e-21	2.09705e-19	37.4499
PPM1J	-0.968049	3.16149	-9.66205	2.9807e-21	2.24259e-19	37.4753
SPATA4	-1.25606	-2.42268	-9.65717	3.11467e-21	2.32138e-19	36.496
C1orf173	-1.86648	-0.624627	-9.65485	3.18013e-21	2.35909e-19	36.9782
ELOVL2	-1.86412	3.39443	-9.64779	3.38862e-21	2.50206e-19	37.3492
ADCY5	-1.69185	1.49718	-9.6465	3.42803e-21	2.51944e-19	37.2398
DCDC2	-1.72362	1.36244	-9.64102	3.60124e-21	2.6331e-19	37.1778
RASEF	-1.22286	3.83874	-9.64057	3.61585e-21	2.6331e-19	37.2746
TCEAL1	-0.757354	4.70515	-9.59393	5.49219e-21	3.89235e-19	36.8211
SYT9	-2.15081	1.03434	-9.58138	6.14441e-21	4.33522e-19	36.624
FAM47E	-0.999159	1.98273	-9.56012	7.42848e-21	5.21801e-19	36.5326
FOXO4	-0.436155	4.51668	-9.55962	7.46195e-21	5.21843e-19	36.5299
C15orf33	-0.615884	0.407512	-9.55222	7.97079e-21	5.5256e-19	36.2908
SEZ6L	-1.76555	-1.511	-9.54704	8.34732e-21	5.73652e-19	35.8398
NBR1	-0.395672	7.44534	-9.53254	9.49799e-21	6.44362e-19	36.2151
ZNF214	-1.0704	0.76042	-9.4938	1.33996e-20	8.85573e-19	35.8379
KIF13B	-0.793003	6.08202	-9.48995	1.38643e-20	9.09468e-19	35.8529
GATA3	-1.31053	8.39465	-9.48949	1.39213e-20	9.09468e-19	35.8476
NOVA1	-1.58598	2.35838	-9.47119	1.63721e-20	1.0438e-18	35.7874
GP2	-2.49985	1.76204	-9.45849	1.83176e-20	1.15854e-18	35.6377
DNAH5	-1.31962	3.16242	-9.45177	1.94391e-20	1.21974e-18	35.6406
ANKRD30A	-2.78563	2.39641	-9.44247	2.11036e-20	1.31898e-18	35.5419
TMEM229B	-0.740246	4.14447	-9.4153	2.68152e-20	1.6436e-18	35.2937
ZFP2	-0.630536	1.12614	-9.4099	2.81216e-20	1.70393e-18	35.1623
CCDC30	-0.647532	2.21394	-9.38924	3.37271e-20	2.02044e-18	35.0757
KCNH1	-1.50218	1.06852	-9.38808	3.40724e-20	2.02584e-18	34.9706
ZNF141	-0.443711	2.01076	-9.38133	3.61523e-20	2.14149e-18	34.9957
APBB2	-0.608644	6.65534	-9.377	3.75552e-20	2.21631e-18	34.8624
CDHR3	-1.29336	0.711884	-9.37642	3.77441e-20	2.21921e-18	34.832
TFF1	-2.90038	4.1132	-9.36436	4.19569e-20	2.44877e-18	34.8559
CALCOCO1	-0.39119	6.1269	-9.36225	4.27406e-20	2.48537e-18	34.7433
PRKCE	-0.581344	3.37015	-9.33256	5.54265e-20	3.15375e-18	34.6129
ARHGEF3	-0.468356	5.57541	-9.31214	6.62493e-20	3.74273e-18	34.3289
TAPT1	-0.484714	5.24625	-9.30186	7.24653e-20	4.03644e-18	34.2555
NBEA	-0.971175	3.60411	-9.29984	7.37555e-20	4.0525e-18	34.3265
C10orf79	-1.10191	0.946744	-9.29478	7.70781e-20	4.21936e-18	34.1687
XBP1	-0.907535	10.506	-9.28956	8.06667e-20	4.38746e-18	34.1483
XPC	-0.311078	5.78452	-9.28912	8.09781e-20	4.38746e-18	34.1239
GTF2IRD2B	-0.532585	2.87944	-9.28413	8.4571e-20	4.54912e-18	34.2022
NOS1AP	-1.06487	2.02824	-9.28379	8.48214e-20	4.54912e-18	34.1676
GTF2IRD2	-0.41618	4.31119	-9.28171	8.63767e-20	4.61694e-18	34.1356
KCNC2	-2.32593	-2.19588	-9.28	8.7671e-20	4.67039e-18	33.4247
MED13L	-0.618509	7.24851	-9.27747	8.9622e-20	4.75836e-18	34.0041
INPP5J	-1.11372	4.303	-9.2504	1.13392e-19	5.94089e-18	33.8689
CST9	-2.43831	-1.10816	-9.24929	1.14483e-19	5.97835e-18	33.4499
TRIM45	-0.615717	3.74935	-9.2435	1.20388e-19	6.22528e-18	33.8404
DEFB132	-1.34201	-2.26221	-9.22025	1.47247e-19	7.42077e-18	32.9171
FAM184B	-1.58898	-0.59188	-9.21227	1.57771e-19	7.87614e-18	33.2512
C7orf63	-0.882456	2.02063	-9.2092	1.62024e-19	8.06312e-18	33.5379
GLIPR1L2	-0.899864	-0.0250946	-9.20207	1.72323e-19	8.52222e-18	33.2664
ADD1	-0.260372	7.86235	-9.18989	1.9144e-19	9.40901e-18	33.2613
FLJ45983	-1.74969	2.45615	-9.18187	2.05157e-19	1.00521e-17	33.3282
ABCD3	-0.522407	6.68501	-9.18122	2.06303e-19	1.00771e-17	33.1851
AGTR1	-1.73439	2.07234	-9.17452	2.18575e-19	1.05789e-17	33.2497
SLC24A1	-0.437654	4.17592	-9.17164	2.24063e-19	1.08116e-17	33.2081
TMPRSS6	-1.78408	0.888728	-9.16576	2.35717e-19	1.13394e-17	33.0827
TTC39A	-0.897958	6.54022	-9.16019	2.47301e-19	1.18607e-17	33.0082
LOC389033	-1.74376	-2.29985	-9.14811	2.74377e-19	1.29635e-17	32.3205
KDM4B	-0.655415	6.8937	-9.13404	3.0964e-19	1.45001e-17	32.7841
RELL1	-0.556338	5.13298	-9.13105	3.17705e-19	1.4834e-17	32.8079
ACACB	-0.82046	4.26203	-9.12197	3.43441e-19	1.59887e-17	32.7836
SCUBE2	-1.83745	6.51938	-9.11657	3.5971e-19	1.66484e-17	32.6397
C8orf79	-1.14658	1.35263	-9.11518	3.64045e-19	1.68e-17	32.7045
FBXL5	-0.379974	6.87705	-9.09287	4.40702e-19	2.02201e-17	32.4368
KIAA1324L	-0.870259	3.76955	-9.07096	5.31454e-19	2.42438e-17	32.3843
CAPS2	-0.736	0.507063	-9.05847	5.91235e-19	2.68167e-17	32.1542
TMC4	-0.787342	6.35727	-9.05435	6.1236e-19	2.75594e-17	32.1187
ANKRD29	-0.934876	0.793571	-9.05334	6.17637e-19	2.76201e-17	32.1431
FAM13B	-0.412677	5.30372	-9.04704	6.5169e-19	2.90606e-17	32.0927
C20orf114	-2.22092	1.88507	-9.04479	6.64309e-19	2.95404e-17	32.1591
ALS2CR8	-0.471091	2.6253	-9.04267	6.76431e-19	2.98335e-17	32.1698
2008-03-01	-0.730449	3.63109	-9.01927	8.25391e-19	3.58008e-17	31.9598
PREX1	-0.871341	7.25668	-9.00028	9.69795e-19	4.16095e-17	31.6604
ZNF709	-0.405763	2.48403	-8.9971	9.96309e-19	4.26318e-17	31.7896
BCAM	-0.835559	7.97413	-8.99579	1.00747e-18	4.2881e-17	31.6285
ZNF792	-0.355917	2.98467	-8.99547	1.01024e-18	4.2881e-17	31.7802
CPA3	-1.39597	2.99063	-8.98576	1.09689e-18	4.61887e-17	31.6998
ZNF442	-0.599468	0.843095	-8.98466	1.10711e-18	4.64958e-17	31.5846
NCRNA00173	-1.1185	-0.525676	-8.98227	1.12976e-18	4.71974e-17	31.3811
KLHL9	-0.416523	5.99528	-8.97013	1.25198e-18	5.18934e-17	31.4235
ZNF493	-0.559427	3.39103	-8.96762	1.2789e-18	5.2871e-17	31.541
ZNF844	-0.651597	3.44023	-8.96727	1.28262e-18	5.28874e-17	31.5364
PDGFD	-0.691258	4.17258	-8.9646	1.31195e-18	5.39564e-17	31.4744
IFT140	-0.555714	5.45138	-8.96394	1.31927e-18	5.41171e-17	31.3921
CHAD	-1.91164	2.91306	-8.95405	1.43428e-18	5.85327e-17	31.4385
HTR7P1	-0.788533	2.85162	-8.93296	1.71362e-18	6.90448e-17	31.2651
EFCAB6	-0.893113	0.736981	-8.92833	1.7818e-18	7.12497e-17	31.1153
CPEB2	-0.672854	5.143	-8.92276	1.8674e-18	7.42984e-17	31.0666
TCEAL5	-0.787913	-0.2926	-8.92244	1.87245e-18	7.43129e-17	30.9361
TRIM23	-0.40125	3.98614	-8.91478	1.99714e-18	7.90638e-17	31.0744
LRRC48	-0.997064	1.55056	-8.90528	2.16323e-18	8.5003e-17	30.9931
ZNF740	-0.357193	5.47677	-8.90097	2.24302e-18	8.7921e-17	30.8692
KIAA1267	-0.314991	5.9003	-8.89813	2.29733e-18	8.98277e-17	30.8294
ZMYND10	-1.27446	2.81819	-8.89426	2.37308e-18	9.25618e-17	30.9475
C10orf32	-0.425573	4.88398	-8.88566	2.5508e-18	9.90072e-17	30.7755
FAM63A	-0.576491	5.60283	-8.87956	2.68474e-18	1.03952e-16	30.687
KIAA1737	-0.380664	5.74483	-8.87582	2.77022e-18	1.07001e-16	30.6507
C1orf226	-0.882195	4.881	-8.87421	2.80798e-18	1.08196e-16	30.6813
GRIK4	-1.2917	-0.837365	-8.86453	3.04508e-18	1.16765e-16	30.3788
SEMA3B	-1.19227	4.01855	-8.85034	3.42913e-18	1.29922e-16	30.5425
FGD3	-0.985956	4.99471	-8.84815	3.49244e-18	1.31912e-16	30.4602
ANKS1B	-0.827317	2.20815	-8.84795	3.49826e-18	1.31912e-16	30.5595
TRIM66	-0.526308	3.67141	-8.84073	3.71594e-18	1.39129e-16	30.4847
ZSWIM5	-0.945581	2.16807	-8.83208	3.99437e-18	1.4781e-16	30.4292
C16orf46	-0.442124	1.50939	-8.82353	4.28997e-18	1.5838e-16	30.3272
CAPN8	-1.84594	2.39742	-8.82176	4.3538e-18	1.59992e-16	30.3518
CA12	-1.41582	7.82116	-8.81861	4.4697e-18	1.63494e-16	30.1616
PRR15	-1.37487	4.13089	-8.80708	4.92054e-18	1.78342e-16	30.181
FSIP1	-1.67158	2.46327	-8.80484	5.0131e-18	1.8046e-16	30.2158
C5	-0.623856	2.65879	-8.80059	5.19364e-18	1.86115e-16	30.1836
LONRF2	-1.37803	4.13987	-8.79855	5.28252e-18	1.88874e-16	30.1108
NXPH3	-1.03566	2.62923	-8.79426	5.47439e-18	1.95294e-16	30.1321
FBXL17	-0.419639	4.82814	-8.79327	5.51971e-18	1.96469e-16	30.021
TLE3	-0.411012	6.93281	-8.78917	5.7114e-18	2.02838e-16	29.9166
FAM179B	-0.45762	4.7023	-8.78667	5.8312e-18	2.0663e-16	29.9752
C5orf53	-0.418172	3.63784	-8.78005	6.16075e-18	2.17338e-16	29.9917
CELSR1	-0.830256	7.41258	-8.77591	6.37665e-18	2.23959e-16	29.8088
KCND3	-1.42626	0.367823	-8.7738	6.48928e-18	2.27411e-16	29.8318
ARSG	-0.899276	3.7456	-8.77328	6.51737e-18	2.27893e-16	29.9305
C9orf64	-0.427833	4.51924	-8.76976	6.71026e-18	2.33608e-16	29.8497
SYNGAP1	-0.415263	4.22959	-8.76201	7.15594e-18	2.47496e-16	29.8069
GTF2IRD2P1	-0.422381	3.61098	-8.7583	7.3799e-18	2.54134e-16	29.8165
CASC1	-1.03816	0.62241	-8.75672	7.4768e-18	2.56359e-16	29.7217
C3orf15	-1.22548	1.58075	-8.75527	7.56706e-18	2.58895e-16	29.7818
RUNDC1	-0.460198	5.60478	-8.75429	7.62926e-18	2.60461e-16	29.6605
CPEB4	-0.562075	5.55696	-8.73162	9.20382e-18	3.11537e-16	29.4782
NEK9	-0.314808	6.50992	-8.72976	9.34639e-18	3.15019e-16	29.436
ABAT	-1.11327	5.24979	-8.72722	9.54469e-18	3.21021e-16	29.4579
ANXA9	-1.21039	4.26879	-8.72447	9.76447e-18	3.27613e-16	29.4994
SEPSECS	-0.411015	3.95712	-8.72362	9.83334e-18	3.2795e-16	29.5143
ZNF441	-0.47912	3.21052	-8.71697	1.03878e-17	3.44271e-16	29.4997
GLCE	-0.544624	5.67974	-8.70544	1.14256e-17	3.77092e-16	29.2606
CYP2B7P1	-2.50558	3.44836	-8.70086	1.18647e-17	3.90773e-16	29.3602
FRS2	-0.597811	5.93191	-8.69928	1.20204e-17	3.94265e-16	29.2017
PPP1R3C	-1.16745	3.63247	-8.69694	1.22541e-17	4.01101e-16	29.3191
ZNF568	-0.422937	2.74301	-8.69559	1.23918e-17	4.04772e-16	29.3362
CYP4B1	-1.69135	2.74776	-8.69521	1.24305e-17	4.05204e-16	29.3331
PSD4	-0.391	6.1805	-8.69466	1.24872e-17	4.06217e-16	29.1574
MTMR10	-0.331066	5.09322	-8.69265	1.26958e-17	4.11318e-16	29.1867
RAPGEF4	-0.67875	2.90785	-8.68907	1.30751e-17	4.21885e-16	29.2823
INPP4B	-0.990599	4.35083	-8.67157	1.51008e-17	4.83317e-16	29.066
CADM2	-1.30905	-1.13677	-8.66658	1.57321e-17	5.01501e-16	28.7604
KIAA1109	-0.486227	6.37783	-8.66078	1.65e-17	5.24925e-16	28.8794
C5orf41	-0.582035	4.00818	-8.65835	1.68325e-17	5.34431e-16	28.9843
GLS2	-0.908597	1.37044	-8.65723	1.69887e-17	5.38314e-16	28.9863
DMXL1	-0.45711	5.38347	-8.65642	1.7101e-17	5.40793e-16	28.8779
BZRAP1	-0.837225	3.86658	-8.64468	1.88299e-17	5.91929e-16	28.8842
SYBU	-0.983009	4.63224	-8.6417	1.92967e-17	6.05407e-16	28.8056
KRBA2	-0.547379	1.53768	-8.63571	2.02669e-17	6.3459e-16	28.8252
MAP3K12	-0.573886	3.35783	-8.63001	2.12348e-17	6.62285e-16	28.7955
NISCH	-0.34003	6.43211	-8.62689	2.17848e-17	6.75458e-16	28.6054
ZNF763	-0.507263	1.96471	-8.62408	2.22922e-17	6.89841e-16	28.7523
KIF16B	-0.599375	5.67572	-8.61035	2.494e-17	7.68782e-16	28.4938
BCAS1	-1.64126	3.77826	-8.59737	2.77279e-17	8.53062e-16	28.5112
CASQ2	-1.0674	-0.247481	-8.59428	2.84368e-17	8.72102e-16	28.3376
CELSR2	-0.740806	6.86816	-8.59419	2.84566e-17	8.72102e-16	28.3383
PTGER3	-1.16445	4.22152	-8.59353	2.86107e-17	8.75133e-16	28.449
HIVEP3	-0.429425	4.33552	-8.58903	2.96816e-17	9.04406e-16	28.4045
C17orf44	-0.566088	1.52191	-8.58431	3.08456e-17	9.30939e-16	28.4178
C12orf72	-0.417273	1.72566	-8.58137	3.15931e-17	9.51689e-16	28.4045
SLC27A2	-1.3656	2.7739	-8.57612	3.29734e-17	9.91388e-16	28.3823
LOC284440	-0.51434	2.08269	-8.57283	3.38691e-17	1.01257e-15	28.3499
MOAP1	-0.381736	5.39028	-8.56807	3.52073e-17	1.05059e-15	28.1684
RBM5	-0.292792	6.48753	-8.56403	3.63828e-17	1.07809e-15	28.1006
ZNF599	-0.344771	2.40482	-8.56397	3.64005e-17	1.07809e-15	28.286
KGFLP2	-0.569419	1.85751	-8.56306	3.66719e-17	1.08411e-15	28.2654
KIAA1328	-0.375129	2.59238	-8.55504	3.91407e-17	1.15066e-15	28.2163
KIAA1407	-0.52954	3.46428	-8.55429	3.93818e-17	1.15561e-15	28.1866
MPDZ	-0.475467	5.05301	-8.54332	4.30514e-17	1.25402e-15	27.9904
KIAA0040	-0.621505	6.95209	-8.53806	4.4928e-17	1.3039e-15	27.8892
LIFR	-0.728393	4.71596	-8.53428	4.63274e-17	1.33961e-15	27.9406
TMEM25	-0.623599	5.42556	-8.53198	4.71993e-17	1.35987e-15	27.8787
ZNF516	-0.758127	3.84569	-8.52669	4.92658e-17	1.41428e-15	27.9441
ATRNL1	-1.62788	0.656777	-8.52409	5.03165e-17	1.43665e-15	27.8881
TRAK1	-0.366847	6.25239	-8.50853	5.70732e-17	1.61043e-15	27.6625
KSR2	-1.01963	1.03652	-8.50844	5.71131e-17	1.61043e-15	27.7936
UGCG	-0.925562	4.60783	-8.50587	5.83128e-17	1.64134e-15	27.7226
ACBD4	-0.614212	3.20092	-8.49779	6.22467e-17	1.74588e-15	27.7517
DCAF10	-0.560864	6.62739	-8.49366	6.43606e-17	1.80198e-15	27.5384
CDON	-0.714443	4.54817	-8.49231	6.50648e-17	1.81849e-15	27.6194
ZCWPW2	-0.538452	-0.237438	-8.48629	6.83068e-17	1.9024e-15	27.5001
IL6ST	-1.29474	6.19877	-8.47772	7.31943e-17	2.0314e-15	27.4194
CCDC103	-0.66736	2.69078	-8.47735	7.34156e-17	2.03398e-15	27.6035
PARD6B	-0.906227	4.86811	-8.4758	7.43361e-17	2.05232e-15	27.4664
GRLF1	-0.410711	7.38914	-8.46436	8.15174e-17	2.23891e-15	27.3043
MPP2	-0.961275	2.87373	-8.45106	9.07236e-17	2.47463e-15	27.3944
TMEM232	-1.05012	-1.16102	-8.44906	9.21956e-17	2.51047e-15	27.0757
ST8SIA6	-1.4003	1.03467	-8.44111	9.82835e-17	2.6671e-15	27.2696
TTC36	-1.57506	0.180747	-8.44012	9.90667e-17	2.68327e-15	27.1923
NR2E3	-0.892779	-1.81377	-8.4391	9.9882e-17	2.69664e-15	26.8783
BBS1	-0.430252	5.4163	-8.42911	1.08225e-16	2.91693e-15	27.0645
ATP1A2	-1.34604	0.161455	-8.42398	1.12768e-16	3.0291e-15	27.0659
PGPEP1	-0.483665	4.94437	-8.41751	1.18775e-16	3.17968e-15	27.0016
KIAA0319L	-0.395064	7.01934	-8.41628	1.19948e-16	3.20567e-15	26.9243
SLC39A6	-1.03947	9.36122	-8.40941	1.26734e-16	3.37568e-15	26.897
IGDCC3	-1.68006	-0.854926	-8.40243	1.34019e-16	3.54003e-15	26.7695
FAM134B	-0.88909	4.81461	-8.39822	1.3862e-16	3.65546e-15	26.8589
ZDHHC17	-0.323871	4.82652	-8.38611	1.52703e-16	3.98712e-15	26.7631
RAB17	-0.725749	4.33737	-8.37757	1.63484e-16	4.24765e-15	26.7324
WWP1	-0.639776	7.27692	-8.36751	1.77148e-16	4.57271e-15	26.5415
PGM5	-0.929088	2.03081	-8.36323	1.83305e-16	4.70107e-15	26.7098
NEK10	-1.68478	1.30682	-8.36009	1.87942e-16	4.81223e-15	26.6589
CRY2	-0.370094	5.55461	-8.3523	1.99973e-16	5.08746e-15	26.455
LZTFL1	-0.406993	4.9998	-8.34921	2.0496e-16	5.20599e-15	26.4628
FSTL4	-1.14603	0.99835	-8.33732	2.25292e-16	5.69508e-15	26.4671
MLPH	-1.30688	7.47568	-8.33606	2.27562e-16	5.74331e-15	26.2966
LOC646762	-0.517301	3.96906	-8.33341	2.32396e-16	5.856e-15	26.417
C1orf113	-0.705594	3.23263	-8.32925	2.40204e-16	6.04317e-15	26.4324
NME5	-1.28018	1.24141	-8.32432	2.49799e-16	6.25482e-15	26.3807
NTN4	-1.07558	6.10658	-8.31941	2.59731e-16	6.47288e-15	26.1781
PRX	-0.594242	2.6519	-8.31488	2.69224e-16	6.69895e-15	26.3391
TTC18	-0.862134	1.7491	-8.31451	2.70023e-16	6.70833e-15	26.3268
RLN2	-1.10721	-0.083471	-8.31329	2.72645e-16	6.76287e-15	26.1931
KCNK15	-1.3557	2.17876	-8.31118	2.77247e-16	6.85561e-15	26.3107
ZNF665	-0.579308	0.941833	-8.30691	2.86803e-16	7.06986e-15	26.2309
ZNF132	-0.497441	1.78983	-8.30669	2.87303e-16	7.07122e-15	26.268
PEX5L	-1.26586	-1.80627	-8.29589	3.12966e-16	7.6436e-15	25.8015
MYOF	-0.471047	7.78637	-8.29499	3.15196e-16	7.68623e-15	25.9796
SYTL2	-0.849352	6.03622	-8.29213	3.224e-16	7.84986e-15	25.968
NCRNA00182	-0.432803	0.767489	-8.28641	3.37324e-16	8.18811e-15	26.0636
AK5	-1.28749	2.01337	-8.28316	3.46103e-16	8.36283e-15	26.093
LRRC50	-1.12578	0.0346327	-8.27687	3.6375e-16	8.77587e-15	25.9295
SCN7A	-1.34915	-0.907509	-8.25937	4.17643e-16	1.00001e-14	25.6796
TAC1	-1.19129	-2.90784	-8.25849	4.20563e-16	1.00549e-14	25.284
DCLK1	-1.06526	4.17842	-8.25069	4.47217e-16	1.06122e-14	25.7596
EVL	-0.711607	7.45649	-8.24608	4.63772e-16	1.09886e-14	25.5974
LOC115110	-0.690849	1.54479	-8.2416	4.80396e-16	1.13318e-14	25.7621
DYNLRB2	-1.05373	-0.287783	-8.24074	4.83659e-16	1.1375e-14	25.6213
SYT1	-1.58903	2.64697	-8.23784	4.94828e-16	1.16032e-14	25.747
STAT5B	-0.364776	6.24664	-8.23155	5.19953e-16	1.21565e-14	25.4932
ZNF182	-0.323427	3.4268	-8.22671	5.40089e-16	1.26087e-14	25.631
RALGPS1	-0.4642	4.00515	-8.21863	5.75507e-16	1.33765e-14	25.5269
SLC7A8	-0.872669	6.68828	-8.21551	5.89786e-16	1.36884e-14	25.3624
MAST4	-0.825172	4.59279	-8.21464	5.93814e-16	1.37617e-14	25.449
MAP3K1	-0.57728	6.33602	-8.21386	5.97484e-16	1.38249e-14	25.3548
POLI	-0.417855	4.84458	-8.21369	5.98282e-16	1.38249e-14	25.4231
MS4A2	-1.16735	0.688836	-8.21266	6.03127e-16	1.39166e-14	25.499
PER3	-0.547372	4.96106	-8.20806	6.25294e-16	1.43863e-14	25.3717
TPSG1	-1.62731	-1.29764	-8.2045	6.42977e-16	1.47079e-14	25.2097
KIAA0232	-0.412647	6.18339	-8.19856	6.73637e-16	1.53209e-14	25.2406
SIK3	-0.436619	5.51714	-8.195	6.92725e-16	1.56859e-14	25.2378
SPTBN4	-1.01	1.08791	-8.19483	6.9364e-16	1.56859e-14	25.3872
TRPS1	-0.66513	8.64783	-8.18415	7.541e-16	1.70047e-14	25.135
NHLRC4	-1.01185	1.17678	-8.18069	7.74835e-16	1.74089e-14	25.2847
C14orf45	-0.569552	3.75624	-8.18061	7.75312e-16	1.74089e-14	25.2551
LOC285593	-1.01399	-1.25483	-8.17877	7.86565e-16	1.76366e-14	25.0254
LRRC4C	-1.01745	1.51841	-8.17832	7.89317e-16	1.76734e-14	25.281
UPF0639	-1.35928	-0.944194	-8.17762	7.93624e-16	1.77287e-14	25.0636
PHYHD1	-1.25982	3.24049	-8.17756	7.94021e-16	1.77287e-14	25.2656
DPY19L2P4	-1.41049	-1.50411	-8.17521	8.08769e-16	1.80073e-14	24.9584
TUBA3E	-1.50791	-0.759714	-8.17132	8.33692e-16	1.84953e-14	25.0423
ZNF546	-0.400269	1.81815	-8.1606	9.06538e-16	2.00715e-14	25.1558
LMX1B	-0.943637	5.62418	-8.15565	9.42255e-16	2.08043e-14	24.9309
IQCH	-0.600222	1.39524	-8.15502	9.46863e-16	2.0877e-14	25.1005
NAT1	-1.52085	5.36141	-8.15025	9.82729e-16	2.16078e-14	24.9031
SSTR1	-0.945586	-1.85835	-8.14595	1.01625e-15	2.22523e-14	24.6804
MYH11	-1.07379	5.05322	-8.14428	1.02958e-15	2.24823e-14	24.8766
GRIA1	-1.4346	-2.57808	-8.13906	1.07227e-15	2.33822e-14	24.4857
CPLX1	-0.818403	2.2209	-8.13283	1.12557e-15	2.44772e-14	24.9512
ZNF776	-0.418745	4.71989	-8.13034	1.14759e-15	2.49221e-14	24.7939
N4BP2L1	-0.478253	3.43169	-8.12935	1.15646e-15	2.50804e-14	24.8875
CDK17	-0.389849	5.30108	-8.11862	1.25712e-15	2.71151e-14	24.6651
C14orf4	-0.366031	6.13775	-8.10383	1.41012e-15	3.01287e-14	24.517
HSFX2	-0.512069	0.752835	-8.10078	1.44392e-15	3.07681e-14	24.6627
ZNF619	-0.511898	2.02827	-8.09932	1.46032e-15	3.10759e-14	24.6974
MAML3	-0.490136	4.02053	-8.09714	1.48526e-15	3.1522e-14	24.5984
ZBTB40	-0.317202	5.25322	-8.09482	1.51216e-15	3.20502e-14	24.4869
ZNF671	-0.672463	2.47509	-8.09014	1.56804e-15	3.31902e-14	24.6281
CREBL2	-0.32029	6.25709	-8.08729	1.60302e-15	3.38853e-14	24.3881
TADA2B	-0.30393	5.64496	-8.0762	1.74674e-15	3.67277e-14	24.3246
LPPR3	-1.68476	1.0342	-8.07265	1.79538e-15	3.77006e-14	24.4676
NUDT12	-0.63132	4.3459	-8.0679	1.86247e-15	3.89548e-14	24.3494
AHNAK	-0.521927	10.4854	-8.03089	2.47795e-15	5.12875e-14	24.0008
NEDD4L	-0.505656	6.15571	-8.02222	2.649e-15	5.45434e-14	23.898
CNST	-0.317314	5.47772	-8.01334	2.83621e-15	5.81716e-14	23.8575
DNAJC27	-0.295686	2.82778	-8.01294	2.84477e-15	5.82719e-14	24.0407
SLC35E2	-0.877295	12.6023	-8.01175	2.87092e-15	5.87318e-14	23.899
ASTN2	-0.820257	3.66205	-8.01028	2.90347e-15	5.9245e-14	23.9724
SENP7	-0.365421	4.17059	-8.00466	3.03153e-15	6.16204e-14	23.8877
FAM73A	-0.525873	4.59813	-7.99636	3.23104e-15	6.55918e-14	23.7895
C4A	-1.16824	9.57374	-7.98405	3.55088e-15	7.17179e-14	23.631
LRBA	-0.520399	7.19983	-7.98003	3.66182e-15	7.38646e-14	23.5687
SORCS1	-1.79163	0.118098	-7.97852	3.70426e-15	7.46258e-14	23.713
FLNB	-0.467273	9.29133	-7.97138	3.91239e-15	7.84207e-14	23.5309
TCEAL3	-0.626094	5.29541	-7.9699	3.95705e-15	7.92159e-14	23.5415
CHD3	-0.321227	7.63462	-7.96731	4.03621e-15	8.06083e-14	23.4759
MMRN1	-1.13723	1.36044	-7.96729	4.03676e-15	8.06083e-14	23.6989
C3orf18	-0.589862	2.81505	-7.96435	4.12855e-15	8.22344e-14	23.6789
SCN2B	-1.11427	-1.20189	-7.9628	4.17764e-15	8.31078e-14	23.4496
CASZ1	-0.455136	5.67236	-7.96118	4.22977e-15	8.40395e-14	23.4563
PDE11A	-0.922774	0.149465	-7.94997	4.60785e-15	9.0982e-14	23.5064
PTPRB	-0.582407	4.59459	-7.94354	4.83945e-15	9.5318e-14	23.3943
SOCS2	-0.828316	3.446	-7.93676	5.09639e-15	1.00006e-13	23.4394
ZNF445	-0.288765	4.92071	-7.93351	5.22393e-15	1.02383e-13	23.2945
QDPR	-0.662354	5.7669	-7.932	5.28444e-15	1.03417e-13	23.234
MAGI3	-0.549309	5.44424	-7.93187	5.28975e-15	1.03417e-13	23.2484
BBS5	-0.373377	3.35807	-7.93074	5.33525e-15	1.04178e-13	23.4008
IL20	-1.67402	-0.387782	-7.92531	5.56083e-15	1.0845e-13	23.2771
SYTL4	-0.649524	4.69464	-7.91608	5.96509e-15	1.16049e-13	23.1817
RBM43	-0.456372	3.61813	-7.91566	5.98444e-15	1.16283e-13	23.2698
EML2	-0.479689	5.34292	-7.9147	6.02808e-15	1.16919e-13	23.1262
DNAL1	-0.420701	4.41769	-7.91462	6.03194e-15	1.16919e-13	23.1934
SLC4A8	-1.0703	3.89176	-7.9106	6.21882e-15	1.20395e-13	23.2097
IGSF9B	-1.1461	-0.329706	-7.90554	6.46279e-15	1.24814e-13	23.1395
ZNF564	-0.276803	3.96814	-7.90381	6.54832e-15	1.26312e-13	23.1526
SORL1	-0.563676	6.48384	-7.90129	6.67442e-15	1.28588e-13	22.9848
RALGPS2	-0.761727	5.51794	-7.89575	6.96141e-15	1.33509e-13	22.9754
WDR65	-1.04225	-1.25907	-7.89525	6.98787e-15	1.33786e-13	22.9539
TMEM30B	-0.508146	5.86022	-7.89496	7.00324e-15	1.33786e-13	22.9543
TIGD4	-0.572078	-0.849708	-7.89336	7.08874e-15	1.35257e-13	22.9938
XIAP	-0.272723	6.29472	-7.89155	7.18658e-15	1.36959e-13	22.9159
POLN	-0.775366	0.537228	-7.88482	7.56273e-15	1.43782e-13	23.0579
DENND4C	-0.361021	5.96724	-7.86506	8.78296e-15	1.65593e-13	22.7286
RNASE4	-0.603353	5.6811	-7.86389	8.86103e-15	1.66669e-13	22.7311
NRIP2	-0.479963	1.65078	-7.86337	8.89594e-15	1.67081e-13	22.943
MAGED2	-0.602267	9.26734	-7.86325	8.904e-15	1.67081e-13	22.7245
BECN1	-0.297468	6.49433	-7.85797	9.26658e-15	1.73271e-13	22.6629
ZNF181	-0.306098	3.68249	-7.85506	9.47229e-15	1.76701e-13	22.8164
KIF3A	-0.396802	4.49464	-7.84655	1.01015e-14	1.87996e-13	22.6824
FAM38B	-1.03802	2.94679	-7.84559	1.0175e-14	1.89033e-13	22.7958
ZXDA	-0.360398	1.60321	-7.83886	1.07048e-14	1.98296e-13	22.7632
TUBA3D	-1.55215	-0.179432	-7.83124	1.13374e-14	2.09479e-13	22.6168
RG9MTD3	-0.299532	3.1293	-7.83111	1.13482e-14	2.09479e-13	22.6799
MECP2	-0.240641	6.13821	-7.82843	1.15796e-14	2.13255e-13	22.4523
TCEAL6	-0.664622	0.915199	-7.8245	1.19278e-14	2.19159e-13	22.6383
SLC26A3	-1.56155	-1.92169	-7.82324	1.20418e-14	2.20743e-13	22.3395
TFF3	-1.97422	5.60492	-7.82001	1.23376e-14	2.25904e-13	22.4103
NEK11	-0.474996	3.77051	-7.81953	1.23825e-14	2.26465e-13	22.5475
PPP1R12B	-0.389977	5.42875	-7.81683	1.26362e-14	2.30046e-13	22.3961
RAPGEF3	-0.640456	3.57396	-7.81495	1.28168e-14	2.32799e-13	22.5302
IKZF5	-0.307051	4.76455	-7.81376	1.29314e-14	2.34613e-13	22.4189
PLCD4	-0.635127	2.84974	-7.81335	1.29713e-14	2.348e-13	22.5641
BCAR3	-0.552708	4.97885	-7.81173	1.31301e-14	2.37403e-13	22.3879
ZNF19	-0.360863	1.87279	-7.80652	1.3655e-14	2.46054e-13	22.5312
RSBN1	-0.286412	4.87117	-7.80601	1.37069e-14	2.46708e-13	22.3537
KLHDC2	-0.302808	5.58709	-7.80315	1.4005e-14	2.51618e-13	22.287
WDR93	-0.806795	-0.0288666	-7.80028	1.43103e-14	2.56407e-13	22.4069
C17orf108	-0.466966	3.23515	-7.7981	1.45458e-14	2.60332e-13	22.4316
TTC28	-0.430717	4.38247	-7.79726	1.46375e-14	2.61679e-13	22.3293
KIAA1984	-0.837739	-0.725854	-7.79633	1.47402e-14	2.63102e-13	22.3118
FLJ10661	-0.676901	-0.160479	-7.79617	1.47585e-14	2.63102e-13	22.3664
FNIP1	-0.388417	5.42802	-7.7927	1.51478e-14	2.69285e-13	22.2186
MTX3	-0.359908	4.90158	-7.79202	1.52247e-14	2.70349e-13	22.2487
ZNF552	-0.755148	5.60753	-7.78981	1.54797e-14	2.73653e-13	22.1879
TRH	-1.67408	-1.46858	-7.78791	1.5702e-14	2.76967e-13	22.1581
PPM1A	-0.289074	6.47264	-7.78762	1.57353e-14	2.77245e-13	22.1443
SIGLECP3	-0.827139	-1.23519	-7.78633	1.58884e-14	2.79633e-13	22.1788
PCP2	-1.12105	0.114167	-7.77737	1.69916e-14	2.97399e-13	22.2536
KIAA0430	-0.254562	6.73025	-7.7683	1.81862e-14	3.17259e-13	21.9991
ARMCX1	-0.567683	4.72119	-7.76693	1.83728e-14	3.20163e-13	22.0787
APPL2	-0.330512	5.58713	-7.76615	1.84802e-14	3.21328e-13	22.0154
HPX	-1.36388	2.53157	-7.76134	1.91568e-14	3.31694e-13	22.1965
PARP11	-0.440236	3.72398	-7.76023	1.93165e-14	3.33678e-13	22.1175
BAI2	-0.967275	4.19564	-7.75389	2.02547e-14	3.48368e-13	22.0287
TSPYL3	-0.641884	0.492935	-7.7519	2.05576e-14	3.52813e-13	22.0952
CPEB3	-0.407104	2.90528	-7.74976	2.0888e-14	3.57709e-13	22.0983
SLC25A35	-0.519216	3.36779	-7.74765	2.12202e-14	3.62616e-13	22.0545
C6orf217	-0.75232	-2.08096	-7.74709	2.13095e-14	3.63751e-13	21.7763
FAM110B	-0.720821	4.28437	-7.74136	2.22394e-14	3.79216e-13	21.9292
DNMBP	-0.575348	4.85498	-7.73981	2.24983e-14	3.83143e-13	21.87
FAM193A	-0.214164	5.28662	-7.73969	2.2518e-14	3.83143e-13	21.8388
MYO5C	-0.5367	5.93729	-7.73844	2.27299e-14	3.86335e-13	21.7979
IP6K1	-0.221338	6.0402	-7.73656	2.30507e-14	3.90951e-13	21.7807
ALAD	-0.319989	5.95858	-7.73583	2.31765e-14	3.92664e-13	21.7781
ENPP4	-0.594526	4.61671	-7.73267	2.3728e-14	4.0155e-13	21.8369
PRKAB1	-0.282568	5.09013	-7.72807	2.45564e-14	4.14275e-13	21.7671
SCN4B	-0.722598	2.57919	-7.72274	2.55499e-14	4.30577e-13	21.9156
CMA1	-1.07274	-2.78507	-7.72211	2.56708e-14	4.32157e-13	21.4745
LOC283174	-1.03837	1.13225	-7.72045	2.59885e-14	4.37041e-13	21.896
ARHGEF6	-0.561596	5.53326	-7.71906	2.6259e-14	4.41123e-13	21.674
FLJ35390	-0.599571	1.84887	-7.7159	2.68845e-14	4.51154e-13	21.8759
EDA2R	-0.647336	1.54749	-7.71536	2.69917e-14	4.52474e-13	21.8691
SFXN5	-0.591565	4.60441	-7.71499	2.70657e-14	4.52759e-13	21.7092
CGN	-0.611379	6.239	-7.7147	2.71244e-14	4.52787e-13	21.6156
SLC46A1	-0.49959	5.30319	-7.71385	2.72971e-14	4.5519e-13	21.6493
CYB5D1	-0.384596	4.99303	-7.70187	2.98393e-14	4.94984e-13	21.5834
BDNFOS	-0.521128	1.35252	-7.7016	2.98973e-14	4.95427e-13	21.7667
CYBRD1	-0.739518	7.70765	-7.70104	3.00219e-14	4.9594e-13	21.5097
FAM175A	-0.323583	3.4978	-7.69979	3.03022e-14	4.99869e-13	21.6972
EIF4E3	-0.424767	5.13399	-7.6997	3.03227e-14	4.99869e-13	21.5576
CLCN6	-0.28218	3.95047	-7.69853	3.05875e-14	5.03189e-13	21.6487
IFT88	-0.382769	4.01887	-7.69757	3.08055e-14	5.05727e-13	21.6354
TENC1	-0.439025	6.0803	-7.69102	3.23399e-14	5.2982e-13	21.4477
CD302	-0.471142	5.09687	-7.68649	3.34439e-14	5.45655e-13	21.4643
SEMA6D	-0.804512	2.30978	-7.68587	3.35983e-14	5.47612e-13	21.6567
TSPYL1	-0.321431	6.96146	-7.68522	3.37622e-14	5.49704e-13	21.3914
EXOC6	-0.4276	4.93268	-7.68508	3.37959e-14	5.49704e-13	21.466
TPCN1	-0.326585	5.80272	-7.6833	3.42453e-14	5.55305e-13	21.4015
CACNA1F	-1.09506	-1.02565	-7.67919	3.53038e-14	5.71563e-13	21.4478
PDE5A	-0.736716	4.1197	-7.67913	3.53199e-14	5.71563e-13	21.4925
MAGEE1	-0.454155	2.89445	-7.6742	3.66324e-14	5.89796e-13	21.5526
CTSG	-1.2019	-0.50671	-7.67054	3.76395e-14	6.04784e-13	21.4416
ACER2	-0.753741	2.11874	-7.66927	3.79937e-14	6.09242e-13	21.5403
ZNF587	-0.531237	5.8869	-7.66888	3.81046e-14	6.10405e-13	21.2937
IL17RB	-0.675535	3.7597	-7.66764	3.84562e-14	6.14796e-13	21.4426
FAM198B	-0.770256	7.34307	-7.66327	3.97197e-14	6.32447e-13	21.2325
MPPED2	-0.878725	0.929025	-7.65677	4.16721e-14	6.58909e-13	21.4351
FOXA1	-1.40248	7.35505	-7.65613	4.18721e-14	6.61412e-13	21.1809
AASS	-0.550597	3.07989	-7.6553	4.21291e-14	6.64811e-13	21.4062
MBLAC2	-0.383554	3.18795	-7.65477	4.22932e-14	6.66737e-13	21.3955
FRMD6	-0.513843	6.14444	-7.65341	4.27206e-14	6.72807e-13	21.1732
SMARCA2	-0.331644	7.2184	-7.65058	4.36213e-14	6.86311e-13	21.1402
RCOR3	-0.355118	5.85229	-7.64775	4.45436e-14	6.99436e-13	21.1421
SYTL5	-1.51805	1.93359	-7.64709	4.47614e-14	7.01469e-13	21.3828
WDR60	-0.310209	4.44762	-7.64588	4.51611e-14	7.05751e-13	21.2222
BRD8	-0.261043	5.85105	-7.63992	4.71936e-14	7.34508e-13	21.0855
LOC389333	-0.625446	1.12541	-7.63787	4.79108e-14	7.44941e-13	21.3067
LRRC56	-0.723062	2.69357	-7.63608	4.85473e-14	7.54098e-13	21.2883
VWA2	-1.22353	3.12771	-7.63216	4.99707e-14	7.73182e-13	21.2371
ADCY9	-0.500786	5.47522	-7.62972	5.08764e-14	7.84901e-13	21.0296
GRAMD1C	-0.542055	3.0006	-7.62835	5.13923e-14	7.92089e-13	21.2177
PLIN5	-1.30493	1.90808	-7.62474	5.2777e-14	8.11855e-13	21.2236
CA14	-0.847265	-0.724326	-7.62019	5.45726e-14	8.36235e-13	21.0668
KIAA0494	-0.265694	7.40163	-7.61638	5.61265e-14	8.59218e-13	20.8941
LRRN2	-0.797928	4.41808	-7.61561	5.6444e-14	8.63245e-13	21.0068
FBP1	-0.83299	5.90744	-7.61424	5.70179e-14	8.71183e-13	20.8982
BBS4	-0.383337	4.38496	-7.61309	5.75013e-14	8.77724e-13	20.9917
CST5	-1.79066	-2.51614	-7.60934	5.91067e-14	9.01363e-13	20.7454
SPOPL	-0.450559	6.13701	-7.60848	5.94827e-14	9.06227e-13	20.8492
KIAA0802	-0.718241	3.34255	-7.60652	6.03464e-14	9.17623e-13	21.0383
SCGB1D2	-2.3838	2.94757	-7.60551	6.07952e-14	9.21799e-13	21.0574
AXIN2	-0.582615	3.23105	-7.60281	6.20121e-14	9.39354e-13	21.02
PPIP5K1	-0.402022	4.89277	-7.59908	6.37342e-14	9.636e-13	20.8485
C2orf77	-0.588692	2.54494	-7.59678	6.48159e-14	9.77163e-13	21.0133
ARNT2	-0.870431	5.42722	-7.5869	6.96903e-14	1.0447e-12	20.7244
C1orf168	-1.29041	0.0694488	-7.58342	7.14889e-14	1.07065e-12	20.8753
WDR6	-0.318951	7.24355	-7.58221	7.21262e-14	1.07816e-12	20.6478
FAM102B	-0.494719	5.75235	-7.58153	7.24856e-14	1.08251e-12	20.6695
NTRK3	-1.23433	0.565731	-7.58029	7.31466e-14	1.09033e-12	20.8806
NDFIP1	-0.270719	7.36452	-7.57523	7.59061e-14	1.12756e-12	20.5983
PJA2	-0.355174	7.10037	-7.57519	7.59283e-14	1.12756e-12	20.5973
HRASLS5	-1.32188	1.90375	-7.57468	7.62158e-14	1.13077e-12	20.8683
NAGS	-0.687462	1.47766	-7.57364	7.67958e-14	1.13831e-12	20.859
IQUB	-0.894478	-1.05594	-7.56961	7.90925e-14	1.17126e-12	20.6792
KCNIP4	-0.416965	-0.291535	-7.56715	8.05335e-14	1.19038e-12	20.7352
SEMA3G	-0.670627	4.10443	-7.56605	8.11795e-14	1.19881e-12	20.6813
NLRP5	-1.38212	-3.17123	-7.56549	8.1512e-14	1.20218e-12	20.3245
EFHC1	-0.409934	4.05207	-7.56542	8.15591e-14	1.20218e-12	20.6818
ANKRD30B	-1.73215	0.764443	-7.55944	8.51999e-14	1.25005e-12	20.7419
TAF9B	-0.331384	5.40436	-7.55839	8.58587e-14	1.2584e-12	20.5215
HECTD2	-0.479611	3.97016	-7.55828	8.59277e-14	1.2584e-12	20.6387
PHF21B	-1.28699	-2.17559	-7.55253	8.96132e-14	1.30995e-12	20.412
MYO18B	-1.1157	-1.74506	-7.55018	9.11593e-14	1.3301e-12	20.4592
PGLYRP2	-1.65067	0.147793	-7.54802	9.261e-14	1.35003e-12	20.6326
GSTM3	-0.950321	6.16088	-7.54283	9.61795e-14	1.39821e-12	20.378
CGGBP1	-0.233381	6.76555	-7.54245	9.64517e-14	1.40089e-12	20.3645
ZNF397OS	-0.314531	3.98162	-7.5379	9.97056e-14	1.44549e-12	20.4925
PLEKHA6	-0.565084	6.35886	-7.52685	1.0806e-13	1.56092e-12	20.2591
SMCR8	-0.363501	5.69865	-7.52598	1.08749e-13	1.56907e-12	20.2748
SDPR	-0.866917	2.38287	-7.52334	1.10852e-13	1.59689e-12	20.498
SNX1	-0.290059	7.034	-7.5214	1.12432e-13	1.6169e-12	20.213
TIGD6	-0.275458	3.44967	-7.52138	1.12445e-13	1.6169e-12	20.4237
C14orf43	-0.336121	5.88481	-7.51174	1.2061e-13	1.72806e-12	20.1657
NTRK2	-1.01638	4.52022	-7.50952	1.22573e-13	1.7546e-12	20.24
AGR2	-1.76221	7.25028	-7.50409	1.27508e-13	1.82032e-12	20.0899
WDR35	-0.370155	4.76434	-7.50375	1.27823e-13	1.82317e-12	20.1782
ZNF655	-0.416522	5.55397	-7.50213	1.29332e-13	1.84304e-12	20.1123
TMEM128	-0.26346	4.71133	-7.49609	1.35126e-13	1.92044e-12	20.1283
LOC145837	-1.28981	0.93989	-7.49542	1.35782e-13	1.92803e-12	20.2995
OTUD7B	-0.334882	6.17596	-7.49446	1.36733e-13	1.9398e-12	20.0332
HBP1	-0.23647	6.70797	-7.49139	1.39807e-13	1.98164e-12	20.0017
C1orf203	-0.434967	1.8493	-7.49059	1.40619e-13	1.99132e-12	20.2766
CCNDBP1	-0.311442	5.25747	-7.48985	1.41377e-13	1.99854e-12	20.0429
GOLGA2B	-0.537948	3.39952	-7.48891	1.42346e-13	2.01044e-12	20.1982
C10orf26	-0.286039	6.62136	-7.48353	1.48003e-13	2.08109e-12	19.9469
DCDC1	-0.911165	-2.15042	-7.48105	1.50689e-13	2.1151e-12	19.9282
HMGCLL1	-1.1733	-0.846859	-7.48027	1.51538e-13	2.12399e-12	20.0841
SERPINA3	-1.1043	8.93017	-7.48019	1.51627e-13	2.12399e-12	19.9423
TBC1D19	-0.335068	2.4004	-7.4801	1.51723e-13	2.12399e-12	20.1934
TTLL9	-0.766626	-0.243686	-7.47503	1.57395e-13	2.19372e-12	20.0996
ZNF497	-0.414313	2.49787	-7.47196	1.60929e-13	2.23905e-12	20.1331
MEIS3P1	-0.445793	4.31155	-7.46808	1.65511e-13	2.29475e-12	19.9659
RPGR	-0.333462	3.05515	-7.46233	1.72539e-13	2.37972e-12	20.0369
MACROD2	-0.712309	1.78431	-7.46197	1.72983e-13	2.38377e-12	20.0767
PBX1	-0.540223	8.17801	-7.45839	1.77519e-13	2.43992e-12	19.7757
NDP	-1.44879	0.43246	-7.45438	1.82729e-13	2.50719e-12	19.9966
C4orf32	-0.640737	4.99175	-7.45418	1.82994e-13	2.50866e-12	19.8096
GCNT4	-0.820604	0.0499174	-7.45217	1.85674e-13	2.54102e-12	19.9614
EMX1	-1.37667	-1.49553	-7.44693	1.92821e-13	2.63202e-12	19.7849
RAB6C	-0.490435	2.35142	-7.4378	2.05943e-13	2.7991e-12	19.8989
GRPR	-1.63312	1.3623	-7.43692	2.07249e-13	2.81444e-12	19.9006
HDC	-1.09375	-0.0913363	-7.43186	2.14936e-13	2.91384e-12	19.8128
ZMAT1	-0.609139	3.89522	-7.43139	2.15675e-13	2.92136e-12	19.7483
DYNC2H1	-0.632419	4.04533	-7.43096	2.16335e-13	2.92781e-12	19.7305
NCAM2	-1.18769	2.55406	-7.43064	2.16829e-13	2.93199e-12	19.8419
RRAGB	-0.302472	3.97403	-7.42788	2.21182e-13	2.98831e-12	19.7159
FAM196A	-1.42857	0.79278	-7.42764	2.21571e-13	2.99102e-12	19.8248
ARMC9	-0.331936	4.13611	-7.42447	2.26673e-13	3.05729e-12	19.676
KCTD6	-0.579571	3.92339	-7.41584	2.41188e-13	3.24205e-12	19.6365
NUMA1	-0.332488	8.9417	-7.41412	2.44185e-13	3.27402e-12	19.4763
C5orf36	-0.525486	1.71884	-7.41333	2.45585e-13	3.28724e-12	19.7386
ZNF302	-0.304751	5.12372	-7.40998	2.51563e-13	3.36159e-12	19.4887
CAP2	-0.607295	4.62046	-7.40797	2.55212e-13	3.40748e-12	19.5148
CRIPAK	-0.435827	3.39051	-7.40517	2.60403e-13	3.46803e-12	19.6111
ARID4A	-0.316504	4.60389	-7.40092	2.68455e-13	3.56332e-12	19.4668
ZNF721	-0.297969	4.64576	-7.40035	2.69561e-13	3.575e-12	19.4592
NMNAT3	-0.779508	2.83367	-7.39586	2.78376e-13	3.68576e-12	19.586
NPAS1	-0.842283	-0.441855	-7.38599	2.98775e-13	3.93615e-12	19.4739
NEURL	-1.30711	2.05543	-7.38506	3.00779e-13	3.95926e-12	19.5393
IKBKB	-0.416362	6.25198	-7.38479	3.01354e-13	3.96354e-12	19.2579
MASP2	-0.601796	-0.618822	-7.38417	3.02692e-13	3.97784e-12	19.4473
DLX2	-1.4352	-1.18631	-7.37903	3.14047e-13	4.11345e-12	19.3588
LAMB2	-0.446123	8.01059	-7.37175	3.30827e-13	4.31898e-12	19.1642
RPH3AL	-0.643382	2.97881	-7.36771	3.40526e-13	4.43466e-12	19.3814
MS4A8B	-1.42526	-2.08727	-7.36724	3.41673e-13	4.44596e-12	19.169
SLC18A2	-1.02906	-1.3636	-7.3619	3.54932e-13	4.61093e-12	19.2239
WNT4	-0.896798	2.57076	-7.36152	3.55919e-13	4.61996e-12	19.3608
KIAA1324	-0.792282	8.28615	-7.35621	3.69667e-13	4.78668e-12	19.0596
DEGS2	-1.19194	5.01331	-7.35265	3.79157e-13	4.89757e-12	19.0959
ZNF862	-0.384313	4.65446	-7.35096	3.83774e-13	4.95318e-12	19.1134
ABCG2	-0.692143	1.4495	-7.3492	3.88618e-13	5.01162e-12	19.2956
PHGR1	-1.462	-2.35249	-7.34906	3.88999e-13	5.01247e-12	19.009
ASB13	-0.478472	5.91272	-7.34802	3.91892e-13	5.04565e-12	19.0117
CLASP2	-0.309042	5.69301	-7.34473	4.01205e-13	5.15719e-12	18.9981
HERC1	-0.347574	6.27143	-7.33812	4.20537e-13	5.40131e-12	18.9314
KIAA0528	-0.297812	5.6122	-7.3265	4.56781e-13	5.8479e-12	18.8752
POLK	-0.339287	4.4245	-7.32336	4.67076e-13	5.97488e-12	18.9424
PAK7	-1.0247	-2.5951	-7.32041	4.76977e-13	6.09663e-12	18.7809
C9orf46	-0.369322	4.65642	-7.31798	4.85274e-13	6.19769e-12	18.8841
MADD	-0.253425	6.09861	-7.31518	4.95046e-13	6.30819e-12	18.7768
LOC148696	-0.840531	-2.33289	-7.30617	5.2774e-13	6.7023e-12	18.7263
SEMA3F	-0.459228	6.55981	-7.30584	5.28978e-13	6.71265e-12	18.7014
ZNF43	-0.509814	4.84642	-7.30068	5.48665e-13	6.93476e-12	18.7481
CLDN19	-1.1598	-2.27719	-7.28405	6.17227e-13	7.7581e-12	18.5877
C14orf135	-0.279468	5.27194	-7.27995	6.35422e-13	7.96195e-12	18.5727
CEP120	-0.306844	4.6084	-7.27876	6.4079e-13	8.02251e-12	18.6169
TXNIP	-0.457618	8.84661	-7.27794	6.44522e-13	8.06287e-12	18.5254
ZNF484	-0.413826	2.03956	-7.2773	6.47427e-13	8.08647e-12	18.7987
ANO2	-0.886321	-0.147723	-7.27155	6.7428e-13	8.40864e-12	18.7181
ZNF835	-0.809069	-0.888151	-7.26495	7.06458e-13	8.77544e-12	18.6194
PTPRN2	-1.0725	2.89833	-7.26476	7.07368e-13	8.77988e-12	18.6769
TBC1D15	-0.241684	5.70367	-7.25789	7.42525e-13	9.18751e-12	18.3957
RIMS4	-1.4573	3.07003	-7.25349	7.6589e-13	9.45451e-12	18.5879
AGBL2	-0.726518	-0.367637	-7.25071	7.81042e-13	9.62658e-12	18.5642
ZNF264	-0.305948	5.37735	-7.24803	7.95977e-13	9.79545e-12	18.3457
LRP2BP	-0.422189	1.21882	-7.24672	8.03328e-13	9.87826e-12	18.5949
DKFZp686O24166	-0.791552	0.858468	-7.24629	8.05793e-13	9.9009e-12	18.5867
ZFYVE28	-0.466881	2.75982	-7.24455	8.15692e-13	1.0007e-11	18.5472
GPR27	-0.769807	-1.13795	-7.24218	8.29447e-13	1.01679e-11	18.4445
IGFBP4	-0.535939	9.25742	-7.23794	8.54525e-13	1.04592e-11	18.2573
AKAP9	-0.440169	6.90501	-7.23693	8.60614e-13	1.05256e-11	18.2221
PCDH19	-0.89417	1.81058	-7.23187	8.91797e-13	1.08568e-11	18.4933
ALG10B	-0.402081	3.86036	-7.22946	9.07025e-13	1.10168e-11	18.3519
RORC	-0.802887	4.76591	-7.22618	9.28204e-13	1.12655e-11	18.2414
VAV3	-0.765454	7.05398	-7.22514	9.34975e-13	1.1339e-11	18.1405
KIAA1310	-0.223696	6.46785	-7.22458	9.38708e-13	1.13669e-11	18.1421
SLC16A6	-1.10026	3.107	-7.22224	9.54222e-13	1.15459e-11	18.3716
LOC653501	-0.41706	2.78685	-7.22208	9.55295e-13	1.15501e-11	18.3924
RP1	-1.22153	-1.07352	-7.22149	9.59249e-13	1.15803e-11	18.3129
GIN1	-0.279486	2.769	-7.21977	9.70908e-13	1.17032e-11	18.3778
NBPF3	-0.461915	3.05089	-7.21651	9.9341e-13	1.19654e-11	18.3367
PRRT2	-0.716719	2.35894	-7.21243	1.02224e-12	1.22847e-11	18.3477
PKP4	-0.267244	6.98901	-7.20423	1.08272e-12	1.29527e-11	17.9972
GRIK3	-1.33335	2.87677	-7.20408	1.08383e-12	1.29562e-11	18.2644
ENTPD5	-0.599899	3.63089	-7.20104	1.10723e-12	1.3226e-11	18.1806
RALGAPA1	-0.350858	4.95841	-7.19625	1.14495e-12	1.36559e-11	18.0207
LOC100130093	-0.438362	2.31647	-7.18813	1.21189e-12	1.44219e-11	18.1846
LOC100126784	-0.784059	-0.422797	-7.18735	1.21854e-12	1.44901e-11	18.1371
CHD6	-0.380037	6.38454	-7.18048	1.27844e-12	1.51571e-11	17.8417
ZNF24	-0.334865	7.23022	-7.17911	1.29076e-12	1.52917e-11	17.8254
PDZK1P1	-0.986152	-0.282376	-7.17766	1.30389e-12	1.54357e-11	18.0815
TCEAL4	-0.503014	7.14871	-7.1751	1.3274e-12	1.56906e-11	17.7979
BMS1P4	-0.498023	0.512979	-7.17301	1.34693e-12	1.58978e-11	18.0858
SLC7A3	-1.07298	-2.86896	-7.17283	1.34859e-12	1.59056e-11	17.7687
BTRC	-0.385255	5.51436	-7.16956	1.37975e-12	1.62489e-11	17.8
PVALB	-1.79182	-0.752912	-7.16677	1.40683e-12	1.65433e-11	17.977
DKFZP586I1420	-0.351494	3.92609	-7.163	1.44434e-12	1.69592e-11	17.892
FAM129A	-0.687304	6.22553	-7.16195	1.45494e-12	1.70537e-11	17.7191
ABCB1	-0.762869	1.47907	-7.16122	1.46234e-12	1.71199e-11	18.0192
STAM2	-0.278364	5.52258	-7.16069	1.46774e-12	1.71705e-11	17.7392
AMIGO1	-0.492661	2.01676	-7.16042	1.47057e-12	1.71782e-11	18.0067
C16orf52	-0.268522	3.94915	-7.15873	1.48797e-12	1.73687e-11	17.8606
FAM125B	-0.316868	4.02717	-7.15809	1.4946e-12	1.74333e-11	17.8482
AP2B1	-0.375087	8.63193	-7.15671	1.509e-12	1.75883e-11	17.6901
AP1AR	-0.332466	5.14174	-7.15305	1.54797e-12	1.79874e-11	17.7122
TGFBR3	-0.831666	4.8106	-7.15297	1.5489e-12	1.79874e-11	17.7379
THAP5	-0.250358	4.91289	-7.15008	1.5803e-12	1.83252e-11	17.7098
MGAM	-1.18558	-0.565143	-7.14807	1.60263e-12	1.85435e-11	17.867
PEG3	-1.16901	3.30854	-7.1444	1.64408e-12	1.90094e-11	17.8264
GPC3	-0.962531	2.95932	-7.14184	1.67362e-12	1.93356e-11	17.8372
ADAMTS19	-1.32287	-1.27666	-7.14174	1.67473e-12	1.93356e-11	17.7669
KCNC1	-1.08716	-1.88346	-7.14124	1.68055e-12	1.93886e-11	17.6993
CAMTA2	-0.278584	5.65174	-7.13896	1.70746e-12	1.96848e-11	17.5846
KIAA1377	-0.741275	2.97202	-7.13794	1.71962e-12	1.97576e-11	17.81
TPSB2	-1.04391	4.17429	-7.13791	1.72e-12	1.97576e-11	17.696
OSCP1	-0.415581	3.51123	-7.13247	1.78621e-12	2.04442e-11	17.727
ALDH6A1	-0.485973	4.17489	-7.12952	1.82318e-12	2.08523e-11	17.6391
CIRBP	-0.399104	7.89338	-7.12694	1.85614e-12	2.12016e-11	17.4763
ZNF136	-0.302118	3.6747	-7.12692	1.85639e-12	2.12016e-11	17.6734
CCDC125	-0.447881	4.7943	-7.1224	1.91551e-12	2.18454e-11	17.5319
SLC7A2	-1.38892	6.16883	-7.12221	1.91808e-12	2.18589e-11	17.4507
FBXO15	-0.824974	0.226208	-7.11922	1.95821e-12	2.22843e-11	17.7182
KLHDC5	-0.288476	5.49243	-7.11777	1.97807e-12	2.2478e-11	17.4495
FCER1A	-0.959131	0.421558	-7.11387	2.03216e-12	2.30762e-11	17.6894
TBC1D12	-0.322921	4.22699	-7.1133	2.04028e-12	2.31518e-11	17.5241
KIAA0141	-0.245706	5.66262	-7.1131	2.04302e-12	2.31664e-11	17.4088
KIAA0240	-0.308858	5.31022	-7.11153	2.06537e-12	2.34031e-11	17.4187
STARD13	-0.431795	4.66924	-7.11109	2.07178e-12	2.3459e-11	17.4664
SLC22A5	-0.462661	4.70247	-7.10991	2.0888e-12	2.3618e-11	17.4554
PION	-0.3833	4.03357	-7.10955	2.09401e-12	2.36601e-11	17.519
BTBD9	-0.248811	4.83133	-7.10841	2.11056e-12	2.38301e-11	17.4342
TMEM178	-0.680487	0.143398	-7.09882	2.25544e-12	2.54117e-11	17.58
BAZ2B	-0.346942	5.17239	-7.09781	2.27113e-12	2.55523e-11	17.3357
PLEKHA7	-0.39562	4.31946	-7.09744	2.27699e-12	2.56001e-11	17.4076
ZNF624	-0.305629	2.54438	-7.09544	2.30873e-12	2.59018e-11	17.551
USP30	-0.268492	4.45694	-7.09067	2.38605e-12	2.66938e-11	17.3484
APBB1	-0.471229	4.37887	-7.08983	2.39998e-12	2.68308e-11	17.3504
SPG11	-0.325239	6.46148	-7.08507	2.48022e-12	2.76305e-11	17.1926
CHD2	-0.233479	6.75526	-7.08493	2.48255e-12	2.76371e-11	17.1877
DUSP15	-1.03518	0.330836	-7.08386	2.50095e-12	2.78224e-11	17.488
CNTD1	-0.567098	1.35379	-7.08135	2.54475e-12	2.827e-11	17.4863
C6orf211	-0.72249	6.3137	-7.07574	2.64524e-12	2.9284e-11	17.1328
NUDT16	-0.282442	5.01037	-7.07156	2.72253e-12	3.00349e-11	17.1711
C14orf174	-0.698579	1.15839	-7.06525	2.84351e-12	3.12609e-11	17.3793
CEP68	-0.237867	5.12392	-7.064	2.86806e-12	3.14871e-11	17.1115
ZNF154	-0.605267	0.698109	-7.0578	2.99312e-12	3.28374e-11	17.3251
CST2	-1.18449	-0.248371	-7.05652	3.01961e-12	3.31052e-11	17.2836
ULK4	-0.49628	2.11055	-7.05623	3.02574e-12	3.31267e-11	17.3074
KRT222	-0.493077	1.59576	-7.05546	3.04172e-12	3.32786e-11	17.3132
KIAA0831	-0.239063	4.7608	-7.05314	3.09059e-12	3.37436e-11	17.0681
MPP7	-0.676819	4.57872	-7.05225	3.1097e-12	3.39056e-11	17.0786
PYY	-1.19453	-2.77337	-7.05134	3.12907e-12	3.40934e-11	17.0003
HDHD2	-0.27555	5.23428	-7.05096	3.13735e-12	3.41601e-11	17.0159
THSD1P1	-0.359963	2.47969	-7.046	3.24621e-12	3.52006e-11	17.2245
CTTNBP2	-0.87169	0.933336	-7.04012	3.37985e-12	3.65498e-11	17.2119
DMRTC1B	-0.971615	-1.79968	-7.03953	3.39365e-12	3.66741e-11	17.0483
UTP14C	-0.329196	5.79163	-7.03939	3.39686e-12	3.66838e-11	16.9062
GARNL3	-0.517771	2.73397	-7.03707	3.45139e-12	3.71967e-11	17.1509
GLRB	-0.849995	2.73178	-7.03534	3.49274e-12	3.76169e-11	17.1395
RBM47	-0.403012	6.96409	-7.03329	3.54226e-12	3.81243e-11	16.839
GIPR	-0.856577	-0.941926	-7.03317	3.54519e-12	3.813e-11	17.0863
SLC16A12	-0.87712	-1.90937	-7.02324	3.79484e-12	4.06498e-11	16.9313
CBLN4	-0.831106	-0.926443	-7.0202	3.87475e-12	4.14219e-11	17.0033
TEKT3	-0.77012	-0.957183	-7.01854	3.91897e-12	4.18384e-11	16.9902
CGRRF1	-0.273759	3.3178	-7.01465	4.02476e-12	4.291e-11	16.956
TMEM161B	-0.314303	3.59303	-7.01302	4.06986e-12	4.33326e-11	16.9183
CDK20	-0.302991	3.23358	-7.01144	4.11431e-12	4.37766e-11	16.9423
C1orf89	-0.375947	1.50973	-7.01131	4.1179e-12	4.37854e-11	17.0225
LOC158572	-0.349671	0.677849	-7.01084	4.13117e-12	4.38971e-11	17.016
METT5D1	-0.277386	4.17066	-7.0095	4.16911e-12	4.42411e-11	16.8338
DOCK1	-0.333147	6.30403	-7.00741	4.22934e-12	4.47728e-11	16.6746
LCA5	-0.451732	2.81806	-7.00675	4.2484e-12	4.49323e-11	16.944
ZXDB	-0.340883	4.73728	-7.00236	4.37769e-12	4.6222e-11	16.7307
CABLES1	-0.398681	5.2845	-7.00226	4.38075e-12	4.6222e-11	16.6865
ITIH5L	-1.08992	1.5815	-6.99962	4.46058e-12	4.70198e-11	16.9447
DUSP5	-0.534559	5.65846	-6.99458	4.61668e-12	4.86007e-11	16.6129
CAPN11	-0.704011	-1.10999	-6.99281	4.67299e-12	4.90957e-11	16.8118
TTC8	-0.361124	4.79569	-6.99141	4.71754e-12	4.9531e-11	16.6526
90288	-0.895713	0.40799	-6.98672	4.87096e-12	5.10069e-11	16.8528
LRIG1	-0.484482	7.37654	-6.98299	4.99656e-12	5.22876e-11	16.5036
C17orf57	-0.556475	0.384002	-6.98211	5.0265e-12	5.25663e-11	16.8221
PLA2G10	-1.09211	-1.17909	-6.98102	5.06429e-12	5.29267e-11	16.7301
ATP7B	-0.70376	4.20688	-6.9798	5.10649e-12	5.33326e-11	16.6325
HEBP1	-0.484819	6.22138	-6.97824	5.16111e-12	5.38322e-11	16.4824
ZNF44	-0.337455	3.70387	-6.97761	5.18329e-12	5.4028e-11	16.6718
C2orf40	-1.24923	-0.330032	-6.97428	5.30202e-12	5.52294e-11	16.7436
GHDC	-0.415888	5.08847	-6.97189	5.38899e-12	5.60985e-11	16.4988
HSD17B4	-0.36794	6.86686	-6.96587	5.61447e-12	5.83691e-11	16.3898
CITED1	-1.11858	-0.00473566	-6.9619	5.76817e-12	5.98886e-11	16.6781
CRIM1	-0.503231	6.63329	-6.95761	5.93883e-12	6.14595e-11	16.3372
MUM1L1	-1.11158	1.57627	-6.95409	6.08275e-12	6.2826e-11	16.6463
ENTPD8	-1.11387	0.382237	-6.95376	6.09609e-12	6.29229e-11	16.6376
RGS12	-0.308396	5.00867	-6.95284	6.13429e-12	6.32761e-11	16.3788
RTN4RL1	-0.796933	4.25934	-6.94843	6.32083e-12	6.50312e-11	16.4191
PER2	-0.343228	5.12218	-6.94323	6.54792e-12	6.71548e-11	16.3063
ZNF280D	-0.253933	5.02476	-6.94322	6.54838e-12	6.71548e-11	16.3138
CARD10	-0.509278	4.16683	-6.93985	6.69964e-12	6.85288e-11	16.3723
WBP2NL	-0.630243	-1.47119	-6.9395	6.71575e-12	6.85983e-11	16.4386
MYST4	-0.511113	6.11418	-6.93831	6.77007e-12	6.90712e-11	16.2207
ZNF703	-0.818194	4.77867	-6.93536	6.90669e-12	7.04199e-11	16.2825
FAM135B	-1.18536	-1.21233	-6.93182	7.07442e-12	7.19913e-11	16.4117
NPY1R	-1.65424	4.33657	-6.92777	7.27122e-12	7.38047e-11	16.2747
CTSO	-0.345009	5.64002	-6.92694	7.3122e-12	7.41259e-11	16.1651
TMC5	-1.38072	4.28444	-6.92319	7.50018e-12	7.59346e-11	16.2499
RSPH1	-0.794009	2.2879	-6.91318	8.02542e-12	8.10455e-11	16.3586
MACF1	-0.343604	8.13678	-6.91298	8.03623e-12	8.11031e-11	16.0486
SPARCL1	-0.533	7.76655	-6.90848	8.28404e-12	8.3392e-11	16.0138
PCDHA3	-0.96758	0.212011	-6.89864	8.85319e-12	8.88397e-11	16.2767
FAM114A2	-0.273918	4.54289	-6.89491	9.07871e-12	9.10452e-11	16.0378
ANUBL1	-0.4159	3.10867	-6.89245	9.23029e-12	9.25068e-11	16.1694
RUFY2	-0.261868	3.96595	-6.89159	9.28424e-12	9.29888e-11	16.0767
EPB41L5	-0.40675	4.85041	-6.88655	9.60509e-12	9.60206e-11	15.9548
IFT74	-0.336459	4.16572	-6.88447	9.74045e-12	9.73126e-11	16.0082
SYNJ2BP	-0.309962	5.74836	-6.87836	1.01494e-11	1.0127e-10	15.8398
AMN1	-0.362482	3.32736	-6.87537	1.03557e-11	1.03264e-10	16.0377
PLD4	-0.821707	2.05592	-6.87262	1.05488e-11	1.05124e-10	16.104
C1orf21	-0.614222	6.55866	-6.86505	1.1099e-11	1.10261e-10	15.7278
INMT	-0.741397	1.38496	-6.86471	1.11246e-11	1.10409e-10	16.068
ZNF585B	-0.386736	2.05718	-6.86265	1.12796e-11	1.11822e-10	16.0394
ZNF543	-0.28085	2.89634	-6.86259	1.12844e-11	1.11822e-10	15.9921
GRIA2	-1.83318	-0.842843	-6.86196	1.13316e-11	1.12221e-10	15.993
CCDC74B	-0.918953	2.27036	-6.86145	1.1371e-11	1.1254e-10	16.0229
CCDC39	-0.610418	-0.0807466	-6.86093	1.14105e-11	1.12861e-10	16.0251
SH3RF1	-0.379095	5.679	-6.86052	1.14419e-11	1.13101e-10	15.7263
RFC1	-0.233324	6.13153	-6.85967	1.15072e-11	1.13605e-10	15.7024
REPS2	-0.729928	5.44597	-6.85928	1.15379e-11	1.13807e-10	15.7311
C1orf95	-1.14312	-0.325312	-6.85922	1.1542e-11	1.13807e-10	16.004
SORBS1	-0.556169	5.31804	-6.85822	1.16201e-11	1.14506e-10	15.7326
CCDC74A	-0.911755	4.10714	-6.85769	1.16614e-11	1.14841e-10	15.8394
TECTA	-0.530991	-0.625933	-6.85704	1.17124e-11	1.15201e-10	15.9747
SFRS5	-0.280355	7.28433	-6.85265	1.20625e-11	1.18205e-10	15.6428
ZNF621	-0.269548	5.07658	-6.85162	1.21462e-11	1.18952e-10	15.7073
FAAH2	-0.514164	3.65728	-6.84989	1.22873e-11	1.20176e-10	15.8378
IGF1	-0.829514	3.68209	-6.84981	1.22939e-11	1.20176e-10	15.8347
HAUS3	-0.233631	4.34269	-6.84952	1.23183e-11	1.2034e-10	15.7607
BBS2	-0.261008	5.11974	-6.849	1.23611e-11	1.20684e-10	15.6869
SNORD116-28	-0.81317	-0.271872	-6.84788	1.2454e-11	1.21442e-10	15.9341
ZNF25	-0.265357	3.89932	-6.84722	1.25091e-11	1.21904e-10	15.7941
ANKRA2	-0.32105	3.82497	-6.84593	1.26183e-11	1.22893e-10	15.7938
ADCY1	-1.03748	4.23127	-6.84211	1.29454e-11	1.2577e-10	15.7243
CLDN11	-0.773897	2.19795	-6.84146	1.3002e-11	1.26243e-10	15.8967
CYB5R1	-0.360118	6.66396	-6.84128	1.30175e-11	1.26264e-10	15.5708
CXXC5	-0.553858	5.17381	-6.84125	1.30201e-11	1.26264e-10	15.6321
KIAA2026	-0.294622	5.18949	-6.8406	1.30763e-11	1.26731e-10	15.6267
AMBP	-1.126	-1.17581	-6.84003	1.31263e-11	1.27138e-10	15.8308
KAL1	-0.660085	4.3169	-6.83941	1.31809e-11	1.2759e-10	15.6976
BBS10	-0.297621	4.13835	-6.83678	1.34157e-11	1.29783e-10	15.6997
PCNX	-0.288326	5.76673	-6.82988	1.40488e-11	1.35577e-10	15.5218
ZNF224	-0.318247	3.36127	-6.8217	1.48388e-11	1.42594e-10	15.6854
TESK2	-0.461737	3.66598	-6.82149	1.48595e-11	1.42707e-10	15.6523
PEBP4	-1.19866	-2.1542	-6.82024	1.49839e-11	1.43727e-10	15.6173
THRB	-0.572637	4.37258	-6.81676	1.53365e-11	1.46933e-10	15.5443
MATN3	-0.813353	4.00379	-6.81519	1.54975e-11	1.48296e-10	15.5742
P4HTM	-0.498224	5.17543	-6.8136	1.56627e-11	1.49606e-10	15.4519
PCSK4	-0.810622	1.40286	-6.81241	1.57876e-11	1.50708e-10	15.7314
ZNF594	-0.351271	3.18827	-6.81226	1.58031e-11	1.50766e-10	15.6409
KBTBD4	-0.333307	4.45994	-6.81168	1.58649e-11	1.51264e-10	15.5024
PARK2	-0.551777	0.661754	-6.80861	1.61925e-11	1.5411e-10	15.7081
NEK5	-0.913028	-0.64271	-6.80719	1.63469e-11	1.55301e-10	15.6576
APPL1	-0.27137	6.36485	-6.80608	1.64679e-11	1.56356e-10	15.3464
TMEM144	-0.474238	4.43552	-6.80302	1.68079e-11	1.59394e-10	15.4486
CRB2	-0.700351	-1.47762	-6.80158	1.69697e-11	1.60833e-10	15.5649
MDH1B	-0.661476	0.578605	-6.7995	1.72067e-11	1.62884e-10	15.6491
PAR5	-0.832503	-0.768738	-6.79815	1.73622e-11	1.64258e-10	15.5934
TMEM101	-0.570694	5.06941	-6.79778	1.74041e-11	1.64557e-10	15.3573
LOC728606	-1.4207	-0.168851	-6.79738	1.74516e-11	1.64907e-10	15.6173
MTL5	-0.561488	4.7053	-6.79393	1.78562e-11	1.6843e-10	15.3636
PTPRA	-0.203529	6.79103	-6.79347	1.79107e-11	1.68832e-10	15.2581
PREX2	-0.89206	0.574454	-6.78989	1.83431e-11	1.72715e-10	15.5879
C1orf88	-0.780405	2.62895	-6.7802	1.95639e-11	1.83774e-10	15.4788
MBD5	-0.282346	3.84636	-6.77942	1.96646e-11	1.8461e-10	15.3603
ABCA8	-1.184	1.16695	-6.77898	1.97227e-11	1.85046e-10	15.52
MGEA5	-0.210131	7.63562	-6.77688	1.9999e-11	1.87528e-10	15.1522
CDYL2	-0.643758	2.2404	-6.77605	2.01105e-11	1.8835e-10	15.474
PEX12	-0.334292	3.5597	-6.77032	2.08901e-11	1.95191e-10	15.3329
DCP1A	-0.228635	5.07877	-6.76712	2.13373e-11	1.99136e-10	15.158
HNRNPH2	-0.236503	7.17363	-6.76692	2.13658e-11	1.99284e-10	15.0847
FGF10	-1.25367	-1.74228	-6.76298	2.19324e-11	2.04329e-10	15.3009
ADRA2A	-0.757344	3.89659	-6.76256	2.19934e-11	2.04777e-10	15.2459
BSN	-0.67028	1.0602	-6.75945	2.2451e-11	2.08916e-10	15.3962
TCP11L2	-0.467292	2.4504	-6.75842	2.2605e-11	2.10225e-10	15.3502
CAMK2N1	-0.647848	5.86475	-6.75554	2.30395e-11	2.14015e-10	15.0351
SERINC1	-0.306147	8.08773	-6.75516	2.30983e-11	2.14436e-10	15.0178
PCM1	-0.382944	7.33255	-6.75097	2.37478e-11	2.2008e-10	14.9822
ZNF345	-0.299935	1.96597	-6.74831	2.41694e-11	2.23856e-10	15.3081
ATG2B	-0.299281	5.40569	-6.74666	2.44338e-11	2.26173e-10	15.0022
RERE	-0.243372	7.09936	-6.74642	2.44738e-11	2.26411e-10	14.9522
FSCN2	-0.678855	-0.582729	-6.74419	2.48362e-11	2.29496e-10	15.2641
SAP30L	-0.240509	5.62869	-6.74342	2.49629e-11	2.30399e-10	14.9682
MEF2D	-0.2497	6.57751	-6.74189	2.5217e-11	2.32204e-10	14.9269
CHM	-0.319271	4.67448	-6.74114	2.53435e-11	2.33234e-10	15.0255
OXTR	-0.775367	2.61217	-6.74028	2.54872e-11	2.3442e-10	15.2243
ZNF425	-0.381579	2.18655	-6.73741	2.59747e-11	2.38628e-10	15.2297
FBXL2	-0.373839	3.36359	-6.73731	2.59927e-11	2.38655e-10	15.1414
ZNF37B	-0.388266	3.93073	-6.73555	2.62963e-11	2.41025e-10	15.0684
C1orf150	-0.773774	-2.47699	-6.73327	2.6695e-11	2.44537e-10	15.0421
ILDR1	-0.437143	3.63101	-6.72944	2.73785e-11	2.50365e-10	15.0626
NPHP1	-0.424484	2.39014	-6.72859	2.75331e-11	2.51633e-10	15.1632
PGBD1	-0.395563	2.68589	-6.72755	2.77231e-11	2.53224e-10	15.138
SIGLEC6	-0.826832	-1.84574	-6.72444	2.82962e-11	2.57423e-10	15.0524
ATP6AP1L	-0.448956	1.37392	-6.72296	2.85751e-11	2.5981e-10	15.162
PAN2	-0.297391	4.91434	-6.71928	2.92756e-11	2.66028e-10	14.8635
TXNDC16	-0.432913	4.62879	-6.71829	2.94677e-11	2.6762e-10	14.8831
DSCAML1	-0.94884	-1.37094	-6.71549	3.00157e-11	2.7213e-10	15.0363
SPATA18	-0.744567	2.89701	-6.71485	3.01438e-11	2.73135e-10	15.0409
DCAKD	-0.299412	5.34244	-6.71433	3.02468e-11	2.73912e-10	14.7985
FAAH	-0.500544	4.74593	-6.71278	3.05573e-11	2.76566e-10	14.8367
F8	-0.373843	4.05607	-6.71256	3.06017e-11	2.76811e-10	14.9069
POT1	-0.258892	4.97098	-6.70628	3.18919e-11	2.87825e-10	14.7754
ZNF134	-0.370023	3.79307	-6.70426	3.23195e-11	2.91022e-10	14.8836
CCNG2	-0.413501	6.82368	-6.70383	3.24109e-11	2.9168e-10	14.6794
CSAD	-0.550885	4.28746	-6.70276	3.26404e-11	2.93579e-10	14.8185
NAP1L5	-0.43521	2.3126	-6.70084	3.30544e-11	2.96905e-10	14.991
C18orf1	-0.481693	6.0302	-6.70079	3.30664e-11	2.96905e-10	14.6764
NPNT	-0.834762	6.84656	-6.69911	3.34327e-11	3.00025e-10	14.649
MYOCD	-0.73208	-1.87176	-6.69654	3.40012e-11	3.04782e-10	14.8778
ZNF187	-0.237152	3.92311	-6.69358	3.46707e-11	3.10257e-10	14.8007
CHRD	-0.900448	3.65081	-6.69312	3.47738e-11	3.11005e-10	14.8284
IMPACT	-0.28499	5.70592	-6.68766	3.60439e-11	3.22183e-10	14.6062
CNOT6L	-0.263511	5.83286	-6.68376	3.69793e-11	3.30172e-10	14.5753
LOC100170939	-0.642849	1.83102	-6.68289	3.71901e-11	3.31868e-10	14.8979
CROCCL2	-0.358533	1.29535	-6.68196	3.74179e-11	3.33713e-10	14.9043
DIXDC1	-0.401013	4.85366	-6.68174	3.74713e-11	3.34001e-10	14.6285
UBE3A	-0.271151	6.72526	-6.68097	3.76611e-11	3.35505e-10	14.534
TMEM215	-1.01199	-2.17652	-6.67975	3.79628e-11	3.37625e-10	14.7456
FLT3	-1.15348	1.08705	-6.67733	3.85705e-11	3.42454e-10	14.8774
PIK3IP1	-0.33487	5.28463	-6.67396	3.9431e-11	3.48923e-10	14.5442
IQGAP2	-0.674566	5.31674	-6.67385	3.94598e-11	3.48983e-10	14.5412
ASB14	-0.365426	-0.99172	-6.67269	3.97623e-11	3.51267e-10	14.7964
HKR1	-0.267065	5.37389	-6.67241	3.98338e-11	3.51703e-10	14.5281
P2RX4	-0.311766	5.25604	-6.66705	4.12584e-11	3.63876e-10	14.5022
RAB11FIP2	-0.260217	4.22077	-6.66496	4.18268e-11	3.68684e-10	14.5847
KITLG	-0.659368	5.76569	-6.66396	4.21013e-11	3.70898e-10	14.4519
ANKRD24	-0.712339	0.129568	-6.66294	4.23835e-11	3.73177e-10	14.7812
TPSAB1	-0.93384	3.51364	-6.66112	4.28905e-11	3.77014e-10	14.6399
SEMA3C	-0.653081	6.84127	-6.66011	4.31752e-11	3.79096e-10	14.3997
GPIHBP1	-0.802223	0.791086	-6.65384	4.498e-11	3.94289e-10	14.7312
INTU	-0.391226	2.41721	-6.6532	4.51693e-11	3.9573e-10	14.6838
NICN1	-0.307351	3.83982	-6.653	4.52265e-11	3.96012e-10	14.552
IL17RD	-0.564464	4.61571	-6.65243	4.53976e-11	3.97292e-10	14.4638
MEGF9	-0.488312	6.21613	-6.65112	4.57879e-11	4.00045e-10	14.3532
ANKRD43	-1.20241	1.32155	-6.64907	4.64052e-11	4.04993e-10	14.6974
KCNJ3	-1.97219	-0.0273687	-6.64741	4.69084e-11	4.0916e-10	14.6809
SFRS12	-0.236105	6.10589	-6.64677	4.71063e-11	4.10435e-10	14.3289
ATP1A4	-1.10571	-1.02778	-6.64527	4.75691e-11	4.1424e-10	14.6249
FLJ36777	-0.566777	-1.79636	-6.64464	4.77646e-11	4.15715e-10	14.5657
INADL	-0.385347	6.57438	-6.64374	4.8048e-11	4.17716e-10	14.2985
TNXB	-0.763586	3.99047	-6.6428	4.83429e-11	4.19598e-10	14.4701
RGS5	-0.609932	6.7333	-6.64258	4.84117e-11	4.19965e-10	14.2891
P2RY12	-0.755079	-0.672251	-6.63241	5.17314e-11	4.47296e-10	14.5645
TTC25	-0.599224	0.204446	-6.62661	5.37225e-11	4.63754e-10	14.5567
C10orf93	-1.03346	-1.77657	-6.62296	5.50149e-11	4.74395e-10	14.4348
C20orf194	-0.287684	4.35259	-6.61931	5.63378e-11	4.84894e-10	14.2807
SLC26A1	-0.532293	1.10604	-6.61909	5.64176e-11	4.85173e-10	14.5128
KDM3B	-0.232038	6.91	-6.61832	5.67017e-11	4.87352e-10	14.1337
CTNND2	-1.15566	2.52496	-6.61555	5.773e-11	4.95919e-10	14.4403
PARP3	-0.365884	4.32938	-6.61547	5.77609e-11	4.95919e-10	14.2589
TAB3	-0.301408	5.4737	-6.61146	5.92857e-11	5.08461e-10	14.1343
SHROOM3	-0.430705	7.0184	-6.60624	6.13304e-11	5.25429e-10	14.0568
AUH	-0.250878	3.48997	-6.6027	6.27572e-11	5.37073e-10	14.2734
RNF141	-0.316942	6.02158	-6.60182	6.31138e-11	5.39834e-10	14.0468
LETM2	-0.636589	1.20241	-6.59874	6.43911e-11	5.4987e-10	14.385
FLJ42289	-0.574716	-0.0684232	-6.5986	6.44465e-11	5.50048e-10	14.3776
HEXIM1	-0.336463	6.13454	-6.59751	6.49069e-11	5.53679e-10	14.0157
TMBIM4	-0.338894	6.36933	-6.59295	6.68518e-11	5.69047e-10	13.9805
BPIL1	-1.62553	-0.269836	-6.58843	6.8839e-11	5.84395e-10	14.3093
SERP2	-0.696536	0.638484	-6.58784	6.91046e-11	5.86337e-10	14.3205
MORN1	-0.571042	1.80054	-6.58609	6.98904e-11	5.9237e-10	14.2921
BHLHE40	-0.461005	8.64925	-6.58389	7.08945e-11	5.99921e-10	13.9342
ABCA3	-0.520251	6.47773	-6.58239	7.15833e-11	6.05104e-10	13.9116
C4orf12	-0.493762	-0.5034	-6.58117	7.21515e-11	6.09258e-10	14.2565
BOD1L	-0.311981	5.95587	-6.58	7.27023e-11	6.13583e-10	13.9116
HEMK1	-0.329567	4.38389	-6.57836	7.34769e-11	6.19791e-10	14.0191
FMN1	-0.747994	1.60812	-6.57349	7.58251e-11	6.38219e-10	14.2198
PRICKLE4	-0.645517	1.4085	-6.57342	7.58626e-11	6.38219e-10	14.2243
EMCN	-0.49462	3.66544	-6.57293	7.60994e-11	6.39872e-10	14.0669
NKAIN1	-1.29157	3.75276	-6.57097	7.70694e-11	6.47685e-10	14.0446
FUZ	-0.450583	3.89032	-6.56852	7.83002e-11	6.5768e-10	14.0134
SCGB2A2	-2.29798	5.15999	-6.55845	8.35595e-11	7.00374e-10	13.8224
ZNF836	-0.340898	3.08279	-6.55778	8.39207e-11	7.02659e-10	14.0338
AFF1	-0.3321	6.45983	-6.55754	8.40529e-11	7.03395e-10	13.7555
SCN1B	-0.501364	2.67428	-6.55106	8.7637e-11	7.30308e-10	14.0268
GPRASP2	-0.36244	3.37371	-6.54994	8.82728e-11	7.3522e-10	13.9553
PCBD2	-0.302517	4.1849	-6.54908	8.87671e-11	7.3895e-10	13.8575
MYO15A	-0.571319	-0.397104	-6.54897	8.88284e-11	7.39073e-10	14.0632
FHL5	-0.668156	-0.0459343	-6.54661	9.01865e-11	7.4998e-10	14.0586
CCDC110	-0.500491	1.25304	-6.54612	9.04732e-11	7.5197e-10	14.0583
C8orf4	-0.810721	5.18671	-6.54576	9.06859e-11	7.53343e-10	13.7406
FAM81B	-1.0418	-2.29831	-6.54508	9.10817e-11	7.5584e-10	13.9164
VPS39	-0.193263	6.4253	-6.54431	9.15334e-11	7.59191e-10	13.6732
PFAS	-0.261803	4.52907	-6.54335	9.20992e-11	7.63486e-10	13.7844
HMGCL	-0.292962	5.34614	-6.54256	9.25699e-11	7.66987e-10	13.7089
ZFYVE1	-0.214774	5.02297	-6.53796	9.53532e-11	7.89636e-10	13.7049
EGR3	-0.803634	3.85972	-6.53751	9.56266e-11	7.91487e-10	13.8229
PLXNB1	-0.343474	6.56105	-6.53718	9.58302e-11	7.92759e-10	13.6261
FUT8	-0.455535	5.83361	-6.53227	9.89058e-11	8.165e-10	13.6169
KLHDC9	-0.770896	2.79707	-6.53002	1.00345e-10	8.2623e-10	13.8864
LRRN1	-0.945291	3.52212	-6.52973	1.00536e-10	8.27373e-10	13.813
CST3	-0.48267	7.89897	-6.5295	1.00681e-10	8.28142e-10	13.5803
CHST15	-0.417788	6.05145	-6.52626	1.02801e-10	8.42994e-10	13.5706
TTC14	-0.341408	5.16326	-6.52626	1.02803e-10	8.42994e-10	13.6204
ARL3	-0.319234	5.34461	-6.52625	1.02805e-10	8.42994e-10	13.6069
LOC645431	-0.662197	0.381023	-6.52539	1.03375e-10	8.47227e-10	13.9348
EFCAB4B	-0.661099	2.48429	-6.52161	1.05921e-10	8.67096e-10	13.8574
MAGI2	-0.54868	3.06498	-6.52154	1.05963e-10	8.67096e-10	13.8099
ZNF33A	-0.252724	6.08713	-6.51998	1.07028e-10	8.75359e-10	13.5301
F7	-1.20052	1.19541	-6.5183	1.08191e-10	8.83957e-10	13.8878
PPAPDC2	-0.281438	4.33642	-6.51718	1.08974e-10	8.89899e-10	13.6413
GUSBL1	-0.500921	1.16634	-6.51418	1.11091e-10	9.05788e-10	13.8629
CCDC91	-0.269837	4.66432	-6.51302	1.11919e-10	9.10667e-10	13.5815
BMX	-0.804379	-0.973937	-6.51068	1.13609e-10	9.23438e-10	13.8059
C19orf21	-1.01601	4.53278	-6.50891	1.14904e-10	9.33043e-10	13.569
KIAA0753	-0.249038	4.25394	-6.5078	1.1573e-10	9.38312e-10	13.592
GPRASP1	-0.475986	2.4088	-6.50551	1.17434e-10	9.49268e-10	13.7628
ZMYND11	-0.236055	7.09386	-6.50551	1.1744e-10	9.49268e-10	13.4238
ZNF814	-0.391694	4.36102	-6.5038	1.18733e-10	9.57769e-10	13.5552
DPY19L3	-0.455681	4.37084	-6.49973	1.21861e-10	9.82e-10	13.5289
OLFM1	-0.789178	3.79263	-6.49564	1.25097e-10	1.00655e-09	13.5701
CACNG1	-1.11752	-0.90194	-6.49492	1.25674e-10	1.01062e-09	13.7141
PAH	-1.22217	-1.71495	-6.49485	1.2573e-10	1.01062e-09	13.6644
SRL	-0.537006	-0.71617	-6.49351	1.2681e-10	1.01878e-09	13.7139
FNDC3A	-0.313785	6.02756	-6.49287	1.27331e-10	1.02193e-09	13.3631
FBXO38	-0.258226	5.36256	-6.49197	1.28063e-10	1.02729e-09	13.3919
ZNF548	-0.265097	4.02309	-6.49039	1.29364e-10	1.0372e-09	13.5106
PDE6B	-0.74557	2.29109	-6.48957	1.30046e-10	1.04162e-09	13.6716
KL	-0.590728	0.400161	-6.48876	1.30725e-10	1.04547e-09	13.7111
SIN3A	-0.21235	6.71635	-6.48676	1.32404e-10	1.05763e-09	13.3092
GAB1	-0.340994	5.18104	-6.48671	1.32445e-10	1.05763e-09	13.3725
LOC284233	-0.980384	-0.673069	-6.47917	1.38981e-10	1.10592e-09	13.629
GNPDA2	-0.293648	4.13315	-6.47851	1.39569e-10	1.11005e-09	13.424
DISP1	-0.306387	3.49241	-6.47764	1.40338e-10	1.11561e-09	13.4932
ZNF500	-0.256087	3.86161	-6.47172	1.45741e-10	1.1574e-09	13.4139
ARHGAP29	-0.467177	6.40567	-6.47052	1.46865e-10	1.16399e-09	13.2132
BNIPL	-0.868356	4.29793	-6.46771	1.49518e-10	1.18384e-09	13.3383
BMS1P5	-0.349316	1.65371	-6.46641	1.50757e-10	1.19305e-09	13.5585
MORN4	-0.334359	3.05389	-6.46473	1.52385e-10	1.20474e-09	13.4596
SCUBE1	-1.06486	0.850702	-6.4638	1.53291e-10	1.2107e-09	13.5584
NARG2	-0.246641	5.49452	-6.46338	1.53696e-10	1.21329e-09	13.2057
MAOB	-1.07196	5.16637	-6.4598	1.57242e-10	1.23943e-09	13.2068
RIC8B	-0.24977	4.3012	-6.45717	1.59895e-10	1.25847e-09	13.2728
ZNF304	-0.29434	4.38971	-6.45664	1.60435e-10	1.26141e-09	13.2597
LUZP2	-0.948848	-1.13403	-6.45657	1.60507e-10	1.26141e-09	13.4716
TRIM9	-0.741971	0.897199	-6.45452	1.62616e-10	1.27701e-09	13.5016
KCTD3	-0.394454	7.45623	-6.45448	1.62653e-10	1.27701e-09	13.1081
AFF4	-0.336489	7.26358	-6.45182	1.65429e-10	1.29688e-09	13.0905
TRIM58	-1.0681	1.78107	-6.44772	1.69799e-10	1.33048e-09	13.4396
NUDT16P1	-0.715887	1.4986	-6.44223	1.75831e-10	1.37571e-09	13.4156
OGN	-1.09985	2.98153	-6.4409	1.77321e-10	1.38669e-09	13.32
CACNB2	-0.651467	0.423822	-6.4361	1.82804e-10	1.42676e-09	13.3915
ZNF429	-0.338112	3.1858	-6.436	1.82918e-10	1.42694e-09	13.2698
RABL3	-0.263349	5.13447	-6.43581	1.83136e-10	1.42794e-09	13.061
C1QTNF7	-0.815197	0.181378	-6.43529	1.83745e-10	1.43198e-09	13.3851
ABCA10	-0.801405	-0.74722	-6.43482	1.84298e-10	1.43559e-09	13.3591
LIMA1	-0.366925	6.99361	-6.43363	1.85686e-10	1.44498e-09	12.9779
DST	-0.484813	7.21592	-6.4325	1.8703e-10	1.45473e-09	12.9709
PCMTD2	-0.305244	6.11923	-6.4317	1.87975e-10	1.46065e-09	12.9808
RET	-1.11782	4.52413	-6.43049	1.89418e-10	1.47042e-09	13.0842
DBNDD2	-0.484606	5.75934	-6.42901	1.91208e-10	1.48286e-09	12.9788
RNF38	-0.247737	5.68878	-6.42501	1.96115e-10	1.51721e-09	12.9576
VILL	-0.506073	2.60373	-6.42072	2.01515e-10	1.55596e-09	13.2286
C5orf15	-0.220837	6.46712	-6.41364	2.10759e-10	1.62103e-09	12.8604
KIAA1632	-0.275988	5.57446	-6.41147	2.13671e-10	1.64098e-09	12.8804
C20orf12	-0.368255	2.57287	-6.41027	2.15295e-10	1.65191e-09	13.1671
GIGYF2	-0.209033	6.62139	-6.40677	2.20115e-10	1.68645e-09	12.8156
SPEF1	-0.865609	0.425333	-6.40589	2.21331e-10	1.69332e-09	13.2092
MIER3	-0.299734	4.94129	-6.40175	2.27202e-10	1.73573e-09	12.8676
GAMT	-0.725562	4.31416	-6.3998	2.30022e-10	1.75558e-09	12.9182
RAD17	-0.208499	5.03413	-6.39936	2.30655e-10	1.75956e-09	12.845
C10orf82	-1.51348	-0.293394	-6.39119	2.42865e-10	1.84738e-09	13.1121
LIN7A	-1.05818	0.310904	-6.38793	2.47902e-10	1.88209e-09	13.1009
PHF7	-0.399151	1.65125	-6.38296	2.55795e-10	1.93553e-09	13.0511
RHOH	-0.708284	3.8214	-6.38134	2.58403e-10	1.95341e-09	12.8634
CACNG4	-1.13515	5.37994	-6.37871	2.62718e-10	1.98508e-09	12.6918
PRSS23	-0.589114	7.49626	-6.37604	2.6718e-10	2.01688e-09	12.6254
RGAG4	-0.499062	2.99944	-6.37473	2.69393e-10	2.03261e-09	12.9142
NR5A2	-0.460005	1.60996	-6.37026	2.77067e-10	2.08556e-09	12.9759
NEBL	-0.481868	6.93142	-6.36974	2.77972e-10	2.09137e-09	12.5856
PLAT	-0.733752	6.44888	-6.36536	2.85734e-10	2.14571e-09	12.5646
TMPRSS3	-1.16837	3.84284	-6.36219	2.91481e-10	2.1868e-09	12.7441
RCBTB1	-0.292925	5.01169	-6.35888	2.97596e-10	2.22846e-09	12.5993
CD22	-0.693912	2.52213	-6.35762	2.99972e-10	2.24414e-09	12.8511
PCLO	-0.615412	3.7641	-6.35744	3.00304e-10	2.24463e-09	12.7246
HRC	-0.63298	-0.510578	-6.3566	3.01892e-10	2.25478e-09	12.9004
MAMDC2	-0.767862	1.59562	-6.35213	3.10479e-10	2.3151e-09	12.8672
TPO	-0.71031	-1.75716	-6.34983	3.14994e-10	2.34547e-09	12.8006
CYB5D2	-0.398728	4.38816	-6.34822	3.18197e-10	2.3682e-09	12.595
GSTCD	-0.38508	4.18767	-6.34785	3.18916e-10	2.37244e-09	12.6157
CC2D2A	-0.344285	3.52887	-6.34693	3.2076e-10	2.38504e-09	12.6886
CGNL1	-0.573512	5.08146	-6.34514	3.24396e-10	2.40869e-09	12.5096
MLL3	-0.314168	6.82909	-6.34457	3.25548e-10	2.41612e-09	12.4326
AASDH	-0.238281	3.91037	-6.34391	3.26895e-10	2.42498e-09	12.6248
PLA2G12A	-0.301054	5.76372	-6.33954	3.35967e-10	2.48879e-09	12.4303
TNRC6C	-0.35228	5.19011	-6.33929	3.36496e-10	2.49155e-09	12.4652
TNNI3K	-0.754928	-0.873249	-6.33814	3.38929e-10	2.50839e-09	12.7787
ZNF528	-0.454941	3.69282	-6.3336	3.48683e-10	2.57938e-09	12.5884
CSRNP1	-0.353635	5.17033	-6.33247	3.51168e-10	2.59655e-09	12.4253
RGS9	-0.85851	-0.168247	-6.33015	3.56305e-10	2.62841e-09	12.7511
KLHDC7A	-1.43809	1.97792	-6.32982	3.57042e-10	2.63214e-09	12.7168
TSPAN5	-0.700687	2.16111	-6.32969	3.5733e-10	2.63214e-09	12.7061
PNPLA7	-0.589686	3.1943	-6.32809	3.60906e-10	2.65558e-09	12.6119
THSD7B	-0.799504	-0.475802	-6.32725	3.62808e-10	2.66647e-09	12.7273
CXorf23	-0.25537	3.42515	-6.32543	3.66964e-10	2.69577e-09	12.5703
RANBP6	-0.255707	5.06737	-6.32325	3.71995e-10	2.73146e-09	12.3777
THBS4	-0.987933	4.6488	-6.31993	3.79791e-10	2.78098e-09	12.3959
C14orf132	-0.69234	4.14698	-6.31893	3.82168e-10	2.79711e-09	12.445
PAMR1	-0.626313	1.87432	-6.31855	3.83073e-10	2.80243e-09	12.6542
CTR9	-0.242301	6.32997	-6.31494	3.91798e-10	2.86362e-09	12.2602
PNPLA4	-0.40351	4.71729	-6.31479	3.92161e-10	2.86496e-09	12.3581
DCX	-1.22614	-1.48122	-6.31353	3.95267e-10	2.88235e-09	12.6048
ZNF92	-0.485431	4.89789	-6.31337	3.95661e-10	2.88389e-09	12.3325
WDR31	-0.566517	1.84162	-6.31085	4.01931e-10	2.92288e-09	12.6096
PRTG	-0.711699	1.19729	-6.30827	4.08437e-10	2.96748e-09	12.616
RARA	-0.463066	6.70994	-6.30566	4.15151e-10	3.01212e-09	12.1972
AR	-1.15425	3.73328	-6.30545	4.1568e-10	3.01458e-09	12.4134
SVEP1	-0.66747	3.99727	-6.30099	4.27393e-10	3.09699e-09	12.3545
FBXO36	-0.456487	2.84034	-6.30033	4.2916e-10	3.10808e-09	12.4796
SRRM2	-0.228062	9.28844	-6.29962	4.31061e-10	3.12043e-09	12.1904
SLC22A4	-0.561738	1.71539	-6.2992	4.32183e-10	3.1257e-09	12.5454
UBE3B	-0.216455	6.07326	-6.29808	4.35208e-10	3.14471e-09	12.1658
MAPKBP1	-0.227164	4.51261	-6.29775	4.36105e-10	3.14975e-09	12.2757
KIAA0495	-0.297005	4.56286	-6.2932	4.4862e-10	3.23426e-09	12.243
CYSLTR1	-0.603026	1.11453	-6.29191	4.52246e-10	3.25893e-09	12.5203
ABHD1	-0.598789	-0.392935	-6.29169	4.5286e-10	3.26187e-09	12.5194
ZER1	-0.195115	6.34025	-6.28975	4.58355e-10	3.29995e-09	12.1074
TMEM8B	-0.313034	4.77792	-6.28926	4.59766e-10	3.3086e-09	12.1978
LOC100130522	-0.683333	-0.163935	-6.28728	4.6545e-10	3.34799e-09	12.4976
ZNF281	-0.518084	4.79532	-6.28163	4.82079e-10	3.4629e-09	12.1502
LEPR	-0.5242	3.04963	-6.28061	4.85148e-10	3.48337e-09	12.3411
CNNM3	-0.219488	5.59006	-6.27747	4.94704e-10	3.54556e-09	12.0633
SFXN2	-0.476443	4.55878	-6.27599	4.99243e-10	3.57487e-09	12.1396
SERPINI1	-0.672091	3.45934	-6.2745	5.03888e-10	3.60487e-09	12.2596
MZF1	-0.399143	3.79881	-6.27252	5.10133e-10	3.64791e-09	12.2072
GPATCH8	-0.211869	5.93207	-6.27174	5.12597e-10	3.66388e-09	12.0121
DOK1	-0.430699	4.01338	-6.26988	5.18525e-10	3.69959e-09	12.1653
SNRK	-0.229178	5.5542	-6.26957	5.19525e-10	3.70506e-09	12.0178
KIAA1530	-0.335018	3.24921	-6.26941	5.20069e-10	3.70727e-09	12.2529
ACMSD	-1.08973	-3.12682	-6.2664	5.29832e-10	3.77348e-09	12.1984
KIAA0649	-0.303018	5.13734	-6.26428	5.36846e-10	3.8183e-09	12.0156
MTMR15	-0.250275	4.70115	-6.26111	5.47489e-10	3.88702e-09	12.0357
GADD45G	-0.628462	3.04887	-6.26005	5.51097e-10	3.90914e-09	12.2181
SAMD5	-0.687565	1.39736	-6.25879	5.5542e-10	3.93453e-09	12.3164
TP53BP1	-0.265214	6.0297	-6.25744	5.60079e-10	3.964e-09	11.9221
SRGAP3	-0.411682	3.28592	-6.25664	5.62853e-10	3.98186e-09	12.1724
SLC7A4	-1.37147	-0.854284	-6.2553	5.67527e-10	4.00957e-09	12.293
ZNF30	-0.292421	2.82209	-6.25174	5.80195e-10	4.09178e-09	12.1904
FHIT	-0.528268	1.18796	-6.24985	5.87015e-10	4.12887e-09	12.2693
TNN	-0.902985	2.29528	-6.24866	5.91334e-10	4.15741e-09	12.2134
USP19	-0.188628	6.06732	-6.24353	6.10395e-10	4.27627e-09	11.8371
PLA2R1	-0.433422	3.53884	-6.24142	6.18393e-10	4.32466e-09	12.0522
PAPD4	-0.206696	5.58516	-6.23852	6.29561e-10	4.39889e-09	11.8294
TMEM136	-0.290572	2.91487	-6.23236	6.53953e-10	4.56524e-09	12.0662
MRFAP1L1	-0.219449	6.34225	-6.23229	6.54231e-10	4.56524e-09	11.7614
HTT	-0.270366	6.85607	-6.2306	6.6106e-10	4.61087e-09	11.7436
ZNF397	-0.295945	3.98662	-6.22794	6.72008e-10	4.68311e-09	11.9173
ACVR2B	-0.322212	4.19039	-6.22662	6.7751e-10	4.71524e-09	11.8847
CYP4X1	-1.18593	3.98163	-6.22586	6.8067e-10	4.73303e-09	11.9055
WDR78	-0.495674	2.49708	-6.22549	6.82228e-10	4.73977e-09	12.0615
AFAP1L2	-0.500922	4.27157	-6.22136	6.99817e-10	4.85347e-09	11.8438
FLJ90757	-0.330195	4.96761	-6.22092	7.01716e-10	4.8624e-09	11.77
C4orf34	-0.447752	5.98355	-6.2197	7.07004e-10	4.89476e-09	11.6975
FBXW8	-0.229855	4.62067	-6.21866	7.11551e-10	4.92195e-09	11.7894
TYW3	-0.231597	4.64504	-6.21481	7.28576e-10	5.03313e-09	11.764
C3orf52	-0.627264	3.5251	-6.21383	7.32993e-10	5.05925e-09	11.8894
PPP1R3E	-0.31055	1.87717	-6.21345	7.34694e-10	5.06878e-09	12.029
ZNF549	-0.414178	3.29137	-6.2129	7.3721e-10	5.08393e-09	11.911
TPBG	-0.403	6.03399	-6.21277	7.37803e-10	5.08581e-09	11.6541
ZNF329	-0.329533	4.24325	-6.21215	7.40617e-10	5.10078e-09	11.7921
ZNF571	-0.248288	2.38326	-6.21084	7.46618e-10	5.13988e-09	11.9831
VIPR2	-1.18919	-0.0533563	-6.20904	7.54927e-10	5.19483e-09	12.0401
UNC5C	-0.724616	0.391574	-6.20415	7.77954e-10	5.34864e-09	12.0121
NUBPL	-0.269638	3.86626	-6.20247	7.85986e-10	5.40153e-09	11.7804
RASSF6	-0.810517	1.94675	-6.20144	7.90976e-10	5.43112e-09	11.9545
SIAH2	-0.45051	6.5305	-6.19969	7.99509e-10	5.48496e-09	11.5627
HPGDS	-0.568663	0.953124	-6.19783	8.08725e-10	5.54579e-09	11.9682
LRRC70	-0.433408	0.707712	-6.19478	8.23983e-10	5.64068e-09	11.9544
KLHL14	-0.770889	-1.18257	-6.19325	8.31777e-10	5.69158e-09	11.9204
CYP4F22	-1.28032	0.827282	-6.19317	8.32162e-10	5.69176e-09	11.9432
C7	-1.32128	2.29121	-6.19147	8.40869e-10	5.74884e-09	11.8751
OR2W3	-0.81479	-1.74143	-6.18616	8.68695e-10	5.93141e-09	11.8519
C1orf101	-0.507745	-1.09568	-6.18609	8.69096e-10	5.9316e-09	11.8826
KBTBD3	-0.304604	2.2752	-6.1782	9.12064e-10	6.20618e-09	11.798
WDTC1	-0.205352	6.51306	-6.17788	9.13846e-10	6.21298e-09	11.4331
LOC92973	-0.547702	1.27905	-6.17414	9.35016e-10	6.35419e-09	11.8217
DNAJC18	-0.269791	2.4635	-6.17368	9.37664e-10	6.36945e-09	11.758
ZNF417	-0.321667	3.27822	-6.17318	9.40532e-10	6.3862e-09	11.6772
ARHGEF12	-0.309758	7.63798	-6.17081	9.54252e-10	6.47106e-09	11.3892
MYLIP	-0.322011	5.49893	-6.16484	9.8968e-10	6.70558e-09	11.3952
C12orf51	-0.285986	6.06415	-6.16299	1.00093e-09	6.77313e-09	11.3567
CDKL2	-0.865643	-1.51459	-6.16205	1.0067e-09	6.80925e-09	11.726
KIAA1210	-0.779643	-1.827	-6.15789	1.0326e-09	6.97256e-09	11.6852
COL17A1	-1.23987	3.04116	-6.1559	1.04523e-09	7.05487e-09	11.6012
EPB41L3	-0.463524	4.92837	-6.15311	1.06315e-09	7.1636e-09	11.3703
ZNF625	-0.417161	0.850007	-6.15236	1.06805e-09	7.1936e-09	11.7047
IGFBP2	-0.69687	6.60923	-6.15116	1.07586e-09	7.24005e-09	11.273
CCDC66	-0.263146	3.82748	-6.1496	1.08616e-09	7.3063e-09	11.4721
TSHZ1	-0.298205	5.05932	-6.14847	1.09366e-09	7.35046e-09	11.3313
N4BP2	-0.573069	3.10641	-6.14831	1.09474e-09	7.35463e-09	11.5496
SPDEF	-1.02506	6.70262	-6.14541	1.11426e-09	7.47626e-09	11.2377
SCAPER	-0.297388	3.79197	-6.14345	1.12761e-09	7.55625e-09	11.4402
EPC2	-0.223527	4.89056	-6.14198	1.13776e-09	7.61787e-09	11.3079
ZNF772	-0.45977	3.27755	-6.13613	1.17895e-09	7.88701e-09	11.4591
FAR1	-0.317165	6.13601	-6.13419	1.19297e-09	7.97073e-09	11.1838
HIP1	-0.381766	6.00589	-6.12984	1.22496e-09	8.17066e-09	11.1628
DOK7	-1.08622	1.66525	-6.12965	1.22637e-09	8.17666e-09	11.5478
FCHO2	-0.275392	5.15612	-6.12945	1.22781e-09	8.18282e-09	11.211
SESN1	-0.340349	4.79291	-6.12772	1.2408e-09	8.2637e-09	11.233
ABHD12B	-1.06372	-2.16916	-6.12654	1.24973e-09	8.31496e-09	11.4855
CYP21A2	-0.889609	2.24233	-6.1165	1.32824e-09	8.81143e-09	11.439
SGK3	-0.552619	5.35699	-6.1161	1.33148e-09	8.8279e-09	11.1169
CMBL	-0.65119	5.86814	-6.11516	1.3391e-09	8.87236e-09	11.082
NRIP1	-0.458647	6.84368	-6.11481	1.34193e-09	8.88744e-09	11.0558
ASH1L	-0.329327	7.00128	-6.11388	1.34956e-09	8.93269e-09	11.0494
SLC40A1	-0.83701	7.36477	-6.11373	1.35079e-09	8.93494e-09	11.0492
CCDC111	-0.238489	3.23295	-6.11292	1.3574e-09	8.97493e-09	11.3281
TTC30B	-0.337494	3.61874	-6.11237	1.36196e-09	9.0013e-09	11.279
CATSPERG	-0.556694	0.288485	-6.1087	1.39256e-09	9.19587e-09	11.459
TRAM1L1	-0.423795	2.52552	-6.10819	1.39687e-09	9.22048e-09	11.3697
SEC14L2	-0.740245	5.49656	-6.10288	1.44252e-09	9.50208e-09	11.0297
ABCG1	-0.418905	5.51271	-6.1027	1.44415e-09	9.50707e-09	11.0275
ANKRD12	-0.296722	5.80441	-6.10266	1.44448e-09	9.50707e-09	11.0114
C1orf210	-0.362545	3.67964	-6.10181	1.45192e-09	9.55208e-09	11.2097
PCDH1	-0.360155	6.48694	-6.09861	1.48027e-09	9.72656e-09	10.9651
SIDT2	-0.252664	5.82322	-6.09726	1.4924e-09	9.79404e-09	10.9788
FYCO1	-0.309757	6.01849	-6.09676	1.49692e-09	9.8197e-09	10.9676
ERBB3	-0.433599	8.34476	-6.09613	1.50269e-09	9.84938e-09	10.9589
MTHFR	-0.336931	5.01809	-6.0958	1.50564e-09	9.86466e-09	11.0248
WSCD2	-0.769126	-1.20961	-6.08862	1.57246e-09	1.02897e-08	11.3208
SLC6A4	-1.4198	-0.323385	-6.08708	1.58711e-09	1.03784e-08	11.3335
SNORD116-4	-0.991877	-0.774788	-6.08312	1.62554e-09	1.06195e-08	11.3029
TEF	-0.322334	4.71295	-6.0786	1.67051e-09	1.09043e-08	10.9525
FMO5	-0.810164	3.06686	-6.07829	1.67363e-09	1.09202e-08	11.1444
WDR44	-0.269325	4.32953	-6.07539	1.70311e-09	1.10989e-08	10.9752
COL4A3BP	-0.271065	5.46908	-6.07287	1.72926e-09	1.12554e-08	10.8555
HMGXB3	-0.184904	6.07453	-6.07197	1.73859e-09	1.13115e-08	10.8203
WDR17	-0.984216	-0.316691	-6.07088	1.75007e-09	1.13722e-08	11.241
ACTR8	-0.186481	4.55953	-6.07063	1.75267e-09	1.13786e-08	10.9218
ZCCHC4	-0.220188	2.98074	-6.0662	1.80013e-09	1.16498e-08	11.0833
DCTN4	-0.241649	6.63917	-6.06136	1.85336e-09	1.19748e-08	10.7445
ELP2	-0.466995	6.86609	-6.05898	1.88005e-09	1.21374e-08	10.7282
SACM1L	-0.207705	5.64895	-6.05744	1.89753e-09	1.22353e-08	10.7546
ATP6V0A1	-0.239694	6.06881	-6.05731	1.89907e-09	1.22403e-08	10.7348
ZNF423	-0.534236	2.79927	-6.05441	1.93236e-09	1.24447e-08	11.0332
RNF157	-0.611654	2.12058	-6.05324	1.94606e-09	1.25256e-08	11.0803
NRIP3	-0.847296	3.15217	-6.05295	1.94945e-09	1.25395e-08	10.988
WDR48	-0.188947	5.75732	-6.04923	1.99352e-09	1.28178e-08	10.701
SAMD12	-0.484319	4.74092	-6.04815	2.00645e-09	1.28852e-08	10.7722
ZNF420	-0.315973	3.18238	-6.04094	2.09517e-09	1.3433e-08	10.9151
BAIAP3	-0.892985	3.01536	-6.04088	2.09598e-09	1.3433e-08	10.933
C20orf96	-0.368717	4.0179	-6.03737	2.14057e-09	1.36967e-08	10.7919
CSNK1G3	-0.247474	5.26891	-6.0349	2.1725e-09	1.38842e-08	10.6485
AFP	-1.14014	-2.60986	-6.03379	2.18694e-09	1.39709e-08	10.9338
ZNF175	-0.405809	2.77411	-6.03311	2.19593e-09	1.40227e-08	10.9125
DTWD2	-0.345344	3.37756	-6.03156	2.21634e-09	1.41468e-08	10.8381
C9orf5	-0.255639	6.30386	-6.03116	2.22178e-09	1.41706e-08	10.5751
MLH3	-0.197939	4.50954	-6.03043	2.23147e-09	1.42211e-08	10.6932
SERPINA9	-0.75514	-2.69044	-6.03014	2.23532e-09	1.42342e-08	10.9073
PAR-SN	-0.534787	1.41949	-6.02862	2.25573e-09	1.43584e-08	10.9749
RPS6KA5	-0.425831	3.29634	-6.02799	2.26436e-09	1.44017e-08	10.827
CASD1	-0.444431	5.42971	-6.02764	2.26899e-09	1.44254e-08	10.5946
CHN2	-0.591994	2.26325	-6.02378	2.32214e-09	1.47574e-08	10.901
CISH	-0.473519	5.52601	-6.02116	2.35879e-09	1.49663e-08	10.5507
FPGT	-0.239573	4.49793	-6.01533	2.44245e-09	1.54786e-08	10.607
SCNN1A	-0.762626	6.32061	-6.01459	2.45318e-09	1.55342e-08	10.4785
SLC44A4	-1.21893	5.67482	-6.01403	2.46146e-09	1.55799e-08	10.5008
C10orf68	-0.510426	-1.11759	-6.01397	2.46236e-09	1.55799e-08	10.9025
SELP	-0.952739	1.78615	-6.01109	2.50514e-09	1.58443e-08	10.8578
CABP4	-0.779651	-0.423342	-6.01008	2.52027e-09	1.59273e-08	10.8951
MFAP3	-0.254296	5.73491	-6.0091	2.53509e-09	1.5997e-08	10.469
FAM116A	-0.196526	5.13483	-6.00903	2.53615e-09	1.5997e-08	10.5092
PIK3C2A	-0.301	6.10896	-6.00901	2.53634e-09	1.5997e-08	10.4526
PLSCR4	-0.421909	4.02555	-6.00663	2.57276e-09	1.62145e-08	10.613
PAXIP1	-0.257698	4.85024	-6.00662	2.57288e-09	1.62145e-08	10.5206
SNORD116-20	-0.608249	-2.11758	-6.00211	2.64295e-09	1.66495e-08	10.7912
CEP290	-0.306947	4.54465	-5.99941	2.6859e-09	1.69067e-08	10.5099
SLC30A8	-1.69097	0.0367657	-5.99787	2.71063e-09	1.70556e-08	10.8279
MAP2K4	-0.316001	5.35568	-5.99752	2.71641e-09	1.70852e-08	10.4253
METTL14	-0.23869	4.11706	-5.99529	2.75271e-09	1.72861e-08	10.5362
LRRC17	-0.73087	3.17569	-5.992	2.80712e-09	1.76139e-08	10.6337
INSM1	-1.27263	-1.13547	-5.99109	2.82244e-09	1.7696e-08	10.7737
SLC45A1	-0.50103	1.07244	-5.9864	2.90242e-09	1.81759e-08	10.7459
CSF3R	-0.580958	3.96488	-5.98588	2.91135e-09	1.82246e-08	10.5011
CITED2	-0.383898	6.28176	-5.98212	2.97709e-09	1.86215e-08	10.2917
COL14A1	-0.736039	5.87317	-5.98086	2.99954e-09	1.87323e-08	10.2992
AVPR2	-0.680797	-1.05032	-5.97659	3.07667e-09	1.91989e-08	10.6952
FAM134C	-0.227105	6.73799	-5.97528	3.10063e-09	1.93409e-08	10.2439
DOCK9	-0.305939	6.03829	-5.97185	3.16456e-09	1.97241e-08	10.2405
VIPR1	-0.520074	3.48788	-5.9715	3.17113e-09	1.97573e-08	10.4789
LMOD1	-0.517303	4.21032	-5.97132	3.17455e-09	1.97675e-08	10.3867
GRINL1A	-0.201716	5.35807	-5.96823	3.23319e-09	2.00967e-08	10.2563
C20orf103	-0.716801	3.31684	-5.96793	3.2391e-09	2.01255e-08	10.4792
PHF2	-0.201936	5.97863	-5.96709	3.2553e-09	2.02183e-08	10.2154
EPHA10	-0.642678	2.44071	-5.96636	3.2694e-09	2.02979e-08	10.5591
RBPMS	-0.390161	5.61922	-5.96414	3.31267e-09	2.05465e-08	10.2158
ZBTB26	-0.339424	2.17905	-5.96411	3.31332e-09	2.05465e-08	10.5658
MAB21L1	-0.636954	-0.334752	-5.95785	3.43853e-09	2.12731e-08	10.6023
ZSWIM6	-0.307689	4.19159	-5.95774	3.4408e-09	2.12788e-08	10.3111
CASQ1	-0.81661	-0.904183	-5.95605	3.4753e-09	2.14754e-08	10.5842
WFS1	-0.370638	6.47338	-5.95593	3.47791e-09	2.14832e-08	10.1365
ANGEL2	-0.224395	5.36422	-5.95552	3.48638e-09	2.15271e-08	10.1828
KLHL11	-0.58363	1.3821	-5.9501	3.60009e-09	2.21861e-08	10.5297
C4orf36	-0.440975	-1.03811	-5.9498	3.60649e-09	2.22169e-08	10.5461
TNK1	-0.338918	4.42801	-5.94503	3.70966e-09	2.27934e-08	10.2102
ATRIP	-0.27072	4.16669	-5.94501	3.71012e-09	2.27934e-08	10.2413
GALC	-0.287974	5.21215	-5.94461	3.71882e-09	2.2838e-08	10.1319
CBLC	-0.762526	3.69009	-5.94383	3.736e-09	2.29258e-08	10.2952
ZNF680	-0.333147	4.26398	-5.94315	3.75103e-09	2.30091e-08	10.2188
FBXL3	-0.281159	5.91759	-5.94125	3.79345e-09	2.32604e-08	10.0696
C12orf69	-0.741481	-1.38034	-5.93981	3.82581e-09	2.34406e-08	10.4803
KIAA1143	-0.204805	5.17759	-5.93822	3.86213e-09	2.36449e-08	10.0981
C3orf63	-0.219443	6.48311	-5.93807	3.86536e-09	2.36536e-08	10.0339
LOC100129550	-0.261098	3.04319	-5.93802	3.86652e-09	2.36536e-08	10.3401
RHBDD1	-0.224918	4.06919	-5.93383	3.96349e-09	2.42188e-08	10.1897
MGC14436	-0.682173	-2.43357	-5.93085	4.03375e-09	2.46291e-08	10.3786
AGAP11	-0.54841	0.515853	-5.93033	4.04625e-09	2.4696e-08	10.4425
N4BP2L2	-0.21492	5.78874	-5.92997	4.0547e-09	2.4738e-08	10.0109
LOC100130581	-0.362919	1.27128	-5.92491	4.17769e-09	2.5459e-08	10.3919
ZNF540	-0.381971	1.66949	-5.92371	4.20733e-09	2.562e-08	10.3676
C9orf98	-0.561866	1.82874	-5.92096	4.27615e-09	2.59793e-08	10.3435
ZMYND12	-0.502832	1.36001	-5.91858	4.33656e-09	2.63161e-08	10.3528
LASS6	-0.476223	6.79647	-5.91809	4.34886e-09	2.63458e-08	9.91523
SLC27A1	-0.311569	5.09051	-5.91806	4.34975e-09	2.63458e-08	9.99022
NR4A2	-0.604249	4.04397	-5.91664	4.38617e-09	2.65563e-08	10.0949
RND2	-0.761701	1.69137	-5.9159	4.40555e-09	2.66467e-08	10.3225
PTGR2	-0.319061	4.14453	-5.91587	4.40615e-09	2.66467e-08	10.0778
CASC2	-0.373721	1.27366	-5.91498	4.42942e-09	2.67772e-08	10.336
CTDSPL	-0.250015	5.88079	-5.91459	4.43949e-09	2.68177e-08	9.91874
FCGBP	-0.793315	4.52323	-5.91385	4.45893e-09	2.69249e-08	10.0216
DOC2A	-0.838578	0.660565	-5.91281	4.48637e-09	2.70803e-08	10.3415
LAMA5	-0.359163	6.85617	-5.91203	4.50701e-09	2.71842e-08	9.8801
TTC30A	-0.358587	4.20321	-5.91188	4.51091e-09	2.71974e-08	10.0478
MRPS30	-0.57878	5.56249	-5.9089	4.59076e-09	2.76473e-08	9.90293
FAM189A2	-0.814195	2.42659	-5.90831	4.60668e-09	2.77222e-08	10.2309
C7orf58	-0.556709	2.77927	-5.9073	4.63405e-09	2.78658e-08	10.1935
ZNF585A	-0.253835	2.91951	-5.90388	4.72814e-09	2.83993e-08	10.1598
MOCS1	-0.329755	3.94568	-5.9014	4.7978e-09	2.87741e-08	10.0208
DNAJC16	-0.233742	5.27281	-5.89565	4.96245e-09	2.97054e-08	9.84764
MEGF8	-0.29815	5.65639	-5.89283	5.04513e-09	3.01776e-08	9.80603
ZNF573	-0.41338	0.252979	-5.89206	5.06826e-09	3.02932e-08	10.2328
FAM22D	-0.347533	2.10447	-5.89148	5.08549e-09	3.03847e-08	10.1602
ECT2L	-0.491387	-0.811849	-5.89045	5.11622e-09	3.05568e-08	10.2221
TEK	-0.457386	3.3379	-5.89025	5.12237e-09	3.0582e-08	10.0348
ZNF780B	-0.285015	3.79959	-5.88827	5.18216e-09	3.09157e-08	9.96519
KLHL32	-0.534471	-1.80145	-5.88509	5.27943e-09	3.14606e-08	10.1625
ZKSCAN1	-0.431384	6.01634	-5.88461	5.29435e-09	3.15376e-08	9.74243
RAB27B	-0.63747	2.83274	-5.88426	5.30541e-09	3.15916e-08	10.058
ZNF287	-0.308641	2.80799	-5.88399	5.31364e-09	3.16288e-08	10.059
FAM174A	-0.346133	4.19928	-5.88275	5.35259e-09	3.18368e-08	9.8829
PDE7B	-0.425746	1.45284	-5.87661	5.54838e-09	3.29273e-08	10.1136
IL24	-0.735551	-1.52502	-5.87208	5.69755e-09	3.37621e-08	10.1024
ZNF490	-0.193432	3.89548	-5.872	5.69998e-09	3.37639e-08	9.86084
TAL1	-0.411562	1.12797	-5.86741	5.85527e-09	3.45865e-08	10.075
RGL3	-0.815773	2.50279	-5.86738	5.85628e-09	3.45865e-08	9.99414
NAPB	-0.314066	3.77307	-5.86249	6.02607e-09	3.55231e-08	9.82296
STEAP2	-0.649592	4.45683	-5.86178	6.05095e-09	3.56037e-08	9.73361
STK36	-0.304503	4.83443	-5.86151	6.06041e-09	3.5633e-08	9.6925
TCEA3	-0.445413	5.72355	-5.86138	6.06513e-09	3.56343e-08	9.62401
PCDH20	-0.911497	-0.285646	-5.85933	6.13829e-09	3.60375e-08	10.0549
ZNF782	-0.269457	2.021	-5.85725	6.21331e-09	3.64192e-08	9.97389
CTSF	-0.400384	6.30235	-5.85412	6.32789e-09	3.7041e-08	9.56018
RAMP2	-0.415946	4.34781	-5.84806	6.55546e-09	3.82884e-08	9.66886
C14orf50	-0.765974	-0.586057	-5.84732	6.5837e-09	3.84392e-08	9.98741
LOC441204	-0.51264	0.505649	-5.84703	6.59475e-09	3.84896e-08	9.97866
BMPR1B	-1.43134	4.52505	-5.84609	6.63084e-09	3.86718e-08	9.63749
SCCPDH	-0.447533	6.54027	-5.84602	6.63353e-09	3.86733e-08	9.50931
PGGT1B	-0.224994	4.65709	-5.84487	6.67822e-09	3.89195e-08	9.61643
SYT17	-0.765341	2.92711	-5.83991	6.87409e-09	3.99729e-08	9.79894
DENND5B	-0.413202	3.46565	-5.83961	6.88605e-09	4.00132e-08	9.73372
SRGAP1	-0.373467	4.5505	-5.8359	7.03639e-09	4.08569e-08	9.57729
HSPA12B	-0.435026	2.97101	-5.83567	7.04578e-09	4.08964e-08	9.77044
SLC30A1	-0.360135	4.19623	-5.83531	7.06038e-09	4.09662e-08	9.61565
CCDC132	-0.248693	4.84047	-5.834	7.11433e-09	4.12491e-08	9.53678
FAM176B	-0.593745	4.04776	-5.83382	7.12206e-09	4.12788e-08	9.62609
C2orf15	-0.346194	2.41849	-5.83314	7.15028e-09	4.14273e-08	9.8097
TLN2	-0.324453	5.05379	-5.83132	7.22627e-09	4.18522e-08	9.50195
TUBG2	-0.338273	3.68792	-5.82902	7.32344e-09	4.23532e-08	9.64583
LRRC27	-0.290197	3.60677	-5.8288	7.33304e-09	4.23933e-08	9.65505
ZNF45	-0.227406	3.88727	-5.82387	7.54575e-09	4.35912e-08	9.59107
KIAA1430	-0.262857	5.77659	-5.82245	7.60847e-09	4.39216e-08	9.40172
CCL14	-0.853867	2.58323	-5.82068	7.68712e-09	4.43595e-08	9.72584
ZG16B	-0.820014	5.4423	-5.8174	7.83453e-09	4.51725e-08	9.393
AGAP5	-0.345349	1.07269	-5.815	7.94452e-09	4.57783e-08	9.78616
ATRX	-0.275223	6.56055	-5.81202	8.08287e-09	4.65248e-08	9.31753
C1orf220	-0.472181	-0.471357	-5.81146	8.10904e-09	4.66586e-08	9.79167
PMAIP1	-0.552806	3.71769	-5.80977	8.18921e-09	4.71028e-08	9.53418
TTBK2	-0.467144	2.13491	-5.80849	8.24975e-09	4.74338e-08	9.69453
FOXN1	-0.730182	-1.75595	-5.80764	8.2908e-09	4.76181e-08	9.74336
GATAD1	-0.210102	5.53773	-5.80145	8.59304e-09	4.92649e-08	9.29727
C6orf201	-0.457255	-1.73305	-5.80135	8.59807e-09	4.9276e-08	9.71029
AKAP11	-0.300429	5.95995	-5.80103	8.61404e-09	4.93497e-08	9.27317
ZBTB16	-1.00032	-0.359211	-5.80091	8.61993e-09	4.93656e-08	9.73426
LOC100188947	-0.781942	-1.38244	-5.79956	8.68761e-09	4.97173e-08	9.71225
IVD	-0.359089	6.39952	-5.79752	8.7909e-09	5.02903e-08	9.23932
ZC3H7A	-0.170653	5.74842	-5.79622	8.85702e-09	5.06503e-08	9.25601
XPA	-0.203695	3.60149	-5.79587	8.87491e-09	5.07216e-08	9.47172
PLP1	-0.958738	-0.518541	-5.79586	8.87588e-09	5.07216e-08	9.70629
SLC30A9	-0.212148	6.3158	-5.79577	8.88012e-09	5.07276e-08	9.23158
WNT3	-0.574754	0.332167	-5.79456	8.94276e-09	5.10487e-08	9.69303
SMOC2	-0.559375	6.08785	-5.79358	8.99361e-09	5.13204e-08	9.22645
TXLNB	-0.526123	2.3789	-5.79311	9.01794e-09	5.14408e-08	9.59042
C12orf76	-0.235478	2.97678	-5.79294	9.02671e-09	5.14539e-08	9.53153
HSD17B7P2	-0.39261	1.18629	-5.79199	9.07643e-09	5.17187e-08	9.65517
EFCAB2	-0.376873	2.66844	-5.78983	9.19018e-09	5.23293e-08	9.54637
EXOC2	-0.370297	5.94247	-5.78945	9.21052e-09	5.24263e-08	9.20907
SLC25A24	-0.310284	6.05523	-5.78916	9.22594e-09	5.24953e-08	9.20296
NAPEPLD	-0.217546	4.42959	-5.78563	9.4159e-09	5.34995e-08	9.30926
NBPF4	-1.30268	0.157771	-5.78528	9.43513e-09	5.35895e-08	9.64511
MPHOSPH8	-0.219183	5.34479	-5.78521	9.43915e-09	5.35909e-08	9.21963
TTC12	-0.382535	3.74459	-5.78515	9.44212e-09	5.35909e-08	9.39336
SSPO	-0.719523	0.5184	-5.78434	9.48623e-09	5.3822e-08	9.6332
C9orf156	-0.198974	3.65124	-5.78428	9.48982e-09	5.38231e-08	9.40067
KIF13A	-0.36264	5.67284	-5.78377	9.51781e-09	5.39611e-08	9.19037
ANXA6	-0.273423	8.05524	-5.78371	9.52095e-09	5.39611e-08	9.16383
ATP8B1	-0.419358	6.4215	-5.78309	9.55538e-09	5.41369e-08	9.15808
EPB41L4A	-0.462473	4.43834	-5.78149	9.64373e-09	5.4579e-08	9.28515
ADAMTS18	-0.858178	-0.384323	-5.77887	9.79078e-09	5.53718e-08	9.61408
C2orf55	-0.43454	4.10722	-5.77617	9.94423e-09	5.61996e-08	9.29612
UGT2B15	-1.15681	-0.777427	-5.77561	9.9762e-09	5.63602e-08	9.5943
YTHDC2	-0.260037	5.42197	-5.77297	1.01293e-08	5.71441e-08	9.14575
RICTOR	-0.273342	5.30079	-5.77203	1.01844e-08	5.74342e-08	9.14944
TOR1AIP1	-0.224495	6.49244	-5.76954	1.03313e-08	5.82211e-08	9.08103
ASTN1	-0.809531	-1.28895	-5.76903	1.03616e-08	5.83299e-08	9.54975
KIAA0556	-0.257985	5.35621	-5.76702	1.04823e-08	5.89882e-08	9.11735
PTPLAD1	-0.309066	7.80339	-5.76582	1.05551e-08	5.93774e-08	9.06013
FRYL	-0.274532	5.98744	-5.76511	1.05984e-08	5.95994e-08	9.07133
AZU1	-0.894503	-2.39451	-5.76435	1.06449e-08	5.98399e-08	9.48111
RIC3	-0.912582	0.12101	-5.76005	1.09113e-08	6.12485e-08	9.50802
IKZF4	-0.225471	3.42206	-5.75999	1.09148e-08	6.12485e-08	9.29542
CCR6	-0.548641	1.53364	-5.75883	1.09879e-08	6.16368e-08	9.45747
OVOL2	-0.345796	3.67215	-5.75534	1.12108e-08	6.27764e-08	9.23728
GFAP	-0.830493	-1.87479	-5.75472	1.1251e-08	6.29793e-08	9.4541
SLC39A9	-0.24127	7.12216	-5.75436	1.12741e-08	6.30713e-08	8.99079
C11orf35	-0.55641	0.905768	-5.75422	1.12834e-08	6.3094e-08	9.45774
FLJ39653	-0.322764	1.80156	-5.75174	1.14452e-08	6.39536e-08	9.40351
BEX1	-1.35614	-0.647062	-5.75124	1.14777e-08	6.41128e-08	9.46349
HNMT	-0.307779	5.28759	-5.75078	1.1508e-08	6.42596e-08	9.03225
ZNF407	-0.22453	4.07087	-5.75063	1.1518e-08	6.42926e-08	9.15897
CDC14A	-0.529816	2.89384	-5.74999	1.15606e-08	6.45077e-08	9.30283
FAM83E	-1.07218	1.5854	-5.74906	1.16226e-08	6.48308e-08	9.40118
SHISA2	-1.00835	3.59769	-5.74872	1.16455e-08	6.49129e-08	9.21034
L3MBTL	-0.522954	1.84393	-5.74795	1.16971e-08	6.51548e-08	9.38007
RHOBTB1	-0.288756	4.54914	-5.74625	1.18112e-08	6.5721e-08	9.07676
AQP1	-0.438617	6.97227	-5.74604	1.18258e-08	6.57652e-08	8.94481
CNGA3	-0.801945	-2.27702	-5.74595	1.18321e-08	6.57686e-08	9.38922
ETNK1	-0.262317	6.22687	-5.74555	1.18587e-08	6.58935e-08	8.95404
RAB19	-0.588154	-0.499653	-5.74311	1.20264e-08	6.67314e-08	9.42009
MAN2B2	-0.259947	6.35135	-5.74193	1.21078e-08	6.71598e-08	8.93049
BTD	-0.292235	4.5947	-5.74144	1.21417e-08	6.73245e-08	9.04511
SPATA6	-0.409381	2.21796	-5.74063	1.21987e-08	6.7593e-08	9.31376
CLU	-0.602252	8.9498	-5.73893	1.23182e-08	6.82078e-08	8.9312
GLUL	-0.378786	10.0768	-5.73882	1.23255e-08	6.82244e-08	8.95599
FOXP1	-0.311413	6.32395	-5.7384	1.2355e-08	6.83638e-08	8.91162
ZNF788	-0.365067	2.6323	-5.73801	1.2383e-08	6.84712e-08	9.26364
ZBTB41	-0.333686	5.96866	-5.73529	1.25773e-08	6.94971e-08	8.90639
AHCYL2	-0.301647	4.9787	-5.73032	1.29404e-08	7.13049e-08	8.94512
COQ7	-0.254358	4.76803	-5.72902	1.30369e-08	7.18114e-08	8.95824
PPP1R9A	-0.550191	4.23414	-5.72545	1.33061e-08	7.3269e-08	8.99884
RASA1	-0.306666	5.72551	-5.72531	1.33171e-08	7.32789e-08	8.86246
ZNF91	-0.406218	5.05088	-5.72265	1.35209e-08	7.43487e-08	8.89616
ZBTB38	-0.271776	6.20719	-5.71837	1.38555e-08	7.60831e-08	8.80403
NPEPPS	-0.275123	6.92043	-5.71662	1.3995e-08	7.67958e-08	8.78205
SEMA5A	-0.499646	4.9003	-5.7125	1.43285e-08	7.85445e-08	8.85395
ASCL1	-1.35155	-2.34712	-5.7103	1.45092e-08	7.95074e-08	9.19656
FLJ46111	-0.666269	-2.14344	-5.7089	1.46256e-08	8.01178e-08	9.19882
DUSP4	-0.70771	5.19755	-5.70521	1.49365e-08	8.17926e-08	8.78729
RNF43	-0.604714	4.55385	-5.70241	1.51767e-08	8.30796e-08	8.83403
CLUL1	-0.715359	1.17186	-5.70182	1.52283e-08	8.33333e-08	9.1629
CHD9	-0.316002	5.47016	-5.69887	1.54864e-08	8.46873e-08	8.73174
DENND2D	-0.293501	5.43812	-5.69771	1.5589e-08	8.51896e-08	8.72755
GGT7	-0.40929	3.93164	-5.69469	1.5859e-08	8.66349e-08	8.86865
ACOX3	-0.32038	4.95116	-5.69321	1.59936e-08	8.73405e-08	8.7429
LOC400027	-0.273315	3.60467	-5.69215	1.60903e-08	8.78381e-08	8.89795
DIS3L	-0.223727	5.23941	-5.69112	1.61843e-08	8.82601e-08	8.7063
RYBP	-0.206651	6.24786	-5.68999	1.62889e-08	8.88003e-08	8.64623
MDM4	-0.246698	5.68945	-5.68929	1.63537e-08	8.91227e-08	8.6657
MGC3771	-0.41122	-0.405745	-5.68839	1.64383e-08	8.95534e-08	9.12554
RERGL	-0.939849	-1.48001	-5.68412	1.68423e-08	9.16596e-08	9.09062
UFSP2	-0.179826	4.82047	-5.68155	1.709e-08	9.29439e-08	8.69141
TAF1	-0.238068	5.81375	-5.68141	1.71032e-08	9.29842e-08	8.61594
ZSCAN18	-0.478787	5.44508	-5.68108	1.71354e-08	9.31272e-08	8.63561
FAIM3	-0.529513	3.70107	-5.67811	1.74264e-08	9.46761e-08	8.80838
LOC647979	-0.226195	9.03827	-5.67633	1.76035e-08	9.56055e-08	8.58766
CACNB4	-0.593722	0.923348	-5.6756	1.76764e-08	9.59562e-08	9.03035
LOC400043	-0.427185	3.17281	-5.67401	1.78366e-08	9.67324e-08	8.8539
NCKAP5	-0.481209	3.17405	-5.67374	1.78647e-08	9.67924e-08	8.85224
CREBBP	-0.208047	7.08778	-5.67353	1.78859e-08	9.68742e-08	8.54413
VPS13C	-0.357432	5.98219	-5.67315	1.7924e-08	9.70146e-08	8.5631
SIDT1	-0.728607	4.65359	-5.6728	1.79601e-08	9.71766e-08	8.66058
IMPG1	-0.517635	-1.70166	-5.67209	1.80324e-08	9.75349e-08	9.02064
PRKAR2B	-0.506296	5.35724	-5.67164	1.80784e-08	9.775e-08	8.59013
BTBD8	-0.604361	-1.55341	-5.67138	1.81052e-08	9.78618e-08	9.02117
SKP1	-0.218707	8.24123	-5.66992	1.82562e-08	9.86443e-08	8.53688
N6AMT1	-0.263028	3.89372	-5.6666	1.86028e-08	1.00414e-07	8.71984
DDO	-0.533104	1.06326	-5.66506	1.87658e-08	1.01226e-07	8.9684
NUDT6	-0.341986	1.92823	-5.66492	1.8781e-08	1.01273e-07	8.92203
CD300LG	-1.01273	-0.623186	-5.66403	1.88757e-08	1.01715e-07	8.9955
HOOK1	-0.339758	5.46888	-5.66386	1.88932e-08	1.01774e-07	8.53957
KLHL28	-0.288571	4.20518	-5.66214	1.90782e-08	1.02727e-07	8.65477
KRT37	-0.783854	-2.88209	-5.66152	1.9146e-08	1.03032e-07	8.91003
RAB5C	-0.204384	7.35518	-5.65948	1.93686e-08	1.04159e-07	8.46784
KCNMA1	-0.643769	4.51675	-5.65937	1.93806e-08	1.04188e-07	8.60206
ZNF843	-0.377023	-1.05573	-5.65887	1.94356e-08	1.04413e-07	8.96481
CP110	-0.282027	5.23887	-5.65851	1.9475e-08	1.04554e-07	8.52742
CBX6	-0.430557	4.2007	-5.65763	1.95715e-08	1.05036e-07	8.63071
TSPAN1	-0.983177	5.2222	-5.65661	1.96857e-08	1.05614e-07	8.51838
PIGG	-0.208853	5.17807	-5.65431	1.99428e-08	1.06957e-07	8.5095
KIAA0247	-0.240161	6.80449	-5.65302	2.00888e-08	1.07667e-07	8.43317
ZNF395	-0.300781	6.14447	-5.65178	2.023e-08	1.08385e-07	8.43994
MAP2K5	-0.184815	3.89133	-5.65173	2.02364e-08	1.08385e-07	8.63903
NAIP	-0.433429	1.77689	-5.65138	2.02765e-08	1.08563e-07	8.85881
SYNE1	-0.366914	5.31972	-5.65007	2.04269e-08	1.09258e-07	8.47491
FAM46C	-0.508062	5.18923	-5.64676	2.08122e-08	1.11206e-07	8.46733
KBTBD10	-0.424323	0.198704	-5.64514	2.10035e-08	1.12115e-07	8.88691
TMBIM6	-0.229702	10.1629	-5.64034	2.15809e-08	1.14966e-07	8.41643
RNASEL	-0.275368	4.24878	-5.63666	2.20338e-08	1.173e-07	8.5103
MON2	-0.223289	5.77768	-5.63591	2.21268e-08	1.17755e-07	8.36871
SPAG8	-0.518013	-0.51453	-5.63499	2.22426e-08	1.18292e-07	8.84104
ERG	-0.35621	3.71432	-5.63479	2.22673e-08	1.18384e-07	8.5705
ELOVL5	-0.453953	8.18962	-5.62696	2.32724e-08	1.23561e-07	8.30121
ZNF491	-0.325188	1.12945	-5.62658	2.3322e-08	1.23783e-07	8.75905
CCDC68	-0.733723	-0.0185665	-5.6264	2.33459e-08	1.23869e-07	8.7909
TCTN2	-0.284966	4.54465	-5.62564	2.34457e-08	1.24357e-07	8.41512
PAN3	-0.232089	5.72736	-5.62446	2.36016e-08	1.25142e-07	8.30893
PAX2	-1.03948	-0.969994	-5.6232	2.37705e-08	1.25953e-07	8.77702
BDP1	-0.306878	5.47142	-5.62253	2.386e-08	1.26386e-07	8.31379
GNB5	-0.287854	4.24191	-5.6218	2.39585e-08	1.26819e-07	8.43039
PNRC2	-0.202093	6.91416	-5.62164	2.39801e-08	1.26853e-07	8.2611
HDAC11	-0.391225	5.34472	-5.6211	2.4053e-08	1.27196e-07	8.31509
SLC16A5	-0.493392	3.06442	-5.62091	2.40778e-08	1.27285e-07	8.57862
ANO1	-0.526375	6.78804	-5.62	2.42024e-08	1.27858e-07	8.25316
MYO6	-0.324983	7.69097	-5.61516	2.48701e-08	1.31342e-07	8.22933
ZHX2	-0.259052	5.82381	-5.61416	2.50107e-08	1.31996e-07	8.248
ICA1L	-0.451682	2.00088	-5.61235	2.52659e-08	1.33255e-07	8.63353
VEZF1	-0.267326	6.4425	-5.61218	2.52893e-08	1.33333e-07	8.21587
TMF1	-0.244947	6.03071	-5.61065	2.55084e-08	1.344e-07	8.21996
NBPF1	-0.375471	4.88813	-5.6105	2.55297e-08	1.34467e-07	8.29712
MS4A7	-0.566115	5.07593	-5.60703	2.60325e-08	1.36934e-07	8.26087
FEM1B	-0.220415	6.67434	-5.60681	2.60646e-08	1.37057e-07	8.18277
LRRC49	-0.378148	2.19464	-5.60438	2.64216e-08	1.38888e-07	8.57603
RTN1	-0.674374	3.32463	-5.60237	2.67225e-08	1.40424e-07	8.44631
FAM63B	-0.4557	3.29061	-5.60091	2.69423e-08	1.41458e-07	8.44278
CCDC48	-0.750592	1.72395	-5.60088	2.69462e-08	1.41458e-07	8.59078
ARID2	-0.256248	5.6691	-5.5991	2.7217e-08	1.42833e-07	8.17436
TSPAN13	-0.436609	7.98745	-5.59685	2.75619e-08	1.44547e-07	8.13431
CACNA2D3	-0.66839	-1.40678	-5.59598	2.76973e-08	1.45209e-07	8.62761
SPTAN1	-0.17868	8.48959	-5.5943	2.79592e-08	1.46438e-07	8.12925
AMFR	-0.318051	7.42521	-5.59341	2.80988e-08	1.47072e-07	8.10852
CNR1	-0.804627	-0.0939575	-5.59271	2.82085e-08	1.47548e-07	8.61343
LRRC6	-0.587027	2.3748	-5.59248	2.82458e-08	1.47695e-07	8.49709
TSGA10	-0.350877	1.55319	-5.59224	2.82835e-08	1.47795e-07	8.55477
ZNF589	-0.206306	3.84254	-5.59171	2.83674e-08	1.48184e-07	8.32015
CACNA1C	-0.448029	3.39884	-5.59106	2.84708e-08	1.48676e-07	8.37579
OVGP1	-0.483161	1.46877	-5.58881	2.88312e-08	1.50459e-07	8.54115
RAD50	-0.266224	6.24897	-5.588	2.89624e-08	1.51044e-07	8.08966
LOC441208	-0.372872	0.708381	-5.58628	2.92433e-08	1.52209e-07	8.55959
MMP16	-0.648175	2.00369	-5.58584	2.93147e-08	1.52481e-07	8.49134
LRTOMT	-0.329199	4.01236	-5.58413	2.95975e-08	1.53851e-07	8.25653
TUBA3C	-0.853938	-2.94542	-5.58348	2.97053e-08	1.5436e-07	8.5018
ANGPTL1	-0.62868	0.725869	-5.57991	3.03036e-08	1.57315e-07	8.52523
AHCYL1	-0.218688	7.59224	-5.5796	3.03566e-08	1.57487e-07	8.03541
HERC2	-0.22255	6.17229	-5.57891	3.04725e-08	1.58037e-07	8.04295
SMARCA1	-0.466621	5.54522	-5.57816	3.06006e-08	1.5865e-07	8.06853
SLC30A4	-0.432438	1.81686	-5.57566	3.10322e-08	1.60834e-07	8.45008
CYP4F11	-1.0389	1.13013	-5.57534	3.10876e-08	1.61069e-07	8.48573
CASC4	-0.237541	7.08182	-5.57509	3.11301e-08	1.61184e-07	8.00824
WFDC2	-1.10534	4.7509	-5.57489	3.11659e-08	1.61317e-07	8.11826
GALNT10	-0.41736	6.32702	-5.5728	3.1531e-08	1.63047e-07	8.00535
DNAH9	-0.720284	-1.84033	-5.56911	3.21872e-08	1.66332e-07	8.47693
NFATC4	-0.481696	5.30304	-5.5671	3.25503e-08	1.68044e-07	8.02606
GPR160	-0.522912	5.29901	-5.56524	3.28903e-08	1.69579e-07	8.01634
SPATA5	-0.269288	3.54157	-5.56482	3.29674e-08	1.69874e-07	8.21592
STXBP3	-0.197318	5.58543	-5.56477	3.29759e-08	1.69874e-07	7.99382
RAB37	-0.45155	1.83623	-5.56388	3.31414e-08	1.70541e-07	8.38603
HIST1H2AC	-0.487457	6.37498	-5.56202	3.34866e-08	1.7215e-07	7.946
EID1	-0.247606	7.20891	-5.56183	3.35218e-08	1.72275e-07	7.93681
LRGUK	-0.607576	-0.698986	-5.5615	3.35824e-08	1.72531e-07	8.45393
AKAP5	-0.527341	2.86072	-5.55921	3.40143e-08	1.74536e-07	8.27059
FBXL7	-0.496963	4.64892	-5.5592	3.40167e-08	1.74536e-07	8.04457
EDN3	-1.09499	-2.00686	-5.55872	3.41073e-08	1.74945e-07	8.41784
TSPAN7	-0.539498	3.12965	-5.55767	3.43076e-08	1.75858e-07	8.23075
ST6GALNAC2	-0.590872	5.17023	-5.55746	3.43478e-08	1.76007e-07	7.98501
KIAA1712	-0.198475	3.81669	-5.55693	3.44498e-08	1.76473e-07	8.13659
PARD3B	-0.547781	1.50001	-5.55363	3.5088e-08	1.79569e-07	8.35239
LANCL1	-0.22835	6.30476	-5.55328	3.51569e-08	1.79805e-07	7.90077
TP53INP1	-0.391259	6.51559	-5.54801	3.62032e-08	1.84918e-07	7.86766
ZNF773	-0.321507	2.79614	-5.54769	3.62673e-08	1.85126e-07	8.21624
PRRT3	-0.500751	3.7076	-5.54491	3.68318e-08	1.87947e-07	8.08698
ZNF582	-0.42973	1.11735	-5.54359	3.71029e-08	1.8927e-07	8.31816
LAMA2	-0.624224	4.52167	-5.54349	3.71237e-08	1.89315e-07	7.97435
PSD2	-0.557162	-1.84914	-5.54167	3.75021e-08	1.91184e-07	8.33455
FAM57B	-0.783307	-0.509227	-5.54054	3.77372e-08	1.92197e-07	8.34369
DARC	-1.03586	2.9657	-5.5403	3.77888e-08	1.92398e-07	8.15765
C5orf24	-0.230294	5.90763	-5.53856	3.81553e-08	1.94202e-07	7.836
OTUD7A	-0.497103	-1.22003	-5.53507	3.89018e-08	1.97811e-07	8.31311
SEL1L	-0.264177	7.40896	-5.53485	3.89482e-08	1.97983e-07	7.79285
HELQ	-0.151445	3.37679	-5.5322	3.95255e-08	2.00789e-07	8.06335
TMEM67	-0.314477	3.6152	-5.53182	3.96101e-08	2.01155e-07	8.02949
MYH10	-0.281399	6.42292	-5.5307	3.9857e-08	2.02215e-07	7.77664
MCC	-0.418069	4.85505	-5.52942	4.01394e-08	2.03583e-07	7.8636
BRPF3	-0.235916	6.08975	-5.5258	4.09531e-08	2.07444e-07	7.76027
MMRN2	-0.348148	4.93011	-5.52394	4.13783e-08	2.09331e-07	7.82697
HDGFRP3	-0.369732	5.34988	-5.52191	4.18457e-08	2.11561e-07	7.7799
MAN1C1	-0.440891	3.69854	-5.51951	4.24071e-08	2.14262e-07	7.9526
PEAR1	-0.41025	2.4625	-5.51848	4.26475e-08	2.15408e-07	8.09488
TMED7	-0.252878	6.91072	-5.51784	4.28003e-08	2.16111e-07	7.70121
SMPD3	-0.570264	2.63899	-5.51747	4.28876e-08	2.16484e-07	8.07222
HLF	-0.671245	2.10266	-5.51539	4.33833e-08	2.18916e-07	8.10945
SSBP2	-0.344432	4.39699	-5.51515	4.34426e-08	2.19146e-07	7.83743
EBF2	-0.600628	-0.71767	-5.5148	4.35265e-08	2.1943e-07	8.21044
CYP2A6	-1.42427	-1.4546	-5.51442	4.36172e-08	2.19817e-07	8.20285
ADCY6	-0.279511	6.39849	-5.51261	4.40571e-08	2.21893e-07	7.68041
FAM120B	-0.216015	5.28459	-5.51167	4.42864e-08	2.22906e-07	7.73027
STON2	-0.565812	3.28753	-5.5109	4.44751e-08	2.23785e-07	7.96163
KIF5A	-0.829316	-1.7073	-5.50693	4.54628e-08	2.2861e-07	8.15914
SEC22C	-0.182187	5.02852	-5.50594	4.57108e-08	2.29712e-07	7.72169
CLCNKA	-0.626391	-1.70096	-5.50554	4.58131e-08	2.30153e-07	8.15214
IQSEC1	-0.20887	6.33986	-5.5041	4.61772e-08	2.31908e-07	7.63644
FGF1	-0.465053	3.36798	-5.50057	4.70867e-08	2.36103e-07	7.89634
NPAS3	-0.527772	0.721688	-5.49933	4.74101e-08	2.37574e-07	8.101
C20orf132	-0.409036	-0.0987279	-5.49924	4.74323e-08	2.37611e-07	8.12332
ATP1B2	-0.462713	0.74521	-5.49882	4.7543e-08	2.38015e-07	8.0975
MICALCL	-0.623461	1.18429	-5.49706	4.80086e-08	2.40043e-07	8.0703
MST1	-0.55397	1.48014	-5.49626	4.82208e-08	2.41028e-07	8.05085
SHROOM1	-0.760278	4.1377	-5.49418	4.87751e-08	2.43492e-07	7.75875
ST7L	-0.204925	3.72939	-5.49187	4.94019e-08	2.46389e-07	7.80157
MTERFD3	-0.255982	4.25997	-5.49167	4.94556e-08	2.46579e-07	7.72954
ZNF563	-0.289584	1.91452	-5.4913	4.95559e-08	2.46924e-07	7.99674
CCDC106	-0.383994	3.98152	-5.49114	4.96002e-08	2.47067e-07	7.76346
ANKRD26	-0.328682	3.76006	-5.49074	4.97112e-08	2.47542e-07	7.79139
FDXACB1	-0.273327	2.41724	-5.48788	5.04985e-08	2.51148e-07	7.93748
WDFY3	-0.272002	6.04734	-5.4874	5.06336e-08	2.51662e-07	7.55696
PNMA1	-0.213233	5.61126	-5.48688	5.07791e-08	2.52304e-07	7.57541
GPR88	-0.681861	-2.0269	-5.48682	5.07945e-08	2.52304e-07	8.04753
IDS	-0.222303	7.25362	-5.48652	5.08784e-08	2.52562e-07	7.53387
ZNF853	-0.428836	3.24983	-5.4855	5.11658e-08	2.53893e-07	7.83194
HHEX	-0.422548	2.82012	-5.48443	5.14681e-08	2.55091e-07	7.87815
TOM1L2	-0.297479	6.02296	-5.48419	5.15373e-08	2.55354e-07	7.54084
SGSM1	-0.595021	1.18826	-5.4838	5.16474e-08	2.5574e-07	8.0007
EBF4	-0.53804	3.80363	-5.48225	5.20886e-08	2.57844e-07	7.74052
FAM196B	-0.750841	-1.82016	-5.47721	5.35539e-08	2.64933e-07	8.0041
CIC	-0.191654	6.32761	-5.47509	5.41815e-08	2.6793e-07	7.48241
SCAMP1	-0.249991	6.27119	-5.47345	5.46718e-08	2.7021e-07	7.47527
C14orf102	-0.177637	3.73944	-5.47325	5.4733e-08	2.70428e-07	7.70165
PRRG2	-0.368564	3.41334	-5.47297	5.48153e-08	2.70751e-07	7.74437
LCA5L	-0.33062	2.07916	-5.4714	5.52899e-08	2.7301e-07	7.87978
PI4KA	-0.235326	6.68523	-5.47069	5.55059e-08	2.73991e-07	7.45229
SLC44A1	-0.2427	7.39147	-5.47004	5.57044e-08	2.74886e-07	7.44712
VPS13B	-0.315172	5.92487	-5.46897	5.60341e-08	2.76427e-07	7.46418
FARP2	-0.249511	3.95557	-5.46804	5.63197e-08	2.77663e-07	7.6447
ZFYVE16	-0.239668	5.84756	-5.46717	5.65922e-08	2.7884e-07	7.45814
CCDC85A	-0.542424	0.890491	-5.46716	5.65935e-08	2.7884e-07	7.92675
CNTD2	-0.772621	1.66139	-5.46633	5.68522e-08	2.79854e-07	7.88315
C14orf33	-0.326503	1.68065	-5.46543	5.7133e-08	2.81149e-07	7.87722
ITGA3	-0.395634	6.32541	-5.46459	5.73964e-08	2.82358e-07	7.42682
RAB30	-0.572699	3.26316	-5.4632	5.78363e-08	2.84323e-07	7.7126
FLJ44606	-0.468311	1.15807	-5.46316	5.78496e-08	2.84323e-07	7.8944
FLJ10038	-0.274393	3.44805	-5.46303	5.7891e-08	2.84438e-07	7.68729
IFT46	-0.28986	4.92253	-5.46286	5.79445e-08	2.84526e-07	7.50292
ADCY4	-0.416983	2.66853	-5.46286	5.79448e-08	2.84526e-07	7.7811
THPO	-0.805169	0.0571374	-5.46255	5.80441e-08	2.84926e-07	7.92963
EFCAB7	-0.244297	2.78749	-5.46225	5.81392e-08	2.85304e-07	7.76504
DNAH6	-0.628192	-0.368984	-5.46147	5.83876e-08	2.86346e-07	7.93186
ZNF418	-0.378858	2.60561	-5.45998	5.88668e-08	2.88607e-07	7.77251
GCC2	-0.262368	5.63732	-5.45946	5.90371e-08	2.89353e-07	7.42846
NUAK2	-0.348979	3.4081	-5.45886	5.92307e-08	2.90212e-07	7.67067
THSD1	-0.316407	2.30432	-5.45864	5.93016e-08	2.9047e-07	7.79408
ATP9B	-0.207432	4.37989	-5.45771	5.96051e-08	2.91686e-07	7.53476
ACADS	-0.430995	3.81582	-5.45726	5.97513e-08	2.92222e-07	7.60686
ITGA10	-0.554845	1.82369	-5.4544	6.06963e-08	2.96661e-07	7.80991
KIAA1107	-0.334863	2.29792	-5.45253	6.13211e-08	2.99438e-07	7.76266
AFTPH	-0.196512	6.59443	-5.45151	6.16632e-08	3.01016e-07	7.35203
NF1	-0.296326	6.62439	-5.44858	6.26621e-08	3.05422e-07	7.33606
ACVR1B	-0.235523	5.91579	-5.44593	6.35761e-08	3.09687e-07	7.34271
LOC100129534	-0.423356	0.991557	-5.44464	6.40277e-08	3.11696e-07	7.80551
SMAD5	-0.227539	6.20331	-5.4427	6.47103e-08	3.14606e-07	7.31463
THBD	-0.380955	4.64492	-5.44263	6.47345e-08	3.14606e-07	7.42463
ZNF160	-0.192427	5.00097	-5.4406	6.5457e-08	3.17961e-07	7.37795
COPG2	-0.233928	4.98146	-5.43956	6.58298e-08	3.19568e-07	7.3743
SETD2	-0.18349	6.62571	-5.43952	6.58462e-08	3.19568e-07	7.2882
AGBL4	-0.576719	-1.549	-5.4386	6.61754e-08	3.2097e-07	7.81272
HGF	-0.539532	0.894061	-5.43733	6.66358e-08	3.23104e-07	7.77171
GPR135	-0.36892	-1.26359	-5.43634	6.69985e-08	3.24651e-07	7.80474
RGAG1	-0.567169	-1.72248	-5.43629	6.70162e-08	3.24651e-07	7.79782
ZC3H13	-0.24381	6.35215	-5.4353	6.73803e-08	3.26116e-07	7.27134
TRERF1	-0.434968	4.62153	-5.43489	6.75329e-08	3.26755e-07	7.38642
FAM5B	-1.11679	-0.515803	-5.42652	7.06876e-08	3.41499e-07	7.7539
CXorf57	-0.612301	-0.0426903	-5.42416	7.16011e-08	3.45702e-07	7.73399
CYFIP2	-0.509078	5.04837	-5.42349	7.18641e-08	3.46866e-07	7.28355
SNURF	-0.674864	1.17753	-5.42331	7.19366e-08	3.4711e-07	7.68653
CD46	-0.279402	8.43685	-5.42228	7.23385e-08	3.48732e-07	7.21025
ARRB1	-0.351715	4.78446	-5.41804	7.40294e-08	3.56558e-07	7.28056
C2orf65	-0.736772	-0.100721	-5.41524	7.5167e-08	3.61928e-07	7.68947
AKR7A3	-1.02148	3.42043	-5.41304	7.60751e-08	3.66189e-07	7.42874
NCRNA00181	-0.264097	2.81629	-5.41269	7.62201e-08	3.66776e-07	7.50255
CHD1	-0.279416	5.84085	-5.4121	7.64618e-08	3.67828e-07	7.16811
PCDHGB7	-0.566839	2.10498	-5.41087	7.69745e-08	3.70182e-07	7.56198
RBL2	-0.250471	6.42064	-5.40912	7.77117e-08	3.73501e-07	7.13206
MYO15B	-0.503596	4.15561	-5.40896	7.77809e-08	3.7372e-07	7.30719
RAB33B	-0.222881	3.98041	-5.40836	7.80349e-08	3.74827e-07	7.32763
LOC728613	-0.334245	3.06806	-5.40704	7.85965e-08	3.77411e-07	7.44319
CATSPER2	-0.354423	0.229828	-5.40612	7.89921e-08	3.79196e-07	7.63423
ZFYVE26	-0.212655	5.44388	-5.40426	7.97925e-08	3.82806e-07	7.15031
FBXO3	-0.2098	5.2442	-5.40405	7.98859e-08	3.83139e-07	7.16451
PLK1S1	-0.201367	3.65494	-5.40267	8.04862e-08	3.85784e-07	7.34262
SH3D19	-0.284084	5.72393	-5.40129	8.10921e-08	3.88454e-07	7.11738
TOX3	-0.970641	3.59791	-5.39887	8.21626e-08	3.93345e-07	7.33067
ZNF780A	-0.22822	3.98349	-5.3957	8.35913e-08	3.99702e-07	7.26107
TMEM150C	-0.865248	3.68038	-5.39472	8.40354e-08	4.01705e-07	7.29767
DENND4A	-0.284878	4.46846	-5.39301	8.48178e-08	4.05323e-07	7.18441
FAM66C	-0.397878	0.0212984	-5.39274	8.49439e-08	4.05803e-07	7.57141
LMBRD1	-0.199248	5.73264	-5.39203	8.52693e-08	4.07235e-07	7.06847
PCYOX1L	-0.23219	4.00905	-5.39113	8.56853e-08	4.09099e-07	7.2338
MATR3	-0.139603	8.52183	-5.39042	8.60165e-08	4.10557e-07	7.04481
TGOLN2	-0.203205	8.28789	-5.38919	8.65905e-08	4.13048e-07	7.03402
FAM178A	-0.198973	5.50353	-5.38592	8.8143e-08	4.19697e-07	7.05025
SEPP1	-0.450441	7.85987	-5.38424	8.89441e-08	4.23385e-07	7.00101
TRIM52	-0.239604	2.98519	-5.37778	9.21124e-08	4.37417e-07	7.30135
TSSK4	-0.391888	-1.04657	-5.3752	9.34043e-08	4.43419e-07	7.49536
TCEAL7	-0.451024	0.265528	-5.37441	9.38055e-08	4.4519e-07	7.4709
LOC284023	-0.239427	2.40551	-5.37406	9.39818e-08	4.45894e-07	7.34501
GOLGB1	-0.223425	8.03339	-5.37247	9.47947e-08	4.49482e-07	6.94232
SPATA13	-0.491792	4.17406	-5.37214	9.49618e-08	4.5014e-07	7.11276
TGFB3	-0.416805	5.98446	-5.369	9.65891e-08	4.57444e-07	6.93634
MAN1A1	-0.503357	5.60795	-5.36866	9.67663e-08	4.5801e-07	6.95363
WHAMML1	-0.346047	1.18213	-5.36844	9.68804e-08	4.58413e-07	7.40376
PDE2A	-0.449735	2.54915	-5.36708	9.75955e-08	4.61494e-07	7.29485
SMARCC2	-0.152514	7.11885	-5.36701	9.76344e-08	4.61494e-07	6.90458
SLC16A4	-0.493841	2.88351	-5.36698	9.76478e-08	4.61494e-07	7.25764
PLCXD3	-0.815574	-1.06548	-5.36672	9.77869e-08	4.62014e-07	7.45249
TLE6	-0.632074	1.15915	-5.36499	9.87014e-08	4.66196e-07	7.38724
FBXO8	-0.169921	4.40488	-5.36459	9.89186e-08	4.67083e-07	7.04402
C6orf170	-0.325779	2.29076	-5.36262	9.99743e-08	4.71927e-07	7.2966
TMEM132C	-0.983709	-0.875451	-5.36235	1.00121e-07	4.7248e-07	7.43013
SYNGR1	-0.388245	4.89503	-5.36029	1.01239e-07	4.77474e-07	6.96788
TNS1	-0.317873	7.05543	-5.35979	1.0151e-07	4.78607e-07	6.86709
WNT9A	-0.570701	0.0670344	-5.3595	1.01673e-07	4.79236e-07	7.40076
C5orf45	-0.297218	3.05572	-5.35921	1.01829e-07	4.79825e-07	7.19662
SHPK	-0.236118	4.25412	-5.35882	1.02042e-07	4.80689e-07	7.0331
RHOBTB2	-0.280457	4.58937	-5.35816	1.02406e-07	4.82259e-07	6.98907
MLL5	-0.252909	6.4601	-5.3575	1.02775e-07	4.83854e-07	6.86159
CCDC146	-0.352722	2.54647	-5.35382	1.04832e-07	4.931e-07	7.22678
TAF1L	-0.369917	0.311015	-5.35159	1.06097e-07	4.98311e-07	7.35321
ZBTB37	-0.381335	0.898595	-5.35097	1.06457e-07	4.99707e-07	7.32754
PANK3	-0.336507	5.45989	-5.34971	1.07179e-07	5.02797e-07	6.86476
DHX58	-0.335885	4.43935	-5.34927	1.07431e-07	5.03716e-07	6.96041
CDKL3	-0.287135	0.606178	-5.34926	1.07438e-07	5.03716e-07	7.33077
ZNF366	-0.522246	0.181203	-5.34836	1.07959e-07	5.0601e-07	7.3409
KIAA0664P3	-0.42698	1.01842	-5.34625	1.09191e-07	5.11483e-07	7.29817
TM6SF1	-0.272708	2.63618	-5.34517	1.09833e-07	5.14034e-07	7.1729
ZNF615	-0.273112	3.66085	-5.34422	1.10393e-07	5.16501e-07	7.0384
C2orf63	-0.303211	1.74458	-5.34049	1.1263e-07	5.26504e-07	7.22681
FAM131B	-0.540095	1.07106	-5.34018	1.12818e-07	5.27072e-07	7.26473
KCNA5	-0.497062	-1.65109	-5.33935	1.13325e-07	5.29284e-07	7.31063
PP14571	-0.991872	0.685555	-5.33786	1.14231e-07	5.33201e-07	7.26968
FKTN	-0.233103	4.81767	-5.33725	1.14606e-07	5.34796e-07	6.85623
ZBTB42	-0.356869	4.97211	-5.3367	1.14948e-07	5.36233e-07	6.83812
MYOM1	-0.465941	0.553366	-5.33654	1.15044e-07	5.36525e-07	7.26812
MDM1	-0.233254	3.7725	-5.33585	1.15472e-07	5.38362e-07	6.97972
ZCCHC24	-0.363988	5.13627	-5.33537	1.15773e-07	5.39287e-07	6.81619
C2orf81	-0.402192	2.44339	-5.33521	1.15871e-07	5.39589e-07	7.14143
CYP4V2	-0.339445	4.75554	-5.33512	1.15926e-07	5.39683e-07	6.85164
SIRT1	-0.21851	5.06899	-5.33344	1.16977e-07	5.43809e-07	6.81224
SGSM2	-0.291582	5.84563	-5.33343	1.16983e-07	5.43809e-07	6.75787
PALM	-0.518449	4.60151	-5.33313	1.17171e-07	5.44363e-07	6.85808
IRS2	-0.479134	4.6606	-5.33267	1.17464e-07	5.45245e-07	6.84914
TP63	-0.864177	2.41772	-5.33243	1.17613e-07	5.45779e-07	7.12968
MYCT1	-0.343543	2.99223	-5.33203	1.17869e-07	5.46805e-07	7.06442
ITIH5	-0.55378	3.6216	-5.33109	1.18462e-07	5.49394e-07	6.97614
VPS13D	-0.229394	6.4902	-5.32922	1.19658e-07	5.54621e-07	6.71434
C9orf96	-0.365269	-0.850232	-5.32836	1.20214e-07	5.56872e-07	7.25884
PRRT1	-0.411643	1.18255	-5.32827	1.20269e-07	5.56962e-07	7.1986
RPS6KA2	-0.30521	5.13597	-5.32787	1.2053e-07	5.58011e-07	6.77743
ZNF311	-0.518284	1.57086	-5.32448	1.22742e-07	5.67589e-07	7.15681
EIF4B	-0.196348	8.66866	-5.32416	1.22953e-07	5.68393e-07	6.70328
ZNF239	-0.325723	3.57852	-5.32411	1.22988e-07	5.68393e-07	6.94614
ZNF550	-0.255497	3.37919	-5.32312	1.23639e-07	5.7107e-07	6.96846
ZNF449	-0.192428	3.03786	-5.32266	1.23944e-07	5.72146e-07	7.01066
ADHFE1	-0.489251	1.56393	-5.32205	1.24348e-07	5.73771e-07	7.1449
ASAH1	-0.389946	8.00077	-5.32178	1.24528e-07	5.74339e-07	6.67876
FRZB	-0.55832	3.76734	-5.31774	1.27253e-07	5.8623e-07	6.88716
BCL2L2	-0.197965	5.59703	-5.31504	1.29111e-07	5.94098e-07	6.67639
LIAS	-0.213867	3.02467	-5.31289	1.30604e-07	6.0062e-07	6.9622
ZNF467	-0.425018	4.11527	-5.3107	1.32143e-07	6.07519e-07	6.80296
CLK1	-0.240363	6.11165	-5.30854	1.33677e-07	6.14393e-07	6.61813
TSTD2	-0.289317	4.62047	-5.30751	1.34413e-07	6.17422e-07	6.72386
NIPAL3	-0.290599	5.4504	-5.3069	1.34856e-07	6.18918e-07	6.64412
ZNF84	-0.20176	5.29883	-5.30499	1.3624e-07	6.24907e-07	6.64574
KANK2	-0.24754	6.06549	-5.3032	1.37547e-07	6.30359e-07	6.59236
ANKHD1-EIF4EBP3	-0.298234	5.48915	-5.30263	1.37965e-07	6.31909e-07	6.61948
LOC100130987	-0.401029	-0.944971	-5.30203	1.38409e-07	6.33658e-07	7.12753
ZNF333	-0.206298	3.33386	-5.30201	1.38427e-07	6.33658e-07	6.8663
MUM1	-0.229576	5.27232	-5.3017	1.38655e-07	6.34338e-07	6.63095
LCOR	-0.51356	2.37689	-5.30143	1.38857e-07	6.35076e-07	6.97514
CHST10	-0.359819	4.0227	-5.30109	1.3911e-07	6.36052e-07	6.76621
SMAD4	-0.193195	6.18859	-5.30086	1.39282e-07	6.36654e-07	6.57586
C21orf15	-0.89143	-1.16825	-5.2998	1.40072e-07	6.39899e-07	7.11683
TMTC2	-0.378713	3.87636	-5.29631	1.42701e-07	6.50966e-07	6.76198
C5orf42	-0.308933	4.67739	-5.29626	1.42741e-07	6.50966e-07	6.65976
SYNPO2L	-1.01662	-1.29768	-5.29592	1.43003e-07	6.51974e-07	7.09725
NEK1	-0.242436	4.25271	-5.29454	1.44055e-07	6.56195e-07	6.70174
ACOT4	-0.443129	3.45064	-5.294	1.44474e-07	6.57734e-07	6.80939
KERA	-0.727477	-0.900301	-5.29364	1.44749e-07	6.58801e-07	7.08541
DKK2	-0.506383	1.59737	-5.29259	1.45563e-07	6.62313e-07	6.99303
ANKMY1	-0.281714	3.58133	-5.29247	1.45655e-07	6.62543e-07	6.78348
PXMP4	-0.493465	5.07348	-5.29151	1.46405e-07	6.65191e-07	6.59578
NAV2	-0.478016	5.11867	-5.29126	1.46603e-07	6.65902e-07	6.59041
TOPORS	-0.186584	4.92881	-5.29094	1.46853e-07	6.66847e-07	6.60648
FAM172A	-0.226103	4.57792	-5.29074	1.47009e-07	6.6721e-07	6.64249
CLEC14A	-0.326976	4.14941	-5.29029	1.47364e-07	6.68537e-07	6.69361
TSC1	-0.181723	5.28625	-5.29025	1.47394e-07	6.68537e-07	6.57097
HEATR5B	-0.208934	5.67052	-5.28534	1.51297e-07	6.85456e-07	6.51929
TRAF5	-0.32565	5.17793	-5.28433	1.52118e-07	6.88783e-07	6.54966
ASB8	-0.169682	5.23242	-5.28397	1.5241e-07	6.89907e-07	6.54318
STC1	-0.645729	5.35136	-5.28251	1.53594e-07	6.94873e-07	6.52615
ASPA	-0.549199	-1.72497	-5.28112	1.54737e-07	6.99842e-07	7.02029
ERLIN2	-0.366277	6.73251	-5.27961	1.5599e-07	7.05311e-07	6.4551
ZNF554	-0.189031	2.83285	-5.27695	1.58211e-07	7.14739e-07	6.80202
ANKK1	-0.547185	-1.24538	-5.27576	1.59218e-07	7.18677e-07	6.99727
SNX9	-0.187273	6.60325	-5.27473	1.6009e-07	7.222e-07	6.43185
POU6F1	-0.281248	2.84552	-5.27441	1.60362e-07	7.23226e-07	6.78762
MFAP1	-0.170579	5.48542	-5.27403	1.60688e-07	7.2449e-07	6.47291
MORN3	-0.505082	0.063004	-5.27276	1.61775e-07	7.2918e-07	6.96335
AKAP12	-0.463529	4.66255	-5.27139	1.62955e-07	7.34083e-07	6.53399
RSBN1L	-0.203494	4.63619	-5.27129	1.63046e-07	7.34286e-07	6.53636
TRANK1	-0.304152	5.1192	-5.26969	1.64439e-07	7.40139e-07	6.47985
PPP4R4	-1.07037	-0.950246	-5.26938	1.64707e-07	7.41136e-07	6.96498
GCOM1	-0.545721	2.59645	-5.26917	1.6489e-07	7.41749e-07	6.789
DYNC2LI1	-0.200241	4.3543	-5.26754	1.6632e-07	7.47658e-07	6.55059
SUSD4	-0.644441	4.27734	-5.26752	1.66345e-07	7.47658e-07	6.56028
SLC13A2	-1.05181	-0.240779	-5.26724	1.66587e-07	7.48185e-07	6.94394
DCAF8	-0.169145	7.06258	-5.26718	1.66647e-07	7.48185e-07	6.38927
HSPB8	-0.745045	4.52032	-5.26717	1.66651e-07	7.48185e-07	6.52854
NFATC2	-0.622366	1.31205	-5.2662	1.67508e-07	7.51822e-07	6.87737
GALNT6	-0.605093	6.97009	-5.2645	1.69034e-07	7.58453e-07	6.37584
NEFL	-0.765817	-1.90356	-5.2642	1.69299e-07	7.59432e-07	6.93418
EPHX2	-0.4726	4.49691	-5.26343	1.6999e-07	7.61885e-07	6.51221
GLT8D1	-0.158322	5.84142	-5.25892	1.74107e-07	7.79675e-07	6.37501
HIPK1	-0.226508	6.47016	-5.25877	1.74251e-07	7.80082e-07	6.35257
NCOR1	-0.269721	6.72717	-5.25872	1.74296e-07	7.80082e-07	6.34826
SP1	-0.156926	7.30778	-5.25813	1.7484e-07	7.82297e-07	6.34351
SCAI	-0.221722	3.82796	-5.25712	1.75784e-07	7.86078e-07	6.5686
PROL1	-1.12404	-2.73483	-5.257	1.75888e-07	7.86322e-07	6.87669
NDST2	-0.152182	4.85247	-5.25247	1.80169e-07	8.05003e-07	6.41736
ZNF211	-0.227805	3.4826	-5.25158	1.81017e-07	8.08339e-07	6.58884
SULT1C4	-0.564256	-0.204288	-5.25103	1.81545e-07	8.1047e-07	6.86228
IL33	-0.780513	2.3986	-5.25076	1.81804e-07	8.11397e-07	6.71599
CLK4	-0.224914	4.22383	-5.24938	1.83137e-07	8.16713e-07	6.4749
KIAA1012	-0.22357	5.7221	-5.24937	1.83149e-07	8.16713e-07	6.33242
SLU7	-0.148015	5.83788	-5.24931	1.83206e-07	8.16734e-07	6.32614
DLC1	-0.363304	5.1694	-5.24921	1.83302e-07	8.16932e-07	6.37093
STOX1	-0.530233	2.41911	-5.24866	1.83835e-07	8.19079e-07	6.70339
ZNF83	-0.239979	5.45097	-5.24854	1.8395e-07	8.19364e-07	6.34515
MPPE1	-0.176673	4.82634	-5.24848	1.84018e-07	8.19433e-07	6.39969
KDM6A	-0.237051	5.4193	-5.24742	1.85048e-07	8.23561e-07	6.3417
ARNTL	-0.237806	3.56065	-5.24649	1.85959e-07	8.27383e-07	6.55214
ZBTB49	-0.172511	2.25868	-5.24627	1.86181e-07	8.28139e-07	6.70655
HTR1F	-0.4768	-1.4899	-5.2462	1.86245e-07	8.28191e-07	6.85036
ME3	-0.441458	3.01156	-5.24546	1.86977e-07	8.30747e-07	6.62055
DDX17	-0.149969	8.8639	-5.24416	1.88273e-07	8.36273e-07	6.29688
DAZAP2	-0.159422	8.32914	-5.2428	1.89632e-07	8.41452e-07	6.27931
PDE1A	-0.447182	1.19715	-5.24272	1.89704e-07	8.41452e-07	6.76578
LOC728264	-0.527235	2.58694	-5.23777	1.94735e-07	8.628e-07	6.63121
ZFP161	-0.138201	4.2803	-5.23532	1.9728e-07	8.72618e-07	6.39603
TMEM9B	-0.191477	6.20356	-5.23433	1.98307e-07	8.7667e-07	6.23506
NR1D2	-0.261312	5.72356	-5.23311	1.99594e-07	8.81816e-07	6.24957
TDRD7	-0.229547	4.65135	-5.23307	1.99638e-07	8.81816e-07	6.34001
PCDHA10	-0.908961	0.382561	-5.2316	2.01187e-07	8.88164e-07	6.74691
CLUAP1	-0.223369	4.7084	-5.22968	2.03237e-07	8.96718e-07	6.31658
ZNF14	-0.226176	3.63816	-5.22625	2.06953e-07	9.12354e-07	6.43872
GREB1L	-0.817082	1.84986	-5.2238	2.09643e-07	9.23442e-07	6.62813
DNAI1	-0.768261	-0.873735	-5.21824	2.15872e-07	9.493e-07	6.71159
SYT13	-1.31824	3.14486	-5.21359	2.21219e-07	9.71736e-07	6.4426
CCDC24	-0.368676	3.68307	-5.21125	2.23964e-07	9.82704e-07	6.35667
ABHD2	-0.416116	7.75769	-5.21057	2.24762e-07	9.85933e-07	6.1062
AGL	-0.442743	5.78946	-5.21013	2.25283e-07	9.87948e-07	6.12955
PRR12	-0.215174	5.87585	-5.20905	2.2657e-07	9.92767e-07	6.11982
SPIN1	-0.193847	7.09059	-5.20853	2.2719e-07	9.95211e-07	6.09079
GLUD2	-0.30738	4.35889	-5.20842	2.27316e-07	9.95488e-07	6.24985
SFI1	-0.275002	4.56698	-5.20785	2.28004e-07	9.98223e-07	6.22184
DTWD1	-0.184144	4.1302	-5.20763	2.28265e-07	9.99093e-07	6.27594
CRBN	-0.168156	5.0855	-5.20755	2.28365e-07	9.99253e-07	6.16695
ZNF658	-0.319965	1.17408	-5.20419	2.32434e-07	1.01622e-06	6.5746
NKTR	-0.235804	6.1689	-5.20044	2.37056e-07	1.03557e-06	6.0644
COLEC12	-0.518327	4.60047	-5.19932	2.38449e-07	1.0408e-06	6.17497
C9orf152	-0.785941	4.07298	-5.19826	2.39786e-07	1.04571e-06	6.23652
OSBPL1A	-0.281465	5.92129	-5.19822	2.39839e-07	1.04571e-06	6.06297
FLJ13197	-0.458448	-0.501568	-5.19527	2.43579e-07	1.06173e-06	6.59311
ZNF236	-0.239492	4.04361	-5.19504	2.43877e-07	1.06274e-06	6.22435
ZNF169	-0.223354	1.78433	-5.19471	2.44298e-07	1.06428e-06	6.48778
SLC27A6	-0.905474	-0.317884	-5.19431	2.44806e-07	1.0662e-06	6.58437
ADAM22	-0.610651	0.800553	-5.19421	2.44937e-07	1.06648e-06	6.54353
GLCCI1	-0.330482	4.39121	-5.19409	2.45086e-07	1.06683e-06	6.1735
TPPP	-0.55673	2.66698	-5.1938	2.45467e-07	1.0682e-06	6.40154
ZFX	-0.29465	5.45429	-5.19257	2.47057e-07	1.07423e-06	6.06111
TAT	-1.39596	0.272609	-5.19071	2.49478e-07	1.08417e-06	6.54829
GGA2	-0.190701	6.89132	-5.18978	2.50688e-07	1.08883e-06	5.99679
IMMP2L	-0.27691	2.39053	-5.18728	2.54e-07	1.10231e-06	6.39801
DPY19L2P1	-0.771812	-2.17121	-5.18611	2.55562e-07	1.10788e-06	6.54838
STK39	-0.357506	5.31178	-5.18402	2.58369e-07	1.11931e-06	6.02883
SPIN3	-0.243213	3.96623	-5.18226	2.60757e-07	1.12859e-06	6.17092
C1orf190	-0.396227	-0.384315	-5.18036	2.63369e-07	1.13954e-06	6.51738
GAPT	-0.459452	1.62829	-5.17694	2.68126e-07	1.15949e-06	6.41085
SMAD3	-0.272372	5.81803	-5.17676	2.6837e-07	1.16023e-06	5.95971
CSNK1A1	-0.177959	8.40874	-5.17596	2.69507e-07	1.16483e-06	5.94246
TUBAL3	-0.614137	-0.478182	-5.1741	2.72136e-07	1.17555e-06	6.48877
HSD17B8	-0.398542	3.438	-5.17387	2.7246e-07	1.1766e-06	6.20342
TNRC6A	-0.17974	5.97451	-5.17382	2.72527e-07	1.1766e-06	5.93771
AKAP10	-0.290704	4.32538	-5.17067	2.77054e-07	1.19582e-06	6.06412
COG2	-0.221745	5.80892	-5.17049	2.77324e-07	1.19666e-06	5.9286
ZFP30	-0.253436	3.87462	-5.16957	2.78658e-07	1.20209e-06	6.12015
SETDB2	-0.201348	4.00251	-5.16767	2.81427e-07	1.21338e-06	6.09268
COX6C	-0.532808	8.35793	-5.16684	2.82651e-07	1.21832e-06	5.89569
ZNF439	-0.393868	2.72785	-5.16393	2.86978e-07	1.2363e-06	6.24555
ALB	-1.08737	-0.582726	-5.16328	2.87958e-07	1.23983e-06	6.43794
TBC1D14	-0.206826	6.31193	-5.16323	2.88032e-07	1.23983e-06	5.87256
EIF4G3	-0.205296	6.45109	-5.16168	2.90363e-07	1.24818e-06	5.86142
EDNRB	-0.433814	3.03481	-5.16056	2.92072e-07	1.25518e-06	6.19125
CYP26A1	-0.798422	-0.4733	-5.15824	2.95627e-07	1.27e-06	6.4111
GLYATL1	-0.946368	1.08197	-5.1582	2.9568e-07	1.27e-06	6.35171
SECISBP2	-0.189134	5.77255	-5.15475	3.01051e-07	1.28923e-06	5.85152
SCN3A	-0.635644	-1.31168	-5.1542	3.0192e-07	1.29226e-06	6.40137
ZSCAN23	-0.653677	-1.04992	-5.15409	3.02088e-07	1.29263e-06	6.39952
ISLR2	-0.451889	0.533232	-5.15276	3.0419e-07	1.30092e-06	6.35088
KCNE4	-0.781919	4.69246	-5.15169	3.0588e-07	1.3078e-06	5.92549
SH3GLB2	-0.280723	6.13522	-5.15139	3.06366e-07	1.30917e-06	5.81882
C6orf138	-0.480558	-1.02338	-5.15127	3.06556e-07	1.30963e-06	6.38561
ZFP112	-0.251036	2.76847	-5.14977	3.08961e-07	1.31813e-06	6.17039
EFR3B	-0.51914	2.7853	-5.14948	3.09435e-07	1.31979e-06	6.16694
CLGN	-0.896038	2.94928	-5.148	3.11818e-07	1.32925e-06	6.13961
ZNF221	-0.419375	-0.133266	-5.14698	3.13484e-07	1.33599e-06	6.34727
FAM174B	-0.403325	5.91847	-5.14489	3.16912e-07	1.34957e-06	5.79503
COL4A6	-0.831689	0.86174	-5.14474	3.17153e-07	1.35018e-06	6.29651
CXCL14	-0.886833	6.41209	-5.14404	3.18311e-07	1.35474e-06	5.77389
ATP7A	-0.280931	4.75211	-5.14389	3.18557e-07	1.35543e-06	5.88002
SLC25A12	-0.197664	4.73107	-5.14097	3.23435e-07	1.37544e-06	5.86769
CHPT1	-0.38997	6.0409	-5.13909	3.26604e-07	1.3878e-06	5.76087
CCDC40	-0.466962	2.89967	-5.13503	3.33559e-07	1.41486e-06	6.08144
ZSCAN1	-0.779644	-1.58274	-5.13501	3.33594e-07	1.41486e-06	6.30848
ZNF320	-0.21584	4.73432	-5.13495	3.33697e-07	1.41491e-06	5.83734
THTPA	-0.242735	4.15194	-5.13258	3.37831e-07	1.43091e-06	5.89684
KIAA1683	-0.512043	1.83229	-5.12964	3.43034e-07	1.45179e-06	6.16167
LRRC37A3	-0.373365	2.76685	-5.12938	3.43489e-07	1.45333e-06	6.06951
MUSTN1	-0.496187	0.201238	-5.12447	3.52342e-07	1.4888e-06	6.22599
IPO11	-0.196171	5.01292	-5.12439	3.52496e-07	1.48892e-06	5.75649
CTDSP2	-0.178032	7.91593	-5.12436	3.52558e-07	1.48892e-06	5.67546
SSH3	-0.318738	5.93987	-5.12395	3.53295e-07	1.49164e-06	5.68958
ATP8B4	-0.36466	1.6338	-5.12357	3.53989e-07	1.49417e-06	6.14689
ANKAR	-0.282171	0.198588	-5.12347	3.54177e-07	1.49457e-06	6.2212
NEK4	-0.229538	4.7258	-5.12137	3.58055e-07	1.50933e-06	5.77062
CASKIN1	-0.60201	0.453469	-5.12109	3.58566e-07	1.51108e-06	6.19927
GRIA4	-0.851583	-1.95773	-5.12082	3.59077e-07	1.51283e-06	6.23746
ZNF197	-0.185217	4.51966	-5.12029	3.60059e-07	1.51657e-06	5.7886
N4BP3	-0.403792	4.92931	-5.11821	3.63959e-07	1.53177e-06	5.73385
MGC2752	-0.173638	4.91631	-5.11505	3.69958e-07	1.55537e-06	5.71944
RHOB	-0.382027	8.61068	-5.11427	3.71464e-07	1.56005e-06	5.63784
SHISA4	-0.335792	3.66544	-5.112	3.75845e-07	1.57636e-06	5.86325
AKR7L	-0.557166	0.60132	-5.11012	3.79517e-07	1.5905e-06	6.13922
ARHGEF15	-0.327608	3.55026	-5.10958	3.80583e-07	1.59455e-06	5.8677
ULK2	-0.281133	5.04323	-5.10952	3.80698e-07	1.59461e-06	5.6797
ANKFY1	-0.167095	6.32393	-5.10939	3.80948e-07	1.59524e-06	5.60335
DNAH1	-0.336594	2.45967	-5.10866	3.82398e-07	1.60089e-06	6.00129
SYNPO2	-0.505822	5.02883	-5.10796	3.83778e-07	1.60624e-06	5.67332
ODZ2	-0.762573	1.18733	-5.10737	3.84954e-07	1.61031e-06	6.09633
RIBC1	-0.437884	1.39503	-5.10565	3.8838e-07	1.62336e-06	6.07533
CXADRP3	-1.0108	-1.48815	-5.10512	3.89445e-07	1.62696e-06	6.16497
CHD8	-0.160734	6.73959	-5.1039	3.91903e-07	1.63679e-06	5.56838
ITIH3	-0.558829	-1.62772	-5.09935	4.01232e-07	1.6718e-06	6.13709
CCND1	-0.536994	8.58687	-5.09854	4.02913e-07	1.67836e-06	5.55925
ZNF233	-0.394807	1.24455	-5.09806	4.03911e-07	1.68164e-06	6.04752
LOC100128239	-0.59184	-1.61876	-5.09618	4.07835e-07	1.6962e-06	6.12198
SLMAP	-0.206789	5.91762	-5.09564	4.08986e-07	1.70054e-06	5.54987
DIP2C	-0.217243	5.32181	-5.093	4.14577e-07	1.72288e-06	5.57355
HBB	-0.669493	1.92651	-5.09153	4.17729e-07	1.73442e-06	5.96693
PATZ1	-0.235046	6.42778	-5.09115	4.18561e-07	1.73716e-06	5.51027
RASSF8	-0.418505	4.34403	-5.09059	4.19775e-07	1.74175e-06	5.66307
LRG1	-0.976912	3.96076	-5.0891	4.23002e-07	1.7533e-06	5.70795
C10orf107	-0.71789	-1.63575	-5.08872	4.23823e-07	1.75625e-06	6.08629
NKX3-1	-0.651708	2.92785	-5.08789	4.25637e-07	1.76331e-06	5.84528
C5orf44	-0.173792	4.60918	-5.08766	4.26139e-07	1.76492e-06	5.6165
STXBP1	-0.328689	4.59931	-5.08728	4.26985e-07	1.76797e-06	5.61573
EFHD1	-0.512998	7.83286	-5.08681	4.28023e-07	1.77169e-06	5.4877
RNF14	-0.182095	6.17414	-5.08593	4.29965e-07	1.77845e-06	5.49159
USP35	-0.361659	3.42942	-5.08544	4.31042e-07	1.78244e-06	5.76577
ARMCX3	-0.227604	6.43814	-5.08417	4.3387e-07	1.79367e-06	5.47551
MYL5	-0.35134	2.6818	-5.0838	4.34707e-07	1.79637e-06	5.85486
SPTY2D1	-0.206083	5.81394	-5.08378	4.3475e-07	1.79637e-06	5.49613
ADH1B	-1.36925	2.52485	-5.08164	4.39563e-07	1.8139e-06	5.86173
PHF1	-0.212917	5.59917	-5.0805	4.42145e-07	1.82361e-06	5.49199
LOC253724	-0.29446	-0.680438	-5.07988	4.43562e-07	1.82897e-06	6.03583
ADH1A	-0.756345	-2.88021	-5.07788	4.48144e-07	1.84643e-06	6.01387
GTF2IP1	-0.181868	8.29436	-5.07647	4.51392e-07	1.85836e-06	5.44442
TCTN1	-0.261586	5.08888	-5.0751	4.54599e-07	1.87108e-06	5.50511
C9orf116	-0.481127	2.81219	-5.07411	4.569e-07	1.88006e-06	5.79199
AK7	-0.562703	-0.212719	-5.07337	4.58642e-07	1.8863e-06	5.99269
FKBP1B	-0.368204	0.950918	-5.07337	4.58653e-07	1.8863e-06	5.94358
C4orf49	-0.407978	-1.91433	-5.07137	4.6339e-07	1.9048e-06	6.00212
LIPE	-0.599438	3.2749	-5.06955	4.67741e-07	1.92149e-06	5.70929
IGSF22	-0.525051	-0.694386	-5.06952	4.67814e-07	1.92149e-06	5.98638
C4orf42	-0.188678	4.44358	-5.06763	4.72364e-07	1.93867e-06	5.53733
IL28RA	-0.356161	2.32649	-5.06743	4.72849e-07	1.93966e-06	5.81272
HIST4H4	-0.496929	0.31059	-5.06713	4.73583e-07	1.94217e-06	5.94338
ANKRD50	-0.34975	6.18748	-5.06692	4.74079e-07	1.9437e-06	5.39728
ZNF75D	-0.18702	4.11269	-5.06653	4.75045e-07	1.94716e-06	5.57548
ITM2A	-0.491507	3.76196	-5.06585	4.76697e-07	1.95242e-06	5.62189
TBC1D17	-0.196316	5.38904	-5.06529	4.78064e-07	1.95747e-06	5.43145
ISOC1	-0.399889	5.45342	-5.0638	4.81735e-07	1.97152e-06	5.41936
C17orf48	-0.18549	2.54607	-5.0615	4.87465e-07	1.99292e-06	5.76095
ZNF586	-0.223444	3.50876	-5.06103	4.88634e-07	1.99667e-06	5.63457
TPSD1	-0.9642	-1.36613	-5.05985	4.91584e-07	2.00769e-06	5.94841
WDR52	-0.367783	3.7336	-5.05948	4.92513e-07	2.01097e-06	5.59473
RHBDL1	-0.627324	1.21172	-5.05711	4.98536e-07	2.03347e-06	5.85038
KBTBD7	-0.359327	3.00556	-5.0559	5.01637e-07	2.04507e-06	5.6786
[truncated: 13,876 more rows]
