# Supplementary material for: Epigenetic Silencing of LRP2 Is Associated with Dedifferentiation and Poor Survival in Multiple Solid Tumor Types
Source: Cancers (Basel). 2023 Mar 17;15(6):1830. doi: 10.3390/cancers15061830 (PMC10046670; doi:10.3390/cancers15061830)
Supplement: Supplementary file 1 [file cancers-15-01830-s001.zip › Supplementary Table S4.xlsx]

## Sheet: KIRC
gene_set	gene_set_size	enrichment_score	normalized_enrichment_score	P_value	P_value_adjusted
GOCC_BRUSH_BORDER	89	-0.774234	-2.24666	8.53757e-13	3.00157e-10
GOBP_XENOBIOTIC_METABOLIC_PROCESS	77	-0.777757	-2.22503	4.78558e-12	1.12165e-09
GOMF_SYMPORTER_ACTIVITY	113	-0.738139	-2.19241	1.53599e-13	7.56016e-11
GOMF_SOLUTE_CATION_SYMPORTER_ACTIVITY	83	-0.750393	-2.16644	5.58323e-11	1.05695e-08
GOMF_SOLUTE_SODIUM_SYMPORTER_ACTIVITY	53	-0.798905	-2.16258	1.75123e-09	2.61469e-07
GOCC_CLUSTER_OF_ACTIN_BASED_CELL_PROJECTIONS	125	-0.711622	-2.14073	9.92177e-13	3.25566e-10
GOMF_ORGANIC_ACID_TRANSMEMBRANE_TRANSPORTER_ACTIVITY	123	-0.71318	-2.13932	3.31972e-12	8.59982e-10
GOCC_BRUSH_BORDER_MEMBRANE	49	-0.789572	-2.1139	1.66457e-08	2.04825e-06
GOMF_SECONDARY_ACTIVE_TRANSMEMBRANE_TRANSPORTER_ACTIVITY	185	-0.675438	-2.10255	2.50219e-14	1.53947e-11
GOBP_ORGANIC_ACID_CATABOLIC_PROCESS	208	-0.667625	-2.09478	2.91069e-15	2.7156e-12
GOBP_CELLULAR_AMINO_ACID_CATABOLIC_PROCESS	95	-0.711484	-2.07869	6.34038e-10	1.04025e-07
GOCC_APICAL_PLASMA_MEMBRANE	285	-0.640634	-2.04804	1.43352e-16	1.76395e-13
GOBP_CELLULAR_AMINO_ACID_METABOLIC_PROCESS	224	-0.645477	-2.04025	2.50042e-13	1.11882e-10
GOCC_APICAL_PART_OF_CELL	338	-0.630358	-2.03589	2.3853e-18	5.87022e-15
GOMF_MONOCARBOXYLIC_ACID_TRANSMEMBRANE_TRANSPORTER_ACTIVITY	40	-0.781484	-2.0357	2.32728e-06	0.000176229
GOBP_ALPHA_AMINO_ACID_METABOLIC_PROCESS	168	-0.658585	-2.0354	7.99913e-12	1.78962e-09
GOBP_ALPHA_AMINO_ACID_CATABOLIC_PROCESS	80	-0.707548	-2.03244	3.48412e-08	4.08306e-06
GOMF_ORGANIC_ACID_SODIUM_SYMPORTER_ACTIVITY	22	-0.858125	-2.01654	1.41865e-06	0.000118589
GOCC_MICROBODY_LUMEN	47	-0.758229	-2.01599	1.42357e-06	0.000118589
GOBP_CELLULAR_RESPONSE_TO_XENOBIOTIC_STIMULUS	129	-0.665432	-2.01339	8.8187e-10	1.40018e-07
GOBP_SMALL_MOLECULE_CATABOLIC_PROCESS	321	-0.625226	-2.01252	1.15081e-16	1.76395e-13
GOBP_CARBOXYLIC_ACID_TRANSPORT	209	-0.635807	-1.9998	3.8037e-12	9.3609e-10
GOMF_ORGANIC_ANION_TRANSMEMBRANE_TRANSPORTER_ACTIVITY	142	-0.653921	-1.99659	3.22267e-09	4.40611e-07
GOMF_ACTIVE_ION_TRANSMEMBRANE_TRANSPORTER_ACTIVITY	206	-0.637305	-1.996	2.13946e-12	5.85023e-10
GOBP_AMINO_ACID_BETAINE_METABOLIC_PROCESS	18	-0.881487	-1.99005	5.8485e-06	0.000411233
GOCC_MICROBODY	123	-0.661536	-1.9844	6.02592e-09	7.80515e-07
GOBP_ORGANIC_ANION_TRANSPORT	269	-0.621679	-1.97944	3.17888e-13	1.30387e-10
GOBP_MONOCARBOXYLIC_ACID_METABOLIC_PROCESS	477	-0.601953	-1.97662	2.55421e-20	1.25718e-16
GOBP_XENOBIOTIC_TRANSPORT	33	-0.783907	-1.97458	1.11632e-05	0.000686818
GOBP_AMMONIUM_ION_METABOLIC_PROCESS	18	-0.87089	-1.96613	1.17548e-05	0.000714283
GOMF_MODIFIED_AMINO_ACID_TRANSMEMBRANE_TRANSPORTER_ACTIVITY	22	-0.834551	-1.96115	9.58695e-06	0.000612818
GOMF_XENOBIOTIC_TRANSMEMBRANE_TRANSPORTER_ACTIVITY	25	-0.807692	-1.95669	3.97825e-05	0.0019581
GOBP_MODIFIED_AMINO_ACID_TRANSPORT	30	-0.778374	-1.93255	2.10379e-05	0.0011379
GOMF_SULFUR_COMPOUND_TRANSMEMBRANE_TRANSPORTER_ACTIVITY	46	-0.724161	-1.92511	1.03127e-05	0.000650758
GOMF_CARBOHYDRATE_DERIVATIVE_TRANSMEMBRANE_TRANSPORTER_ACTIVITY	47	-0.72367	-1.92411	1.55699e-05	0.000901976
GOMF_FLAVIN_ADENINE_DINUCLEOTIDE_BINDING	78	-0.668177	-1.91372	5.08159e-06	0.000367817
GOBP_ANION_TRANSPORT	388	-0.588574	-1.9109	8.47509e-15	5.9592e-12
HALLMARK_FATTY_ACID_METABOLISM	143	-0.624414	-1.90704	1.27758e-07	1.36701e-05
GOMF_ANION_TRANSMEMBRANE_TRANSPORTER_ACTIVITY	235	-0.601692	-1.90009	2.0042e-10	3.52309e-08
GOMF_SODIUM_ION_TRANSMEMBRANE_TRANSPORTER_ACTIVITY	101	-0.648843	-1.89906	3.61284e-07	3.55648e-05
GOBP_LIPID_OXIDATION	99	-0.646998	-1.89273	1.55433e-06	0.00012483
HALLMARK_BILE_ACID_METABOLISM	98	-0.64602	-1.88506	1.85447e-06	0.000142621
GOBP_FATTY_ACID_METABOLIC_PROCESS	311	-0.585925	-1.88402	1.14533e-12	3.52331e-10
GOMF_AMINO_ACID_TRANSMEMBRANE_TRANSPORTER_ACTIVITY	63	-0.682207	-1.8834	6.07567e-06	0.00042119
GOBP_MONOCARBOXYLIC_ACID_CATABOLIC_PROCESS	106	-0.637394	-1.88177	1.18463e-06	0.00010412
GOBP_LINOLEIC_ACID_METABOLIC_PROCESS	15	-0.863855	-1.88172	8.19882e-05	0.00360309
GOBP_ORGANIC_ACID_TRANSPORT	238	-0.595058	-1.87888	3.6715e-10	6.23142e-08
GOMF_C_ACYLTRANSFERASE_ACTIVITY	16	-0.850057	-1.87519	0.000141594	0.00575973
GOBP_AMINO_ACID_IMPORT	46	-0.703657	-1.8706	3.63199e-05	0.00182415
GOBP_SERINE_FAMILY_AMINO_ACID_METABOLIC_PROCESS	35	-0.733282	-1.86642	0.000247259	0.00915598
GOMF_OXIDOREDUCTASE_ACTIVITY_ACTING_ON_THE_ALDEHYDE_OR_OXO_GROUP_OF_DONORS	39	-0.71596	-1.86196	0.000108247	0.00463297
GOCC_MICROBODY_MEMBRANE	60	-0.680622	-1.85979	1.56321e-05	0.000901976
GOMF_ACTIVE_TRANSMEMBRANE_TRANSPORTER_ACTIVITY	318	-0.575293	-1.85252	5.18744e-11	1.0213e-08
GOBP_POSITIVE_REGULATION_OF_AMINO_ACID_TRANSPORT	18	-0.819518	-1.85015	0.000306549	0.0107009
GOBP_ORGANIC_ACID_BIOSYNTHETIC_PROCESS	256	-0.583147	-1.85012	1.75304e-09	2.61469e-07
GOBP_DICARBOXYLIC_ACID_METABOLIC_PROCESS	81	-0.642412	-1.84553	1.57598e-05	0.000901976
GOBP_CARBOHYDRATE_CATABOLIC_PROCESS	128	-0.611994	-1.84363	7.39583e-07	7.00044e-05
GOBP_FATTY_ACID_BETA_OXIDATION	68	-0.657062	-1.84342	2.20779e-05	0.00118117
GOBP_MONOCARBOXYLIC_ACID_TRANSPORT	80	-0.641022	-1.84135	1.86474e-05	0.00103126
GOBP_ORGANIC_ACID_TRANSMEMBRANE_TRANSPORT	123	-0.612205	-1.83643	1.05274e-06	9.59549e-05
GOBP_SULFUR_COMPOUND_TRANSPORT	48	-0.687708	-1.83225	0.000113382	0.0047698
GOBP_CELLULAR_MODIFIED_AMINO_ACID_METABOLIC_PROCESS	159	-0.593863	-1.83201	2.52697e-07	2.53832e-05
GOBP_ANION_TRANSMEMBRANE_TRANSPORT	196	-0.58782	-1.83122	5.19932e-08	5.9514e-06
GOBP_ACYLGLYCEROL_HOMEOSTASIS	27	-0.743809	-1.82859	0.000687299	0.0195543
GOMF_FATTY_ACID_LIGASE_ACTIVITY	18	-0.80596	-1.81954	0.000594506	0.0175656
GOBP_AMINO_ACID_TRANSMEMBRANE_TRANSPORT	76	-0.63965	-1.81909	4.26287e-05	0.00207741
GOBP_GAP_JUNCTION_ASSEMBLY	15	-0.834319	-1.81738	0.000454696	0.0147238
GOBP_PYRUVATE_METABOLIC_PROCESS	90	-0.626146	-1.81722	1.70813e-05	0.000955388
GOBP_AMINE_METABOLIC_PROCESS	94	-0.622856	-1.80957	1.22563e-05	0.000735678
GOBP_POSITIVE_REGULATION_OF_NUCLEOTIDE_METABOLIC_PROCESS	29	-0.726588	-1.80769	0.000863757	0.0222587
GOBP_AMINO_ACID_IMPORT_ACROSS_PLASMA_MEMBRANE	38	-0.699802	-1.80447	0.000500807	0.0157474
GOBP_POSITIVE_REGULATION_OF_ATP_METABOLIC_PROCESS	26	-0.740176	-1.80315	0.000632589	0.0184237
GOBP_AMINO_ACID_TRANSPORT	115	-0.605323	-1.80138	5.81528e-06	0.000411233
GOMF_TRANSLATION_REPRESSOR_ACTIVITY	24	-0.750157	-1.80021	0.000940492	0.0236179
GOMF_OXIDOREDUCTASE_ACTIVITY_ACTING_ON_THE_ALDEHYDE_OR_OXO_GROUP_OF_DONORS_NAD_OR_NADP_AS_ACCEPTOR	33	-0.714146	-1.79885	0.000965412	0.0241206
GOMF_PDZ_DOMAIN_BINDING	69	-0.637151	-1.7936	0.000121458	0.00506624
GOMF_CARBOHYDRATE_TRANSMEMBRANE_TRANSPORTER_ACTIVITY	34	-0.70794	-1.79232	0.000595989	0.0175656
GOMF_OXIDOREDUCTASE_ACTIVITY_ACTING_ON_THE_CH_CH_GROUP_OF_DONORS	54	-0.66074	-1.79156	0.000203081	0.00780909
GOMF_NUCLEAR_RECEPTOR_ACTIVITY	46	-0.673057	-1.78926	0.000264007	0.00955473
GOMF_INORGANIC_ANION_TRANSMEMBRANE_TRANSPORTER_ACTIVITY	112	-0.60145	-1.78505	1.66454e-05	0.000941711
GOBP_INTRACILIARY_TRANSPORT	32	-0.709173	-1.78208	0.000782967	0.0210588
GOBP_MICROVILLUS_ORGANIZATION	28	-0.720343	-1.77935	0.000534443	0.0161382
GOBP_POSITIVE_REGULATION_OF_ORGANIC_ACID_TRANSPORT	34	-0.700965	-1.77466	0.000782967	0.0210588
GOBP_NEUROTRANSMITTER_REUPTAKE	24	-0.738556	-1.77237	0.00166624	0.0373458
GOCC_MICROVILLUS	77	-0.618542	-1.76954	0.000133739	0.00548553
GOBP_RESPONSE_TO_TOXIC_SUBSTANCE	182	-0.567091	-1.763	7.80459e-07	7.24796e-05
GOMF_ACID_THIOL_LIGASE_ACTIVITY	27	-0.716785	-1.76215	0.00172664	0.0381099
GOBP_FATTY_ACID_CATABOLIC_PROCESS	92	-0.6046	-1.75924	8.47599e-05	0.00369193
GOBP_POSITIVE_REGULATION_OF_GLYCOLYTIC_PROCESS	16	-0.796863	-1.75784	0.0019037	0.0412776
GOMF_MONOOXYGENASE_ACTIVITY	63	-0.63525	-1.75377	0.000109741	0.00465641
GOBP_L_AMINO_ACID_TRANSPORT	55	-0.645587	-1.75145	0.000514805	0.0157474
GOCC_CILIARY_PLASM	79	-0.611108	-1.75138	0.000166241	0.00659869
GOBP_INDOLE_CONTAINING_COMPOUND_METABOLIC_PROCESS	18	-0.774343	-1.74816	0.00202315	0.0421946
GOMF_NAD_BINDING	52	-0.64746	-1.74705	0.000489176	0.0155337
GOMF_ORGANIC_ACID_BINDING	107	-0.591766	-1.74673	7.53261e-05	0.0033705
GOBP_MONOCARBOXYLIC_ACID_BIOSYNTHETIC_PROCESS	165	-0.566463	-1.74581	4.77908e-06	0.000351084
GOBP_CELLULAR_AMINO_ACID_BIOSYNTHETIC_PROCESS	68	-0.620705	-1.74142	0.000182216	0.00711798
GOBP_ASPARTATE_FAMILY_AMINO_ACID_METABOLIC_PROCESS	41	-0.66894	-1.7406	0.00157395	0.0358656
GOCC_CILIARY_TIP	42	-0.663983	-1.73918	0.00153768	0.0353665
GOBP_AXONEME_ASSEMBLY	39	-0.668361	-1.73817	0.00115707	0.0279171
GOMF_CARBOHYDRATE_CATION_SYMPORTER_ACTIVITY	16	-0.786998	-1.73608	0.00260123	0.0508065
GOBP_XENOBIOTIC_CATABOLIC_PROCESS	17	-0.774345	-1.73496	0.00216699	0.0446199
GOMF_CARBOXYLIC_ACID_BINDING	131	-0.571447	-1.7324	3.69106e-05	0.00183509
GOBP_EXPORT_ACROSS_PLASMA_MEMBRANE	51	-0.642976	-1.73023	0.000512004	0.0157474
GOBP_POSITIVE_REGULATION_OF_ANION_TRANSPORT	36	-0.676061	-1.72971	0.000990253	0.0243701
GOMF_MONOCARBOXYLIC_ACID_BINDING	66	-0.6211	-1.72792	0.000232044	0.00878553
GOBP_GLUTAMINE_FAMILY_AMINO_ACID_METABOLIC_PROCESS	64	-0.622338	-1.72791	0.000257014	0.00937754
GOMF_DICARBOXYLIC_ACID_TRANSMEMBRANE_TRANSPORTER_ACTIVITY	25	-0.710905	-1.72221	0.00504771	0.0814585
GOCC_CILIARY_TRANSITION_ZONE	53	-0.635513	-1.72029	0.000983183	0.0243177
GOBP_REGULATION_OF_NUCLEOTIDE_METABOLIC_PROCESS	64	-0.618567	-1.71744	0.000296091	0.0104846
GOBP_CELLULAR_MODIFIED_AMINO_ACID_CATABOLIC_PROCESS	26	-0.703819	-1.71458	0.00308166	0.0576727
GOBP_REGULATION_OF_SYSTEMIC_ARTERIAL_BLOOD_PRESSURE_BY_RENIN_ANGIOTENSIN	21	-0.735668	-1.714	0.00495904	0.081091
GOMF_ACYL_COA_BINDING	21	-0.734217	-1.71062	0.00518836	0.0829127
GOMF_AMINO_ACID_CATION_SYMPORTER_ACTIVITY	15	-0.785202	-1.71039	0.00428238	0.0736989
GOBP_SODIUM_ION_TRANSPORT	180	-0.5503	-1.70979	8.68269e-06	0.000569816
GOBP_INORGANIC_ANION_TRANSMEMBRANE_TRANSPORT	71	-0.603982	-1.70974	0.000696536	0.0197032
GOBP_VASCULAR_TRANSPORT	79	-0.595221	-1.70585	0.000450338	0.0146792
GOBP_REGULATION_OF_ANION_TRANSPORT	66	-0.613153	-1.70581	0.000382131	0.0128825
GOBP_LIPID_MODIFICATION	173	-0.551936	-1.7051	1.49521e-05	0.000886677
GOBP_ORGANIC_CATION_TRANSPORT	32	-0.677995	-1.70374	0.00305475	0.0576071
GOBP_REGULATION_OF_GLYCOLYTIC_PROCESS	38	-0.659497	-1.70055	0.00240963	0.0482121
GOBP_SERINE_FAMILY_AMINO_ACID_BIOSYNTHETIC_PROCESS	17	-0.758904	-1.70036	0.00360547	0.0640653
GOBP_SULFUR_AMINO_ACID_BIOSYNTHETIC_PROCESS	16	-0.770195	-1.69901	0.00441034	0.0748542
GOBP_INORGANIC_ANION_TRANSPORT	146	-0.556235	-1.69889	5.55969e-05	0.00253378
GOBP_DICARBOXYLIC_ACID_TRANSPORT	75	-0.5986	-1.69834	0.000770978	0.0210588
GOBP_HYPEROSMOTIC_RESPONSE	21	-0.728863	-1.69815	0.00604943	0.0910559
GOMF_HYDROLASE_ACTIVITY_ACTING_ON_CARBON_NITROGEN_BUT_NOT_PEPTIDE_BONDS	110	-0.571893	-1.69397	0.000156378	0.0062638
GOBP_LEUKOTRIENE_METABOLIC_PROCESS	28	-0.685649	-1.69365	0.00237895	0.0477927
GOBP_RESPONSE_TO_XENOBIOTIC_STIMULUS	325	-0.525859	-1.69331	1.38367e-07	1.44903e-05
GOMF_CARBOHYDRATE_KINASE_ACTIVITY	18	-0.74929	-1.6916	0.00435881	0.0744401
GOCC_A_BAND	24	-0.704471	-1.69057	0.00661784	0.097323
GOBP_POSITIVE_REGULATION_OF_VASOCONSTRICTION	29	-0.679458	-1.69043	0.00557724	0.0868709
GOMF_OXIDOREDUCTASE_ACTIVITY_ACTING_ON_CH_OH_GROUP_OF_DONORS	118	-0.565306	-1.68983	0.00010751	0.00463297
GOMF_TRANSLATION_REPRESSOR_ACTIVITY_MRNA_REGULATORY_ELEMENT_BINDING	15	-0.77507	-1.68832	0.00528651	0.0836037
HALLMARK_PANCREAS_BETA_CELLS	24	-0.702854	-1.68669	0.00718345	0.102387
GOMF_OXIDOREDUCTASE_ACTIVITY_ACTING_ON_THE_CH_CH_GROUP_OF_DONORS_NAD_OR_NADP_AS_ACCEPTOR	27	-0.685963	-1.68638	0.00480291	0.0796017
GOBP_FATTY_ACID_DERIVATIVE_METABOLIC_PROCESS	60	-0.616442	-1.68442	0.000780659	0.0210588
GOMF_ORGANIC_HYDROXY_COMPOUND_TRANSMEMBRANE_TRANSPORTER_ACTIVITY	33	-0.668241	-1.68323	0.0056458	0.0876612
GOBP_LONG_CHAIN_FATTY_ACID_METABOLIC_PROCESS	84	-0.580578	-1.68238	0.000777441	0.0210588
GOBP_ADP_METABOLIC_PROCESS	76	-0.591123	-1.68109	0.000826432	0.0216767
GOBP_ACIDIC_AMINO_ACID_TRANSPORT	52	-0.622649	-1.68011	0.00187539	0.0410735
GOBP_CELLULAR_ALDEHYDE_METABOLIC_PROCESS	57	-0.616048	-1.67865	0.000849812	0.0221311
GOBP_PYRIDINE_NUCLEOTIDE_BIOSYNTHETIC_PROCESS	22	-0.713961	-1.67777	0.00674077	0.0981944
GOCC_INTRACILIARY_TRANSPORT_PARTICLE	23	-0.708082	-1.6759	0.00793454	0.108179
GOBP_CELLULAR_RESPONSE_TO_DSRNA	19	-0.730411	-1.67263	0.00635146	0.094733
GOBP_REGULATION_OF_AMINO_ACID_TRANSPORT	30	-0.673663	-1.67257	0.00350483	0.0632994
GOBP_SMALL_MOLECULE_BIOSYNTHETIC_PROCESS	458	-0.510385	-1.67124	5.15277e-09	6.85458e-07
GOBP_RENAL_SYSTEM_PROCESS	94	-0.573705	-1.66677	0.000424789	0.0139562
GOBP_BRANCHED_CHAIN_AMINO_ACID_CATABOLIC_PROCESS	21	-0.715087	-1.66605	0.00893004	0.114934
HALLMARK_XENOBIOTIC_METABOLISM	176	-0.536393	-1.66601	3.07609e-05	0.00157714
GOBP_TOXIN_TRANSPORT	35	-0.654039	-1.66472	0.00746511	0.103795
GOBP_RIBONUCLEOSIDE_DIPHOSPHATE_METABOLIC_PROCESS	98	-0.568773	-1.65965	0.000425321	0.0139562
GOBP_DOPAMINE_METABOLIC_PROCESS	32	-0.66025	-1.65914	0.00570501	0.0880252
GOMF_VITAMIN_B6_BINDING	42	-0.633009	-1.65804	0.0049295	0.081091
GOBP_POSITIVE_REGULATION_OF_MULTICELLULAR_ORGANISM_GROWTH	23	-0.700353	-1.65761	0.00919035	0.116585
GOMF_ALDO_KETO_REDUCTASE_NADP_ACTIVITY	25	-0.684151	-1.6574	0.0120543	0.140085
GOMF_CARBON_CARBON_LYASE_ACTIVITY	44	-0.626936	-1.65731	0.00359297	0.0640653
GOMF_SUGAR_TRANSMEMBRANE_TRANSPORTER_ACTIVITY	23	-0.699392	-1.65533	0.00953284	0.119391
GOBP_SECONDARY_METABOLIC_PROCESS	43	-0.628228	-1.65516	0.00253334	0.0500766
GOBP_CELLULAR_LIPID_CATABOLIC_PROCESS	182	-0.532131	-1.65432	2.68538e-05	0.00140611
GOMF_CARBOXY_LYASE_ACTIVITY	28	-0.669563	-1.65391	0.00450503	0.0754209
GOMF_HYDROLASE_ACTIVITY_ACTING_ON_CARBON_NITROGEN_BUT_NOT_PEPTIDE_BONDS_IN_LINEAR_AMIDES	63	-0.598988	-1.65366	0.000903285	0.0229174
GOBP_CELLULAR_RESPONSE_TO_ALKALOID	29	-0.664579	-1.65341	0.00889037	0.114851
GOBP_PYRIDINE_NUCLEOTIDE_METABOLIC_PROCESS	25	-0.682133	-1.65251	0.0122796	0.141546
GOBP_AMINE_CATABOLIC_PROCESS	26	-0.678081	-1.65188	0.00831409	0.10971
GOMF_FAD_BINDING	33	-0.655138	-1.65022	0.0083864	0.110356
GOBP_L_ALPHA_AMINO_ACID_TRANSMEMBRANE_TRANSPORT	53	-0.609471	-1.6498	0.00326336	0.0599338
GOBP_THIOESTER_METABOLIC_PROCESS	80	-0.574111	-1.64914	0.00105426	0.0256885
GOBP_CATECHOL_CONTAINING_COMPOUND_METABOLIC_PROCESS	43	-0.625543	-1.64809	0.00276119	0.0535063
GOBP_REGULATION_OF_CELLULAR_AMINE_METABOLIC_PROCESS	27	-0.669387	-1.64563	0.00719812	0.102387
GOBP_DETOXIFICATION	107	-0.556921	-1.64387	0.000757458	0.020945
GOBP_REGULATION_OF_CYTOPLASMIC_TRANSPORT	23	-0.69443	-1.64359	0.0106745	0.129728
GOBP_PYRIDINE_CONTAINING_COMPOUND_METABOLIC_PROCESS	32	-0.653776	-1.64287	0.00657432	0.0971736
GOMF_VOLTAGE_GATED_ANION_CHANNEL_ACTIVITY	16	-0.74467	-1.64271	0.0102731	0.126411
GOBP_DIGESTION	80	-0.571637	-1.64204	0.00127606	0.0304891
GOBP_AROMATIC_AMINO_ACID_FAMILY_METABOLIC_PROCESS	21	-0.70466	-1.64176	0.0123902	0.142155
GOBP_REGULATION_OF_SYSTEMIC_ARTERIAL_BLOOD_PRESSURE	71	-0.579351	-1.64001	0.00257324	0.050662
GOBP_NEURON_MATURATION	39	-0.630567	-1.63988	0.00446976	0.075343
GOMF_PROTEIN_MEMBRANE_ADAPTOR_ACTIVITY	22	-0.697838	-1.63988	0.00950616	0.119361
GOBP_FATTY_ACID_DERIVATIVE_CATABOLIC_PROCESS	16	-0.742621	-1.63819	0.011095	0.133519
GOCC_M_BAND	18	-0.724778	-1.63626	0.00840789	0.110356
GOBP_CARBOHYDRATE_PHOSPHORYLATION	20	-0.708018	-1.63571	0.00791252	0.108179
GOBP_CATECHOL_CONTAINING_COMPOUND_BIOSYNTHETIC_PROCESS	17	-0.729007	-1.63338	0.00863785	0.112178
GOMF_DYNEIN_LIGHT_INTERMEDIATE_CHAIN_BINDING	25	-0.672143	-1.62831	0.0149833	0.158257
GOBP_EXCRETION	50	-0.60484	-1.62388	0.00311158	0.058012
GOMF_SOLUTE_CATION_ANTIPORTER_ACTIVITY	25	-0.669745	-1.6225	0.0154339	0.161815
GOMF_LIGASE_ACTIVITY_FORMING_CARBON_SULFUR_BONDS	37	-0.629045	-1.62183	0.00740163	0.103204
GOBP_IMPORT_ACROSS_PLASMA_MEMBRANE	145	-0.530486	-1.62169	0.000391511	0.0130204
GOMF_AMINO_ACID_BINDING	37	-0.628891	-1.62143	0.00750662	0.104078
GOBP_C4_DICARBOXYLATE_TRANSPORT	25	-0.668527	-1.61955	0.0156592	0.162949
GOMF_LYASE_ACTIVITY	153	-0.524822	-1.61831	0.000473215	0.0151244
GOBP_SULFUR_AMINO_ACID_METABOLIC_PROCESS	30	-0.651536	-1.61763	0.00626776	0.0937688
GOBP_GOLGI_TO_PLASMA_MEMBRANE_PROTEIN_TRANSPORT	40	-0.620826	-1.6172	0.010421	0.127593
GOBP_REGULATION_OF_CARBOHYDRATE_CATABOLIC_PROCESS	47	-0.607937	-1.6164	0.00567477	0.0878341
GOBP_CELLULAR_MODIFIED_AMINO_ACID_BIOSYNTHETIC_PROCESS	43	-0.613162	-1.61547	0.00412909	0.0715612
GOBP_INTESTINAL_ABSORPTION	30	-0.650126	-1.61413	0.00637869	0.0948518
GOBP_POLYOL_CATABOLIC_PROCESS	24	-0.671776	-1.61211	0.0171662	0.172786
GOMF_FATTY_ACID_DERIVATIVE_BINDING	19	-0.703657	-1.61136	0.0153903	0.161815
GOCC_BASOLATERAL_PLASMA_MEMBRANE	193	-0.516529	-1.61006	6.23191e-05	0.00281408
GOBP_AXONEMAL_DYNEIN_COMPLEX_ASSEMBLY	16	-0.729848	-1.61001	0.018052	0.176996
GOBP_ASPARTATE_FAMILY_AMINO_ACID_CATABOLIC_PROCESS	15	-0.738199	-1.608	0.0158675	0.164278
GOBP_DIGESTIVE_SYSTEM_PROCESS	70	-0.568386	-1.60724	0.00338211	0.061427
GOBP_FATTY_ACID_BIOSYNTHETIC_PROCESS	120	-0.536776	-1.60722	0.000938761	0.0236179
GOBP_CILIUM_ORGANIZATION	285	-0.502373	-1.60603	8.95137e-06	0.000579719
GOBP_PYRIDINE_CONTAINING_COMPOUND_BIOSYNTHETIC_PROCESS	25	-0.66259	-1.60517	0.017687	0.175543
GOBP_PRIMARY_ALCOHOL_METABOLIC_PROCESS	76	-0.563834	-1.60348	0.00285811	0.0545257
GOBP_WATER_SOLUBLE_VITAMIN_METABOLIC_PROCESS	55	-0.590859	-1.60298	0.00524418	0.0832641
GOMF_NADPLUS_NUCLEOSIDASE_ACTIVITY	26	-0.657588	-1.60196	0.0137945	0.150429
GOCC_CELL_PROJECTION_MEMBRANE	278	-0.501905	-1.60144	7.11892e-06	0.000479991
GOMF_OXIDOREDUCTASE_ACTIVITY_ACTING_ON_THE_CH_NH_GROUP_OF_DONORS	25	-0.660521	-1.60016	0.018363	0.178543
GOBP_POSITIVE_REGULATION_OF_MACROPHAGE_MIGRATION	24	-0.666498	-1.59944	0.0203493	0.19078
GOBP_VERY_LONG_CHAIN_FATTY_ACID_METABOLIC_PROCESS	28	-0.647308	-1.59894	0.00894345	0.114934
GOBP_ALCOHOL_CATABOLIC_PROCESS	43	-0.606264	-1.5973	0.00499037	0.0812553
GOBP_PHOSPHATE_ION_TRANSMEMBRANE_TRANSPORT	16	-0.723678	-1.5964	0.0222995	0.203919
GOMF_VITAMIN_BINDING	107	-0.540804	-1.5963	0.00213135	0.0440777
GOBP_LIPID_CATABOLIC_PROCESS	252	-0.503593	-1.59516	2.84088e-05	0.00147187
GOCC_SPANNING_COMPONENT_OF_MEMBRANE	20	-0.689406	-1.59272	0.0140184	0.151979
GOBP_NUCLEOSIDE_BISPHOSPHATE_METABOLIC_PROCESS	107	-0.539203	-1.59158	0.00228922	0.0465601
GOMF_INORGANIC_MOLECULAR_ENTITY_TRANSMEMBRANE_TRANSPORTER_ACTIVITY	500	-0.483669	-1.58858	7.19355e-08	8.04697e-06
GOBP_MONOSACCHARIDE_BIOSYNTHETIC_PROCESS	66	-0.570852	-1.58813	0.00305371	0.0576071
GOMF_ANION_CATION_SYMPORTER_ACTIVITY	15	-0.728941	-1.58784	0.0211168	0.196478
GOBP_GLUTAMATE_METABOLIC_PROCESS	27	-0.645703	-1.5874	0.014243	0.153401
GOBP_GLUTAMINE_FAMILY_AMINO_ACID_CATABOLIC_PROCESS	23	-0.67051	-1.58698	0.0196187	0.185699
GOBP_POSITIVE_REGULATION_OF_MACROAUTOPHAGY	67	-0.567389	-1.5867	0.00408547	0.0712849
GOMF_OXIDOREDUCTASE_ACTIVITY_ACTING_ON_PAIRED_DONORS_WITH_INCORPORATION_OR_REDUCTION_OF_MOLECULAR_OXYGEN_REDUCED_FLAVIN_OR_FLAVOPROTEIN_AS_ONE_DONOR_AND_INCORPORATION_OF_ONE_ATOM_OF_OXYGEN	22	-0.673124	-1.5818	0.0177167	0.175543
GOMF_NADP_BINDING	47	-0.594494	-1.58065	0.00853766	0.11117
GOCC_MHC_PROTEIN_COMPLEX	24	-0.658603	-1.5805	0.0239916	0.212005
GOBP_REGULATION_OF_MITOCHONDRIAL_MEMBRANE_PERMEABILITY_INVOLVED_IN_APOPTOTIC_PROCESS	35	-0.620105	-1.57835	0.0180263	0.176996
GOBP_CHLORIDE_TRANSMEMBRANE_TRANSPORT	48	-0.592299	-1.57805	0.00798257	0.108188
GOBP_ORGANIC_HYDROXY_COMPOUND_METABOLIC_PROCESS	422	-0.482646	-1.57726	1.57242e-06	0.00012483
GOBP_WATER_TRANSPORT	15	-0.72396	-1.57699	0.0230257	0.207568
GOBP_NEGATIVE_REGULATION_OF_LYASE_ACTIVITY	17	-0.703503	-1.57624	0.017594	0.175543
GOBP_RESPONSE_TO_SALT_STRESS	21	-0.675231	-1.57319	0.02723	0.228324
GOBP_REGULATION_OF_VASOCONSTRICTION	55	-0.579783	-1.57293	0.0072807	0.102387
GOBP_PYRIMIDINE_NUCLEOBASE_METABOLIC_PROCESS	18	-0.696711	-1.5729	0.0168988	0.171144
GOBP_MICROGLIAL_CELL_ACTIVATION	39	-0.604587	-1.57232	0.00980502	0.121869
GOMF_INWARD_RECTIFIER_POTASSIUM_CHANNEL_ACTIVITY	22	-0.669088	-1.57232	0.0191062	0.18229
GOMF_L_AMINO_ACID_TRANSMEMBRANE_TRANSPORTER_ACTIVITY	46	-0.591412	-1.57221	0.00703853	0.100786
GOBP_LABYRINTHINE_LAYER_BLOOD_VESSEL_DEVELOPMENT	17	-0.701455	-1.57165	0.0196913	0.186028
GOBP_ORGANIC_HYDROXY_COMPOUND_CATABOLIC_PROCESS	63	-0.568639	-1.56987	0.00449287	0.0754209
GOBP_FOLIC_ACID_CONTAINING_COMPOUND_METABOLIC_PROCESS	27	-0.638561	-1.56985	0.0178318	0.175872
GOBP_PATTERN_RECOGNITION_RECEPTOR_SIGNALING_PATHWAY	156	-0.509193	-1.56935	0.00087091	0.0223261
GOBP_NEGATIVE_REGULATION_OF_I_KAPPAB_KINASE_NF_KAPPAB_SIGNALING	43	-0.595195	-1.56813	0.00819714	0.109017
GOBP_ALCOHOL_METABOLIC_PROCESS	284	-0.490162	-1.5673	5.27266e-05	0.00242542
GOBP_CARBOHYDRATE_TRANSPORT	121	-0.523094	-1.56677	0.00188679	0.041092
GOBP_PEPTIDE_CATABOLIC_PROCESS	25	-0.646302	-1.56571	0.0237748	0.211609
GOBP_REGULATION_OF_MAST_CELL_ACTIVATION	36	-0.611894	-1.56554	0.0114507	0.136797
GOBP_NEGATIVE_REGULATION_OF_ERK1_AND_ERK2_CASCADE	62	-0.568105	-1.56497	0.00704397	0.100786
GOBP_REGULATION_OF_BLOOD_PRESSURE	134	-0.515366	-1.56359	0.00103458	0.0253344
GOBP_RESPONSE_TO_DSRNA	36	-0.611032	-1.56334	0.0116648	0.138347
GOBP_MITOCHONDRIAL_OUTER_MEMBRANE_PERMEABILIZATION	29	-0.628027	-1.56248	0.0247605	0.215299
GOBP_SODIUM_ION_TRANSMEMBRANE_TRANSPORT	126	-0.51846	-1.56211	0.00192306	0.0413331
GOCC_INTRINSIC_COMPONENT_OF_PEROXISOMAL_MEMBRANE	15	-0.716952	-1.56172	0.0256574	0.22001
GOBP_TERPENOID_METABOLIC_PROCESS	69	-0.554729	-1.56158	0.00625964	0.0937688
GOBP_POSITIVE_REGULATION_OF_AUTOPHAGY	126	-0.518275	-1.56155	0.00196652	0.0417206
GOBP_REGULATION_OF_MULTICELLULAR_ORGANISM_GROWTH	51	-0.580175	-1.56123	0.00521564	0.0830789
GOBP_NEGATIVE_REGULATION_OF_AUTOPHAGOSOME_ASSEMBLY	15	-0.716145	-1.55996	0.0266165	0.225097
GOBP_AMINE_TRANSPORT	65	-0.562473	-1.55989	0.00495609	0.081091
GOBP_REGULATION_OF_NUCLEOTIDE_BIOSYNTHETIC_PROCESS	27	-0.634495	-1.55985	0.0194018	0.184355
GOBP_REGULATION_OF_PATTERN_RECOGNITION_RECEPTOR_SIGNALING_PATHWAY	90	-0.537388	-1.55962	0.00307088	0.0576727
GOBP_POSITIVE_REGULATION_OF_NITRIC_OXIDE_METABOLIC_PROCESS	36	-0.609546	-1.55953	0.0118788	0.139874
GOCC_DYNEIN_COMPLEX	37	-0.604523	-1.55861	0.0131883	0.14653
GOBP_PHOSPHATIDYLINOSITOL_3_PHOSPHATE_BIOSYNTHETIC_PROCESS	19	-0.680197	-1.55764	0.0230257	0.207568
GOBP_IMPORT_INTO_CELL	181	-0.50168	-1.55732	0.00055298	0.0165961
GOBP_L_GLUTAMATE_TRANSMEMBRANE_TRANSPORT	24	-0.648894	-1.5572	0.0285613	0.235495
GOBP_BRANCHED_CHAIN_AMINO_ACID_METABOLIC_PROCESS	25	-0.642492	-1.55648	0.0246805	0.215299
GOBP_PHOTORECEPTOR_CELL_MAINTENANCE	32	-0.619107	-1.55576	0.0191104	0.18229
GOBP_PTERIDINE_CONTAINING_COMPOUND_METABOLIC_PROCESS	34	-0.613635	-1.55356	0.0178	0.175872
GOMF_ATPASE_COUPLED_INORGANIC_ANION_TRANSMEMBRANE_TRANSPORTER_ACTIVITY	21	-0.666734	-1.5534	0.0323501	0.252467
GOBP_SULFUR_COMPOUND_BIOSYNTHETIC_PROCESS	132	-0.512117	-1.55056	0.00151408	0.0351047
GOBP_PROTEIN_CONTAINING_COMPLEX_LOCALIZATION	125	-0.514248	-1.54698	0.00151916	0.0351047
GOMF_METAL_ION_TRANSMEMBRANE_TRANSPORTER_ACTIVITY	299	-0.48219	-1.54577	4.96424e-05	0.00232705
GOBP_NEGATIVE_REGULATION_OF_VASCULAR_PERMEABILITY	15	-0.70894	-1.54427	0.030453	0.24524
GOBP_RIG_I_SIGNALING_PATHWAY	25	-0.637038	-1.54327	0.0301146	0.24379
GOBP_CILIUM_MOVEMENT	77	-0.539181	-1.5425	0.00662397	0.097323
GOCC_ENDOPLASMIC_RETICULUM_EXIT_SITE	29	-0.619967	-1.54242	0.0318984	0.250007
GOBP_REGULATION_OF_SYSTEMIC_ARTERIAL_BLOOD_PRESSURE_MEDIATED_BY_A_CHEMICAL_SIGNAL	39	-0.593008	-1.5422	0.0153735	0.161815
GOBP_REGULATION_OF_ORGANIC_ACID_TRANSPORT	53	-0.569647	-1.542	0.0146133	0.155647
GOBP_RENAL_TUBULAR_SECRETION	21	-0.661822	-1.54195	0.0360738	0.26794
GOBP_LEUKOTRIENE_BIOSYNTHETIC_PROCESS	17	-0.687656	-1.54073	0.0288048	0.237085
GOBP_ESTROGEN_METABOLIC_PROCESS	25	-0.635814	-1.5403	0.0314731	0.248704
GOMF_HYDRO_LYASE_ACTIVITY	44	-0.582423	-1.53964	0.0139052	0.151085
GOMF_PEPTIDE_HORMONE_BINDING	33	-0.611058	-1.53919	0.0285637	0.235495
GOCC_DENDRITE_CYTOPLASM	26	-0.631663	-1.5388	0.0245695	0.21518
GOBP_ACETYL_COA_BIOSYNTHETIC_PROCESS	16	-0.697561	-1.53879	0.0414993	0.286691
GOBP_HOMEOSTASIS_OF_NUMBER_OF_CELLS_WITHIN_A_TISSUE	24	-0.641165	-1.53865	0.0358729	0.267121
GOCC_BASAL_PART_OF_CELL	229	-0.486782	-1.53833	0.000287281	0.0103211
GOBP_BASE_CONVERSION_OR_SUBSTITUTION_EDITING	15	-0.706185	-1.53827	0.0314121	0.248704
GOBP_CELLULAR_CARBOHYDRATE_CATABOLIC_PROCESS	32	-0.611879	-1.53759	0.0234849	0.210169
GOBP_GLYCOSIDE_METABOLIC_PROCESS	20	-0.664958	-1.53623	0.0305429	0.24524
GOMF_NADPLUS_BINDING	18	-0.679679	-1.53445	0.0244641	0.215022
GOBP_NEUTRAL_AMINO_ACID_TRANSPORT	38	-0.595042	-1.53435	0.0189363	0.181685
GOBP_BILE_ACID_BIOSYNTHETIC_PROCESS	28	-0.620798	-1.53346	0.0164122	0.167248
GOMF_ANTIPORTER_ACTIVITY	68	-0.546338	-1.53278	0.00694803	0.100417
GOBP_CYTOPLASMIC_PATTERN_RECOGNITION_RECEPTOR_SIGNALING_PATHWAY_IN_RESPONSE_TO_VIRUS	30	-0.617176	-1.53233	0.0177255	0.175543
GOBP_MONOSACCHARIDE_CATABOLIC_PROCESS	33	-0.608235	-1.53208	0.0285637	0.235495
GOBP_REGULATION_OF_SYSTEMIC_ARTERIAL_BLOOD_PRESSURE_BY_HORMONE	32	-0.609625	-1.53193	0.0248018	0.215299
GOBP_PLACENTA_BLOOD_VESSEL_DEVELOPMENT	27	-0.622534	-1.53045	0.0254711	0.219507
GOBP_BILE_ACID_AND_BILE_SALT_TRANSPORT	17	-0.682963	-1.53022	0.0306782	0.245526
GOBP_AMINE_BIOSYNTHETIC_PROCESS	32	-0.608933	-1.53019	0.0248018	0.215299
GOMF_SOLUTE_PROTON_ANTIPORTER_ACTIVITY	17	-0.6826	-1.5294	0.0306782	0.245526
GOMF_CATION_TRANSMEMBRANE_TRANSPORTER_ACTIVITY	443	-0.466811	-1.52765	7.31625e-06	0.000486629
GOMF_TETRAPYRROLE_BINDING	99	-0.522122	-1.52742	0.0044266	0.0748719
GOBP_METHIONINE_METABOLIC_PROCESS	15	-0.700365	-1.52559	0.0328508	0.254525
GOBP_GOLGI_TO_PLASMA_MEMBRANE_TRANSPORT	58	-0.559248	-1.52547	0.0106141	0.129507
GOBP_MOTILE_CILIUM_ASSEMBLY	26	-0.625652	-1.52416	0.0295284	0.241026
GOBP_POSITIVE_REGULATION_OF_AMINE_TRANSPORT	28	-0.616877	-1.52377	0.0186451	0.179591
GOBP_REGULATION_OF_ANION_TRANSMEMBRANE_TRANSPORT	21	-0.653726	-1.52309	0.0439867	0.295507
GOBP_STEROID_METABOLIC_PROCESS	243	-0.482118	-1.52296	0.000507664	0.0157474
GOCC_ACTIN_BASED_CELL_PROJECTION	180	-0.489203	-1.51996	0.00171	0.0379128
GOBP_MULTICELLULAR_ORGANISM_AGING	36	-0.593785	-1.51921	0.0195838	0.185699
GOBP_RENAL_SYSTEM_PROCESS_INVOLVED_IN_REGULATION_OF_SYSTEMIC_ARTERIAL_BLOOD_PRESSURE	23	-0.641799	-1.51902	0.036203	0.26836
GOBP_FATTY_ACID_TRANSPORT	73	-0.537463	-1.51835	0.00913355	0.116465
GOBP_ICOSANOID_METABOLIC_PROCESS	86	-0.524421	-1.51619	0.00500297	0.0812553
GOBP_NUCLEOTIDE_PHOSPHORYLATION	84	-0.523025	-1.51561	0.0093045	0.117428
GOBP_VASCULAR_PROCESS_IN_CIRCULATORY_SYSTEM	221	-0.480849	-1.51522	0.000570481	0.0170176
GOBP_RESPONSE_TO_EPIDERMAL_GROWTH_FACTOR	41	-0.582219	-1.51495	0.0323662	0.252467
GOBP_ONE_CARBON_METABOLIC_PROCESS	32	-0.602785	-1.51474	0.0274356	0.229645
GOBP_PHOSPHATE_ION_TRANSPORT	25	-0.624933	-1.51394	0.04053	0.286366
GOMF_GLUCURONOSYLTRANSFERASE_ACTIVITY	21	-0.649701	-1.51371	0.0458485	0.303942
GOBP_ADENYLATE_CYCLASE_INHIBITING_G_PROTEIN_COUPLED_RECEPTOR_SIGNALING_PATHWAY	47	-0.568938	-1.5127	0.0181871	0.177966
GOBP_POST_EMBRYONIC_DEVELOPMENT	71	-0.533918	-1.5114	0.0142807	0.153471
GOMF_FATTY_ACID_BINDING	37	-0.586196	-1.51136	0.023114	0.207984
GOMF_OXIDOREDUCTASE_ACTIVITY_ACTING_ON_PAIRED_DONORS_WITH_INCORPORATION_OR_REDUCTION_OF_MOLECULAR_OXYGEN	125	-0.502277	-1.51097	0.00331691	0.0604661
GOBP_MITOCHONDRIAL_OUTER_MEMBRANE_PERMEABILIZATION_INVOLVED_IN_PROGRAMMED_CELL_DEATH	33	-0.599237	-1.50941	0.0360919	0.26794
GOBP_MONOSACCHARIDE_METABOLIC_PROCESS	211	-0.479645	-1.50923	0.000703288	0.0197805
GOMF_ORGANIC_CATION_TRANSMEMBRANE_TRANSPORTER_ACTIVITY	24	-0.628667	-1.50866	0.0463833	0.304151
GOBP_TOLL_LIKE_RECEPTOR_SIGNALING_PATHWAY	112	-0.507966	-1.5076	0.00483884	0.079922
GOBP_NON_MOTILE_CILIUM_ASSEMBLY	51	-0.560196	-1.50747	0.00926653	0.117249
GOCC_PHOTORECEPTOR_CONNECTING_CILIUM	31	-0.603401	-1.50574	0.0364137	0.268708
GOBP_CIRCADIAN_REGULATION_OF_GENE_EXPRESSION	57	-0.552405	-1.50523	0.00992144	0.122389
GOBP_PH_REDUCTION	42	-0.574135	-1.50383	0.0263366	0.223498
GOBP_NEUROTRANSMITTER_UPTAKE	30	-0.60539	-1.50306	0.0239749	0.212005
HALLMARK_ADIPOGENESIS	182	-0.483237	-1.50231	0.0012733	0.0304891
GOBP_REGULATION_OF_EARLY_ENDOSOME_TO_LATE_ENDOSOME_TRANSPORT	16	-0.680685	-1.50156	0.0538584	0.32627
GOBP_RESPONSE_TO_OSMOTIC_STRESS	72	-0.532691	-1.50135	0.0112598	0.134844
GOMF_PHOSPHORUS_OXYGEN_LYASE_ACTIVITY	17	-0.669018	-1.49897	0.0386404	0.278818
GOBP_ARGININE_METABOLIC_PROCESS	16	-0.679454	-1.49884	0.0538584	0.32627
GOMF_SOLUTE_PROTON_SYMPORTER_ACTIVITY	23	-0.632882	-1.49792	0.0417372	0.286942
GOBP_REGULATION_OF_CELLULAR_KETONE_METABOLIC_PROCESS	103	-0.509529	-1.49768	0.00767335	0.105793
GOMF_OXIDOREDUCTASE_ACTIVITY_ACTING_ON_PAIRED_DONORS_WITH_INCORPORATION_OR_REDUCTION_OF_MOLECULAR_OXYGEN_NAD_P_H_AS_ONE_DONOR_AND_INCORPORATION_OF_ONE_ATOM_OF_OXYGEN	31	-0.599812	-1.49678	0.0386477	0.278818
GOBP_LONG_TERM_SYNAPTIC_DEPRESSION	26	-0.614153	-1.49615	0.0435034	0.294467
GOBP_REGULATION_OF_VIRAL_INDUCED_CYTOPLASMIC_PATTERN_RECOGNITION_RECEPTOR_SIGNALING_PATHWAY	19	-0.652457	-1.49411	0.0376465	0.272896
GOBP_POSITIVE_REGULATION_OF_FATTY_ACID_TRANSPORT	19	-0.651979	-1.49302	0.0376465	0.272896
GOBP_STEROL_HOMEOSTASIS	68	-0.531743	-1.49183	0.0129881	0.14531
GOBP_PROTEIN_LOCALIZATION_TO_CILIUM	59	-0.545318	-1.49066	0.0155291	0.161937
GOBP_REGULATION_OF_TOLL_LIKE_RECEPTOR_SIGNALING_PATHWAY	65	-0.537437	-1.49046	0.0124507	0.142517
GOBP_NUCLEOSIDE_DIPHOSPHATE_METABOLIC_PROCESS	113	-0.501523	-1.48962	0.00816541	0.109017
GOBP_NUCLEOBASE_CONTAINING_SMALL_MOLECULE_METABOLIC_PROCESS	448	-0.454861	-1.48912	1.92534e-05	0.00105295
GOBP_JNK_CASCADE	159	-0.482233	-1.48764	0.00409866	0.0712849
GOBP_RESPONSE_TO_HEPATOCYTE_GROWTH_FACTOR	18	-0.658781	-1.48727	0.0363396	0.268564
GOCC_INTRACILIARY_TRANSPORT_PARTICLE_B	17	-0.663622	-1.48688	0.0423873	0.287766
GOBP_OLIGOSACCHARIDE_METABOLIC_PROCESS	47	-0.558919	-1.48606	0.0237499	0.211609
GOMF_APOLIPOPROTEIN_BINDING	16	-0.673276	-1.48522	0.060531	0.348868
GOCC_CYTOPLASMIC_REGION	185	-0.476883	-1.48448	0.00194996	0.0417206
GOMF_ANION_CHANNEL_ACTIVITY	60	-0.543045	-1.48386	0.0137582	0.150429
GOBP_CELLULAR_KETONE_METABOLIC_PROCESS	167	-0.480504	-1.48365	0.00326162	0.0599338
GOBP_ORGANIC_HYDROXY_COMPOUND_BIOSYNTHETIC_PROCESS	189	-0.476705	-1.48268	0.00171	0.0379128
HALLMARK_PEROXISOME	95	-0.507469	-1.48264	0.00918906	0.116585
GOBP_GLUTATHIONE_METABOLIC_PROCESS	58	-0.543466	-1.48242	0.0162749	0.166885
GOMF_ACYLTRANSFERASE_ACTIVITY	185	-0.476136	-1.48215	0.00201186	0.0421946
GOBP_VESICLE_MEDIATED_TRANSPORT_BETWEEN_ENDOSOMAL_COMPARTMENTS	41	-0.569354	-1.48147	0.0440679	0.295507
GOBP_VITAMIN_TRANSPORT	34	-0.58507	-1.48124	0.0366537	0.269361
GOBP_CALCIUM_DEPENDENT_CELL_CELL_ADHESION_VIA_PLASMA_MEMBRANE_CELL_ADHESION_MOLECULES	35	-0.581952	-1.48124	0.0405695	0.286366
GOBP_BILE_ACID_METABOLIC_PROCESS	37	-0.57447	-1.48112	0.0366714	0.269361
GOBP_FATTY_ACID_DERIVATIVE_BIOSYNTHETIC_PROCESS	39	-0.569495	-1.48105	0.0413793	0.286691
GOCC_SYNAPTIC_CLEFT	15	-0.679592	-1.48034	0.048197	0.307686
GOBP_SULFUR_COMPOUND_METABOLIC_PROCESS	286	-0.462444	-1.47926	0.000647902	0.0187587
GOBP_REGULATION_OF_MITOCHONDRIAL_OUTER_MEMBRANE_PERMEABILIZATION_INVOLVED_IN_APOPTOTIC_SIGNALING_PATHWAY	19	-0.644914	-1.47684	0.041483	0.286691
GOBP_TETRAPYRROLE_METABOLIC_PROCESS	54	-0.544401	-1.47611	0.0244417	0.215022
GOBP_RETINA_LAYER_FORMATION	18	-0.653721	-1.47584	0.0387147	0.278818
GOBP_FC_EPSILON_RECEPTOR_SIGNALING_PATHWAY	24	-0.614856	-1.47551	0.0583232	0.341746
GOBP_REGULATION_OF_ICOSANOID_SECRETION	17	-0.658506	-1.47542	0.0484806	0.30833
GOBP_POSITIVE_REGULATION_OF_TUMOR_NECROSIS_FACTOR_SUPERFAMILY_CYTOKINE_PRODUCTION	89	-0.507903	-1.47382	0.0134047	0.148265
GOBP_CHLORIDE_TRANSPORT	82	-0.511372	-1.47378	0.0126255	0.143517
GOMF_PHOSPHATIDYLINOSITOL_KINASE_ACTIVITY	18	-0.652453	-1.47298	0.0406148	0.286366
GOBP_PHENOL_CONTAINING_COMPOUND_METABOLIC_PROCESS	79	-0.513933	-1.47288	0.0183912	0.178543
GOBP_POSITIVE_REGULATION_OF_JNK_CASCADE	86	-0.508545	-1.47029	0.00986741	0.122336
GOBP_BENZENE_CONTAINING_COMPOUND_METABOLIC_PROCESS	22	-0.625603	-1.47013	0.0444521	0.296806
GOBP_MICROTUBULE_BASED_TRANSPORT	161	-0.476022	-1.46843	0.00535908	0.0842729
GOMF_DOUBLE_STRANDED_RNA_BINDING	63	-0.53183	-1.46825	0.0169461	0.171271
GOBP_DIOL_METABOLIC_PROCESS	24	-0.611683	-1.4679	0.0629155	0.360081
GOBP_POST_GOLGI_VESICLE_MEDIATED_TRANSPORT	99	-0.501592	-1.46736	0.0103921	0.127556
GOBP_ASPARTATE_FAMILY_AMINO_ACID_BIOSYNTHETIC_PROCESS	20	-0.635029	-1.46709	0.0585322	0.342156
GOBP_CARBOHYDRATE_METABOLIC_PROCESS	488	-0.44648	-1.46576	2.28217e-05	0.00120783
GOBP_REGULATION_OF_MAST_CELL_ACTIVATION_INVOLVED_IN_IMMUNE_RESPONSE	29	-0.589142	-1.46573	0.0534125	0.32627
GOBP_CIRCADIAN_RHYTHM	156	-0.474919	-1.46371	0.0066476	0.0973794
GOBP_TRANSEPITHELIAL_TRANSPORT	29	-0.588206	-1.46341	0.0534125	0.32627
GOBP_NUCLEOSIDE_BISPHOSPHATE_BIOSYNTHETIC_PROCESS	53	-0.540483	-1.46305	0.0260848	0.222372
GOBP_PEROXISOME_ORGANIZATION	32	-0.582083	-1.46272	0.0423358	0.287766
GOBP_TETRAHYDROFOLATE_METABOLIC_PROCESS	18	-0.647461	-1.46171	0.0467901	0.305439
GOBP_POSITIVE_REGULATION_OF_MAST_CELL_ACTIVATION	15	-0.670008	-1.45946	0.0414673	0.286691
GOBP_OLEFINIC_COMPOUND_METABOLIC_PROCESS	111	-0.491502	-1.45874	0.0130292	0.145419
GOCC_CILIUM	438	-0.445321	-1.45671	8.01624e-05	0.00355459
GOCC_AXONAL_GROWTH_CONE	20	-0.630321	-1.45621	0.0632909	0.360971
GOCC_MHC_CLASS_II_PROTEIN_COMPLEX	15	-0.668338	-1.45583	0.0414673	0.286691
GOBP_SPHINGOID_METABOLIC_PROCESS	17	-0.649591	-1.45544	0.0436137	0.294467
GOBP_STEROID_HORMONE_SECRETION	16	-0.659682	-1.45523	0.0410095	0.286691
GOBP_PURINE_CONTAINING_COMPOUND_METABOLIC_PROCESS	319	-0.451758	-1.45434	0.000863723	0.0222587
GOBP_ACTIVATION_OF_PHOSPHOLIPASE_C_ACTIVITY	27	-0.59107	-1.45309	0.0524738	0.322442
GOBP_ALCOHOL_BIOSYNTHETIC_PROCESS	116	-0.485323	-1.45032	0.0129899	0.14531
GOMF_PEPTIDE_ANTIGEN_BINDING	25	-0.598459	-1.44981	0.0496988	0.312012
GOBP_BRAIN_MORPHOGENESIS	27	-0.589444	-1.4491	0.053973	0.326358
GOBP_POLYOL_METABOLIC_PROCESS	95	-0.495669	-1.44816	0.0149422	0.158257
GOBP_DENDRITIC_CELL_CYTOKINE_PRODUCTION	15	-0.664402	-1.44725	0.046252	0.303942
GOMF_AMIDE_TRANSMEMBRANE_TRANSPORTER_ACTIVITY	32	-0.575765	-1.44684	0.0554745	0.330964
GOBP_HIPPO_SIGNALING	35	-0.568143	-1.44609	0.047619	0.306612
GOBP_HETEROPHILIC_CELL_CELL_ADHESION_VIA_PLASMA_MEMBRANE_CELL_ADHESION_MOLECULES	31	-0.579457	-1.44599	0.0475483	0.306612
GOBP_NEGATIVE_REGULATION_OF_TRANSLATIONAL_INITIATION	17	-0.644498	-1.44403	0.046729	0.305439
GOMF_IRON_ION_BINDING	101	-0.493251	-1.44366	0.0110718	0.133519
GOBP_REGULATION_OF_JNK_CASCADE	127	-0.479062	-1.44355	0.0119227	0.140056
GOBP_SENSORY_PERCEPTION_OF_TEMPERATURE_STIMULUS	16	-0.653999	-1.44269	0.0488959	0.309339
GOBP_RESPONSE_TO_MITOCHONDRIAL_DEPOLARISATION	16	-0.653936	-1.44255	0.0488959	0.309339
GOBP_FATTY_ACID_HOMEOSTASIS	15	-0.661848	-1.44169	0.0478469	0.306612
GOBP_SEGMENT_SPECIFICATION	15	-0.661824	-1.44164	0.0478469	0.306612
GOCC_NON_MOTILE_CILIUM	108	-0.487838	-1.44143	0.0133936	0.148265
GOBP_AMYLOID_FIBRIL_FORMATION	30	-0.580122	-1.44033	0.0566319	0.335834
GOBP_HEPATICOBILIARY_SYSTEM_DEVELOPMENT	122	-0.479731	-1.43749	0.0126014	0.143517
GOBP_NEGATIVE_REGULATION_OF_TOLL_LIKE_RECEPTOR_SIGNALING_PATHWAY	31	-0.575606	-1.43638	0.0520059	0.321171
GOBP_VITAMIN_METABOLIC_PROCESS	87	-0.495679	-1.43636	0.0263996	0.223647
GOBP_RENAL_WATER_HOMEOSTASIS	18	-0.636043	-1.43593	0.0458136	0.303942
GOBP_REGULATION_OF_LONG_TERM_SYNAPTIC_POTENTIATION	39	-0.552089	-1.43579	0.0496552	0.312012
GOBP_ACTIN_FILAMENT_BASED_TRANSPORT	19	-0.626826	-1.43542	0.046252	0.303942
GOMF_HORMONE_BINDING	57	-0.526758	-1.43535	0.0338295	0.258153
GOBP_POSITIVE_REGULATION_OF_NITRIC_OXIDE_SYNTHASE_BIOSYNTHETIC_PROCESS	16	-0.650554	-1.43509	0.0504732	0.314672
GOMF_OXIDOREDUCTASE_ACTIVITY_ACTING_ON_THE_CH_NH2_GROUP_OF_DONORS	19	-0.626468	-1.4346	0.046252	0.303942
GOBP_INOSITOL_LIPID_MEDIATED_SIGNALING	150	-0.466543	-1.43278	0.00902811	0.115419
GOBP_CELL_CELL_JUNCTION_ORGANIZATION	173	-0.463712	-1.43255	0.00724037	0.102387
GOBP_ICOSANOID_TRANSPORT	38	-0.555509	-1.43241	0.0503497	0.314672
GOBP_ISOPRENOID_METABOLIC_PROCESS	86	-0.495431	-1.43238	0.0138143	0.150429
GOBP_MICROVILLUS_ASSEMBLY	20	-0.6193	-1.43075	0.0503937	0.314672
GOCC_APICAL_JUNCTION_COMPLEX	124	-0.475867	-1.43074	0.0128972	0.144965
GOBP_CELL_CELL_JUNCTION_ASSEMBLY	125	-0.47529	-1.42979	0.010737	0.130166
GOBP_HORMONE_METABOLIC_PROCESS	167	-0.46301	-1.42963	0.00816258	0.109017
GOMF_WNT_ACTIVATED_RECEPTOR_ACTIVITY	16	-0.647812	-1.42904	0.055205	0.329756
GOBP_ACTIVATION_OF_NF_KAPPAB_INDUCING_KINASE_ACTIVITY	17	-0.636734	-1.42664	0.0560748	0.332931
GOBP_SMOOTHENED_SIGNALING_PATHWAY	118	-0.477183	-1.42641	0.0149607	0.158257
GOMF_INTRACELLULAR_LIGAND_GATED_ION_CHANNEL_ACTIVITY	19	-0.622736	-1.42605	0.0510367	0.317175
GOMF_ANTIGEN_BINDING	53	-0.526783	-1.42597	0.0368852	0.269361
GOCC_STEREOCILIUM_BUNDLE	42	-0.544357	-1.42584	0.0496552	0.312012
GOBP_RETINOIC_ACID_METABOLIC_PROCESS	23	-0.601613	-1.42391	0.0582822	0.341746
GOCC_9PLUS0_NON_MOTILE_CILIUM	87	-0.49108	-1.42304	0.0312675	0.248704
GOBP_REGULATION_OF_SMOOTHENED_SIGNALING_PATHWAY	70	-0.503122	-1.42269	0.0297966	0.242411
GOBP_VESICLE_MEDIATED_TRANSPORT_TO_THE_PLASMA_MEMBRANE	121	-0.47488	-1.42236	0.0165733	0.16854
GOBP_GASTRULATION_WITH_MOUTH_FORMING_SECOND	22	-0.605063	-1.42186	0.0588235	0.343044
GOMF_CARBON_OXYGEN_LYASE_ACTIVITY	58	-0.521204	-1.42169	0.0418919	0.286942
GOMF_NUCLEOBASE_CONTAINING_COMPOUND_TRANSMEMBRANE_TRANSPORTER_ACTIVITY	41	-0.546063	-1.42087	0.0486111	0.30833
GOBP_THIOESTER_BIOSYNTHETIC_PROCESS	38	-0.550229	-1.41879	0.0545455	0.328002
GOBP_POSITIVE_REGULATION_OF_BLOOD_CIRCULATION	28	-0.574223	-1.41841	0.0731343	0.395331
GOBP_RESPONSE_TO_DOPAMINE	49	-0.529765	-1.41833	0.0517711	0.321105
GOBP_ENDOCRINE_PROCESS	64	-0.510488	-1.41736	0.0357616	0.267099
GOBP_VASOCONSTRICTION	68	-0.505154	-1.41724	0.0339426	0.258178
GOBP_RIBOSE_PHOSPHATE_METABOLIC_PROCESS	315	-0.440666	-1.41666	0.00248336	0.0494863
GOBP_PHOSPHOLIPASE_C_ACTIVATING_G_PROTEIN_COUPLED_RECEPTOR_SIGNALING_PATHWAY	66	-0.508566	-1.41485	0.0271735	0.228238
GOBP_CELLULAR_RESPONSE_TO_OXYGEN_LEVELS	134	-0.466224	-1.4145	0.0129002	0.144965
GOBP_PURINE_CONTAINING_COMPOUND_TRANSMEMBRANE_TRANSPORT	20	-0.612258	-1.41448	0.0598425	0.347356
GOBP_OLIGOSACCHARIDE_BIOSYNTHETIC_PROCESS	21	-0.606678	-1.41348	0.0665635	0.374002
GOBP_ANTIGEN_PROCESSING_AND_PRESENTATION_OF_EXOGENOUS_ANTIGEN	41	-0.542835	-1.41247	0.0541667	0.327127
GOBP_REGULATION_OF_VACUOLE_ORGANIZATION	50	-0.525648	-1.41126	0.0519126	0.321105
GOBP_SULFUR_COMPOUND_CATABOLIC_PROCESS	30	-0.568156	-1.41062	0.0685544	0.381797
GOBP_NEGATIVE_REGULATION_OF_FATTY_ACID_METABOLIC_PROCESS	25	-0.582227	-1.41048	0.0753012	0.40047
GOBP_PYRIMIDINE_NUCLEOSIDE_MONOPHOSPHATE_METABOLIC_PROCESS	21	-0.605045	-1.40967	0.0696594	0.386257
GOBP_LIPID_HOMEOSTASIS	125	-0.468594	-1.40964	0.0146413	0.155647
GOBP_SPERM_MOTILITY	49	-0.526449	-1.40945	0.0558583	0.332448
GOBP_REGULATION_OF_SMALL_MOLECULE_METABOLIC_PROCESS	263	-0.443848	-1.40942	0.00351092	0.0632994
GOBP_INTERFERON_ALPHA_PRODUCTION	26	-0.57841	-1.40907	0.077961	0.406607
GOBP_NITRIC_OXIDE_SYNTHASE_BIOSYNTHETIC_PROCESS	18	-0.623706	-1.40808	0.0537125	0.32627
GOMF_DYNEIN_INTERMEDIATE_CHAIN_BINDING	28	-0.569976	-1.40792	0.0776119	0.405957
GOBP_LONG_CHAIN_FATTY_ACID_TRANSPORT	50	-0.524385	-1.40787	0.0546448	0.328002
GOBP_REGULATION_OF_NITRIC_OXIDE_METABOLIC_PROCESS	52	-0.521696	-1.4077	0.0464481	0.304151
GOBP_DEOXYRIBONUCLEOSIDE_MONOPHOSPHATE_METABOLIC_PROCESS	21	-0.604048	-1.40735	0.0712074	0.390683
GOBP_REACTIVE_NITROGEN_SPECIES_METABOLIC_PROCESS	67	-0.502633	-1.40561	0.0365535	0.269336
GOBP_INORGANIC_ION_IMPORT_ACROSS_PLASMA_MEMBRANE	82	-0.487642	-1.40539	0.0317259	0.249072
GOBP_REGULATION_OF_SMAD_PROTEIN_SIGNAL_TRANSDUCTION	27	-0.571635	-1.40531	0.0749625	0.399946
GOBP_CYTOSOLIC_TRANSPORT	144	-0.459777	-1.40526	0.0163255	0.167056
GOBP_POSITIVE_REGULATION_OF_CARBOHYDRATE_METABOLIC_PROCESS	61	-0.512846	-1.40508	0.0472335	0.306612
GOBP_ACETYL_COA_METABOLIC_PROCESS	30	-0.565585	-1.40424	0.0685544	0.381797
GOBP_SMAD_PROTEIN_SIGNAL_TRANSDUCTION	70	-0.496382	-1.40363	0.0388601	0.278818
GOBP_STRESS_ACTIVATED_PROTEIN_KINASE_SIGNALING_CASCADE	221	-0.445427	-1.4036	0.00545156	0.0854541
GOBP_NAD_METABOLIC_PROCESS	22	-0.597256	-1.40352	0.0743034	0.398889
GOBP_ORGANIC_HYDROXY_COMPOUND_TRANSPORT	193	-0.450204	-1.40332	0.00599346	0.0904902
GOBP_SENSORY_PERCEPTION_OF_SMELL	21	-0.602236	-1.40312	0.0727554	0.39482
GOBP_MULTICELLULAR_ORGANISM_GROWTH	120	-0.468521	-1.40285	0.0185459	0.179116
GOBP_MITOCHONDRIAL_FISSION	30	-0.564783	-1.40224	0.0685544	0.381797
GOBP_CELL_VOLUME_HOMEOSTASIS	30	-0.564757	-1.40218	0.0685544	0.381797
GOBP_REGULATION_OF_CARBOHYDRATE_METABOLIC_PROCESS	147	-0.458365	-1.40217	0.00977211	0.121768
GOBP_ANION_HOMEOSTASIS	33	-0.556556	-1.4019	0.0677467	0.380216
GOBP_ZINC_ION_TRANSPORT	23	-0.592305	-1.40188	0.0720859	0.392821
GOBP_REGULATION_OF_STEROID_METABOLIC_PROCESS	77	-0.489729	-1.40103	0.0409731	0.286691
GOBP_NONRIBOSOMAL_PEPTIDE_BIOSYNTHETIC_PROCESS	18	-0.619559	-1.39872	0.056872	0.336081
GOBP_CYTOPLASMIC_MICROTUBULE_ORGANIZATION	49	-0.52244	-1.39871	0.0572207	0.337294
GOBP_NECROTIC_CELL_DEATH	52	-0.518265	-1.39845	0.0478142	0.306612
GOBP_NEGATIVE_REGULATION_OF_STEM_CELL_DIFFERENTIATION	20	-0.605141	-1.39804	0.0708661	0.390683
GOBP_PEROXISOMAL_TRANSPORT	21	-0.600011	-1.39794	0.0743034	0.398889
GOBP_RETINA_MORPHOGENESIS_IN_CAMERA_TYPE_EYE	43	-0.530394	-1.39741	0.0656635	0.37105
GOBP_FLUID_TRANSPORT	23	-0.58971	-1.39574	0.0751534	0.40033
GOBP_GLOMERULAR_MESANGIUM_DEVELOPMENT	15	-0.640154	-1.39443	0.0845295	0.423219
GOBP_REGULATION_OF_FATTY_ACID_TRANSPORT	26	-0.572349	-1.39431	0.0794603	0.411177
GOBP_AUTOPHAGOSOME_ORGANIZATION	98	-0.477745	-1.39404	0.0227684	0.206383
GOBP_CELLULAR_RESPONSE_TO_GROWTH_HORMONE_STIMULUS	18	-0.617389	-1.39382	0.0631912	0.36082
GOMF_LONG_CHAIN_FATTY_ACID_TRANSPORTER_ACTIVITY	15	-0.639618	-1.39326	0.0845295	0.423219
GOBP_REGULATION_OF_CIRCADIAN_RHYTHM	92	-0.47879	-1.39316	0.0334988	0.257086
GOBP_SPECIFICATION_OF_SYMMETRY	98	-0.477399	-1.39303	0.0312891	0.248704
GOBP_PYRIMIDINE_DEOXYRIBONUCLEOTIDE_METABOLIC_PROCESS	24	-0.580443	-1.39293	0.0714286	0.390683
GOBP_REGULATION_OF_RIG_I_SIGNALING_PATHWAY	17	-0.62134	-1.39215	0.0716511	0.391417
GOBP_GOLGI_ORGANIZATION	125	-0.462733	-1.39201	0.0190832	0.18229
GOBP_MACROPHAGE_ACTIVATION	87	-0.480349	-1.39194	0.0348692	0.262025
GOBP_CARBOHYDRATE_DERIVATIVE_TRANSPORT	70	-0.491919	-1.39101	0.0440415	0.295507
GOBP_TRANSPORT_ALONG_MICROTUBULE	134	-0.458295	-1.39044	0.0163633	0.167096
GOBP_NEURON_PROJECTION_ARBORIZATION	28	-0.562465	-1.38937	0.0850746	0.424316
GOBP_CELLULAR_CARBOHYDRATE_METABOLIC_PROCESS	230	-0.43952	-1.38891	0.00819366	0.109017
GOBP_DIOL_BIOSYNTHETIC_PROCESS	19	-0.606203	-1.38819	0.0749601	0.399946
GOBP_ARACHIDONIC_ACID_METABOLIC_PROCESS	38	-0.538309	-1.38806	0.0643357	0.365237
GOBP_POLYOL_BIOSYNTHETIC_PROCESS	52	-0.514407	-1.38804	0.0546448	0.328002
GOBP_CALCIUM_INDEPENDENT_CELL_CELL_ADHESION_VIA_PLASMA_MEMBRANE_CELL_ADHESION_MOLECULES	18	-0.614813	-1.38801	0.07109	0.390683
GOBP_AMYLOID_BETA_METABOLIC_PROCESS	50	-0.516602	-1.38698	0.0642077	0.364931
GOBP_PHOSPHOLIPID_DEPHOSPHORYLATION	30	-0.558496	-1.38663	0.0774963	0.405957
GOBP_CYTOSKELETON_DEPENDENT_INTRACELLULAR_TRANSPORT	168	-0.448629	-1.38651	0.0227487	0.206383
GOBP_REGULATION_OF_DEFENSE_RESPONSE_TO_VIRUS	58	-0.507868	-1.38532	0.0567568	0.336081
GOBP_FEAR_RESPONSE	26	-0.568343	-1.38455	0.083958	0.422803
GOBP_LIPID_EXPORT_FROM_CELL	31	-0.554701	-1.38421	0.0742942	0.398889
GOBP_REGULATION_OF_PROTEIN_TARGETING_TO_MEMBRANE	22	-0.588951	-1.384	0.0835913	0.422803
GOBP_ANTIVIRAL_INNATE_IMMUNE_RESPONSE	16	-0.627373	-1.38396	0.0867508	0.428702
GOBP_COENZYME_A_METABOLIC_PROCESS	18	-0.612849	-1.38357	0.0726698	0.394791
GOBP_MICROTUBULE_BASED_MOVEMENT	254	-0.436619	-1.38341	0.00529955	0.0836037
GOBP_REGULATION_OF_LYASE_ACTIVITY	32	-0.550278	-1.38279	0.0773723	0.405957
GOBP_CILIUM_OR_FLAGELLUM_DEPENDENT_CELL_MOTILITY	63	-0.500806	-1.3826	0.0549598	0.32909
GOBP_REGULATION_OF_OSTEOBLAST_PROLIFERATION	21	-0.593326	-1.38237	0.0820433	0.417598
GOMF_OXIDOREDUCTASE_ACTIVITY_ACTING_ON_THE_CH_NH2_GROUP_OF_DONORS_OXYGEN_AS_ACCEPTOR	15	-0.634601	-1.38234	0.0956938	0.449732
GOBP_OSTEOBLAST_PROLIFERATION	27	-0.562208	-1.38214	0.0854573	0.425299
GOBP_REGULATION_OF_PHOSPHATIDYLINOSITOL_3_KINASE_SIGNALING	91	-0.475321	-1.38043	0.0348259	0.262025
GOCC_CYTOPLASMIC_DYNEIN_COMPLEX	17	-0.61579	-1.37971	0.0747664	0.399946
GOBP_STEROID_BIOSYNTHETIC_PROCESS	134	-0.454419	-1.37868	0.0200115	0.188691
GOMF_OXIDOREDUCTASE_ACTIVITY_ACTING_ON_SINGLE_DONORS_WITH_INCORPORATION_OF_MOLECULAR_OXYGEN	18	-0.610391	-1.37802	0.0774092	0.405957
GOBP_REGULATION_OF_ADENYLATE_CYCLASE_ACTIVITY	21	-0.591086	-1.37715	0.0851393	0.424316
GOBP_NUCLEOSIDE_PHOSPHATE_BIOSYNTHETIC_PROCESS	185	-0.442327	-1.37691	0.0119787	0.140085
GOBP_UNSATURATED_FATTY_ACID_METABOLIC_PROCESS	84	-0.475144	-1.37686	0.0439698	0.295507
GOMF_AMINOPEPTIDASE_ACTIVITY	33	-0.546372	-1.37625	0.0795287	0.411177
GOBP_BARBED_END_ACTIN_FILAMENT_CAPPING	19	-0.600954	-1.37617	0.0781499	0.407041
GOBP_POSITIVE_REGULATION_OF_SMALL_MOLECULE_METABOLIC_PROCESS	107	-0.466147	-1.37593	0.0322039	0.251999
GOCC_INCLUSION_BODY	69	-0.488572	-1.37535	0.0521512	0.321262
GOBP_INNER_EAR_AUDITORY_RECEPTOR_CELL_DIFFERENTIATION	28	-0.556531	-1.37471	0.0955224	0.449732
GOBP_POSITIVE_REGULATION_OF_INTERFERON_BETA_PRODUCTION	37	-0.533037	-1.3743	0.0803949	0.412369
GOBP_POSITIVE_REGULATION_OF_CYTOSOLIC_CALCIUM_ION_CONCENTRATION_INVOLVED_IN_PHOSPHOLIPASE_C_ACTIVATING_G_PROTEIN_COUPLED_SIGNALING_PATHWAY	24	-0.572325	-1.37345	0.0896657	0.435671
GOMF_THREONINE_TYPE_PEPTIDASE_ACTIVITY	22	-0.584356	-1.3732	0.0882353	0.431275
GOBP_POSITIVE_REGULATION_OF_INTERFERON_ALPHA_PRODUCTION	20	-0.594388	-1.3732	0.080315	0.412369
GOBP_ANTIGEN_PROCESSING_AND_PRESENTATION_OF_EXOGENOUS_PEPTIDE_ANTIGEN	34	-0.54227	-1.37289	0.0875912	0.429835
GOBP_CARBOHYDRATE_TRANSMEMBRANE_TRANSPORT	92	-0.471318	-1.37142	0.0409429	0.286691
GOBP_RESPONSE_TO_GROWTH_HORMONE	28	-0.555111	-1.3712	0.0970149	0.451757
GOBP_RESPONSE_TO_ETHANOL	91	-0.472051	-1.37093	0.039801	0.283093
GOBP_POSITIVE_REGULATION_OF_MYOBLAST_DIFFERENTIATION	16	-0.6214	-1.37078	0.0962145	0.449732
GOBP_DOPAMINE_TRANSPORT	31	-0.549156	-1.37037	0.0846954	0.423219
GOBP_NEPHRIC_DUCT_DEVELOPMENT	15	-0.628975	-1.37008	0.108453	0.480041
GOBP_REGULATION_OF_HIPPO_SIGNALING	18	-0.606791	-1.3699	0.0837283	0.422803
GOBP_REGULATION_OF_ATP_METABOLIC_PROCESS	69	-0.4866	-1.3698	0.0560626	0.332931
GOBP_ICOSANOID_BIOSYNTHETIC_PROCESS	44	-0.518169	-1.36979	0.082768	0.420417
GOBP_POSITIVE_REGULATION_OF_ENDOTHELIAL_CELL_APOPTOTIC_PROCESS	16	-0.620817	-1.36949	0.0962145	0.449732
GOBP_NEUROTRANSMITTER_TRANSPORT	152	-0.445018	-1.36938	0.0251719	0.217743
GOBP_NEGATIVE_REGULATION_OF_MAPK_CASCADE	150	-0.44584	-1.3692	0.0205647	0.192432
GOBP_INNER_EAR_RECEPTOR_CELL_STEREOCILIUM_ORGANIZATION	23	-0.578406	-1.36898	0.0966258	0.450798
GOBP_NEGATIVE_REGULATION_OF_BLOOD_PRESSURE	31	-0.548077	-1.36768	0.0846954	0.423219
GOBP_TOLL_LIKE_RECEPTOR_4_SIGNALING_PATHWAY	37	-0.530245	-1.3671	0.0860367	0.426601
GOBP_CELLULAR_HORMONE_METABOLIC_PROCESS	98	-0.468284	-1.36643	0.0450563	0.300091
GOBP_POSITIVE_REGULATION_OF_TYPE_I_INTERFERON_PRODUCTION	54	-0.503919	-1.36635	0.0724044	0.393784
GOMF_CYTOKINE_RECEPTOR_ACTIVITY	78	-0.476971	-1.36609	0.0472542	0.306612
GOBP_RESPONSE_TO_ATP	25	-0.563662	-1.36551	0.0948795	0.448174
GOBP_SECONDARY_ALCOHOL_METABOLIC_PROCESS	117	-0.456944	-1.36548	0.0335329	0.257086
GOBP_REGULATION_OF_PROTEIN_TARGETING	61	-0.498329	-1.36531	0.0647773	0.36732
GOBP_CHOLESTEROL_STORAGE	19	-0.595708	-1.36416	0.0845295	0.423219
GOCC_TIGHT_JUNCTION	112	-0.459494	-1.36374	0.0315917	0.248791
GOBP_CELLULAR_RESPONSE_TO_VIRUS	66	-0.48972	-1.36242	0.0593668	0.345394
GOBP_RESPONSE_TO_OXYGEN_LEVELS	266	-0.427939	-1.35984	0.00784595	0.10757
GOMF_EXOPEPTIDASE_ACTIVITY	86	-0.47006	-1.35902	0.048995	0.309568
GOBP_NUCLEOBASE_METABOLIC_PROCESS	34	-0.536626	-1.3586	0.0919708	0.441757
GOMF_MHC_CLASS_I_RECEPTOR_ACTIVITY	15	-0.623621	-1.35842	0.116427	0.498743
GOBP_POSITIVE_REGULATION_OF_MAPK_CASCADE	383	-0.418231	-1.35817	0.00330262	0.0604293
GOBP_GLUCOSE_METABOLIC_PROCESS	157	-0.440678	-1.35733	0.0227487	0.206383
GOBP_RESPONSE_TO_METAL_ION	274	-0.425638	-1.35726	0.00800087	0.108188
GOBP_ADENYLATE_CYCLASE_ACTIVATING_ADRENERGIC_RECEPTOR_SIGNALING_PATHWAY	17	-0.605522	-1.3567	0.0872274	0.429252
GOBP_POTASSIUM_ION_IMPORT_ACROSS_PLASMA_MEMBRANE	40	-0.520349	-1.35546	0.0910345	0.440557
GOBP_ANATOMICAL_STRUCTURE_HOMEOSTASIS	250	-0.427369	-1.3548	0.00851893	0.11117
GOBP_REACTIVE_OXYGEN_SPECIES_METABOLIC_PROCESS	179	-0.435859	-1.35462	0.0228567	0.206803
GOBP_MAGNESIUM_ION_TRANSPORT	17	-0.603961	-1.35321	0.088785	0.432948
GOBP_RESPONSE_TO_STARVATION	162	-0.438109	-1.35241	0.0250577	0.217138
GOBP_CAMP_METABOLIC_PROCESS	21	-0.580152	-1.35167	0.100619	0.461124
GOBP_MAST_CELL_ACTIVATION	56	-0.497847	-1.35155	0.0753425	0.40047
GOBP_REGULATION_OF_SYNAPTIC_VESICLE_RECYCLING	19	-0.590039	-1.35118	0.0893142	0.434821
GOBP_STEROL_METABOLIC_PROCESS	118	-0.451962	-1.35102	0.0407186	0.286366
GOBP_RETINOL_METABOLIC_PROCESS	33	-0.535884	-1.34983	0.0972018	0.4522
GOBP_PLASMA_LIPOPROTEIN_PARTICLE_CLEARANCE	31	-0.540172	-1.34795	0.0980684	0.454941
GOBP_REGULATION_OF_CELLULAR_PH	66	-0.484339	-1.34745	0.0659631	0.371902
GOBP_RESPONSE_TO_SALT	15	-0.618573	-1.34742	0.122807	0.511983
GOCC_PERIKARYON	103	-0.4584	-1.34739	0.0419753	0.286948
GOBP_REGULATION_OF_PH	73	-0.476938	-1.34736	0.0629921	0.360101
GOBP_CELLULAR_RESPONSE_TO_REACTIVE_OXYGEN_SPECIES	124	-0.447756	-1.34622	0.0368609	0.269361
GOBP_GLOMERULUS_DEVELOPMENT	60	-0.492624	-1.34609	0.0708447	0.390683
GOBP_NEGATIVE_REGULATION_OF_PROTEIN_KINASE_B_SIGNALING	33	-0.534361	-1.346	0.10162	0.46369
GOMF_PROTEIN_PHOSPHATASE_2A_BINDING	27	-0.546871	-1.34444	0.116942	0.499982
GOBP_I_KAPPAB_PHOSPHORYLATION	20	-0.581627	-1.34372	0.096063	0.449732
GOBP_POSITIVE_REGULATION_OF_PHOSPHOLIPASE_ACTIVITY	50	-0.500451	-1.34362	0.0860656	0.426601
GOBP_REGULATION_OF_RAC_PROTEIN_SIGNAL_TRANSDUCTION	20	-0.581422	-1.34325	0.096063	0.449732
GOMF_CYTOSKELETAL_ANCHOR_ACTIVITY	20	-0.581386	-1.34316	0.096063	0.449732
GOBP_POSITIVE_REGULATION_OF_MAP_KINASE_ACTIVITY	107	-0.454736	-1.34225	0.0428397	0.290436
GOBP_RESPONSE_TO_ALKALOID	74	-0.473413	-1.34221	0.0679739	0.381056
GOMF_PROTEIN_MACROMOLECULE_ADAPTOR_ACTIVITY	281	-0.420233	-1.34187	0.0121755	0.140676
GOBP_POSITIVE_REGULATION_OF_PROTEIN_LOCALIZATION_TO_MEMBRANE	85	-0.464037	-1.34169	0.0578616	0.340664
GOBP_MYELOID_LEUKOCYTE_ACTIVATION	196	-0.430665	-1.34164	0.0214781	0.199087
GOBP_POSITIVE_REGULATION_OF_PATTERN_RECOGNITION_RECEPTOR_SIGNALING_PATHWAY	41	-0.515505	-1.34135	0.0930556	0.443817
GOBP_CIRCULATORY_SYSTEM_PROCESS	470	-0.407629	-1.3388	0.00279546	0.053958
GOBP_REGULATION_OF_TUBE_SIZE	112	-0.450926	-1.33831	0.0413123	0.286691
GOBP_ACTIVATION_OF_CYSTEINE_TYPE_ENDOPEPTIDASE_ACTIVITY	19	-0.58403	-1.33742	0.106858	0.477109
GOBP_PLASMA_MEMBRANE_PHOSPHOLIPID_SCRAMBLING	17	-0.596849	-1.33727	0.104361	0.471687
GOBP_REGULATION_OF_STRESS_ACTIVATED_PROTEIN_KINASE_SIGNALING_CASCADE	175	-0.431621	-1.33716	0.0281579	0.233414
GOMF_N_ACYLTRANSFERASE_ACTIVITY	61	-0.48795	-1.33687	0.0769231	0.404504
GOMF_GLUTATHIONE_TRANSFERASE_ACTIVITY	24	-0.556989	-1.33665	0.117021	0.499982
GOMF_HYDROLASE_ACTIVITY_ACTING_ON_GLYCOSYL_BONDS	112	-0.450349	-1.3366	0.0437424	0.294932
GOBP_MITOPHAGY	27	-0.543602	-1.3364	0.11994	0.505
GOMF_METALLOEXOPEPTIDASE_ACTIVITY	59	-0.488671	-1.33581	0.0759837	0.402142
GOBP_PYROPTOSIS	19	-0.583157	-1.33542	0.108453	0.480041
GOMF_ATP_DEPENDENT_ACTIVITY	464	-0.407423	-1.33526	0.00363569	0.0643701
GOBP_PHOSPHATIDYLINOSITOL_3_KINASE_SIGNALING	117	-0.44675	-1.33502	0.0419162	0.286942
GOCC_CYTOPLASMIC_STRESS_GRANULE	71	-0.471357	-1.33431	0.0766234	0.40379
GOBP_NEGATIVE_REGULATION_OF_SYNAPTIC_TRANSMISSION	53	-0.492736	-1.3338	0.0887978	0.432948
GOMF_MAGNESIUM_ION_TRANSMEMBRANE_TRANSPORTER_ACTIVITY	16	-0.604618	-1.33376	0.119874	0.505
GOBP_DEVELOPMENTAL_INDUCTION	28	-0.53981	-1.33341	0.123881	0.514115
GOBP_DOPAMINE_RECEPTOR_SIGNALING_PATHWAY	30	-0.536333	-1.33161	0.105812	0.474756
GOBP_NEGATIVE_REGULATION_OF_OSTEOCLAST_DIFFERENTIATION	27	-0.541609	-1.3315	0.11994	0.505
GOMF_MOLECULAR_ADAPTOR_ACTIVITY	321	-0.413502	-1.33101	0.01063	0.129507
GOBP_POSITIVE_REGULATION_OF_STRESS_ACTIVATED_PROTEIN_KINASE_SIGNALING_CASCADE	114	-0.447315	-1.33058	0.0518072	0.321105
GOBP_NEURON_DEATH_IN_RESPONSE_TO_OXIDATIVE_STRESS	29	-0.534502	-1.32979	0.114243	0.495456
GOBP_APOPTOTIC_PROCESS_INVOLVED_IN_MORPHOGENESIS	23	-0.561847	-1.32979	0.119632	0.505
GOBP_REGULATION_OF_WNT_SIGNALING_PATHWAY_PLANAR_CELL_POLARITY_PATHWAY	15	-0.61009	-1.32895	0.132376	0.533189
GOBP_REACTIVE_OXYGEN_SPECIES_BIOSYNTHETIC_PROCESS	38	-0.515338	-1.32882	0.103497	0.46971
GOBP_CELLULAR_RESPONSE_TO_CORTICOSTEROID_STIMULUS	48	-0.498667	-1.32859	0.0915301	0.441245
GOCC_FILOPODIUM_TIP	17	-0.592542	-1.32762	0.116822	0.499982
GOCC_CLATHRIN_COATED_PIT	65	-0.478666	-1.32747	0.0798935	0.411883
GOBP_RESPONSE_TO_INSULIN	206	-0.423801	-1.32732	0.0269852	0.227133
GOCC_EARLY_ENDOSOME	334	-0.410852	-1.32684	0.00587859	0.0895803
GOMF_HYDROLASE_ACTIVITY_HYDROLYZING_O_GLYCOSYL_COMPOUNDS	65	-0.478372	-1.32666	0.0798935	0.411883
GOBP_PURINE_NUCLEOTIDE_TRANSPORT	25	-0.547434	-1.3262	0.123494	0.513376
GOCC_MICROVILLUS_MEMBRANE	24	-0.552513	-1.32591	0.12614	0.51868
GOBP_STRESS_GRANULE_ASSEMBLY	26	-0.543888	-1.32497	0.124438	0.515124
GOBP_REGULATION_OF_MITOCHONDRIAL_FISSION	24	-0.551964	-1.32459	0.12614	0.51868
GOBP_PROTEIN_TETRAMERIZATION	75	-0.466533	-1.32364	0.0743155	0.398889
GOMF_IMMUNE_RECEPTOR_ACTIVITY	120	-0.441985	-1.32339	0.0479042	0.306612
GOMF_COA_HYDROLASE_ACTIVITY	20	-0.571698	-1.32078	0.114961	0.495478
GOBP_NADH_METABOLIC_PROCESS	27	-0.537203	-1.32067	0.125937	0.51868
GOBP_SPHINGOLIPID_METABOLIC_PROCESS	124	-0.439189	-1.32047	0.0475624	0.306612
GOBP_POSITIVE_REGULATION_OF_ALCOHOL_BIOSYNTHETIC_PROCESS	19	-0.576377	-1.31989	0.122807	0.511983
GOBP_REGULATION_OF_URINE_VOLUME	16	-0.598227	-1.31966	0.130915	0.529974
GOBP_REGULATION_OF_NEUROTRANSMITTER_LEVELS	162	-0.427387	-1.31931	0.0362812	0.268535
GOBP_VACUOLAR_TRANSPORT	137	-0.433673	-1.31921	0.0473441	0.306612
GOBP_CELLULAR_RESPONSE_TO_HYDROGEN_PEROXIDE	77	-0.461124	-1.31919	0.0819462	0.417536
GOBP_LYSOSOMAL_TRANSPORT	104	-0.448345	-1.31848	0.0580247	0.340809
GOBP_EXTRACELLULAR_TRANSPORT	30	-0.530818	-1.31792	0.114754	0.495456
GOBP_POSITIVE_REGULATION_OF_MEMBRANE_PERMEABILITY	39	-0.506657	-1.31764	0.115862	0.498055
GOBP_POSITIVE_REGULATION_OF_LIPID_LOCALIZATION	87	-0.454682	-1.31756	0.0684932	0.381797
GOCC_CATENIN_COMPLEX	23	-0.556181	-1.31638	0.128834	0.52668
GOBP_REGULATION_OF_GLUCONEOGENESIS	36	-0.514369	-1.31602	0.114449	0.495456
GOCC_EXTERNAL_SIDE_OF_PLASMA_MEMBRANE	301	-0.410621	-1.31581	0.018335	0.178543
GOBP_AXON_ENSHEATHMENT_IN_CENTRAL_NERVOUS_SYSTEM	16	-0.596361	-1.31555	0.135647	0.536525
GOMF_PROTON_TRANSMEMBRANE_TRANSPORTER_ACTIVITY	86	-0.454881	-1.31514	0.0728643	0.394976
GOBP_REGULATION_OF_HEART_RATE_BY_CARDIAC_CONDUCTION	30	-0.529656	-1.31503	0.116244	0.498541
GOBP_NEGATIVE_REGULATION_OF_SIGNAL_TRANSDUCTION_IN_ABSENCE_OF_LIGAND	24	-0.547795	-1.31458	0.138298	0.54024
GOMF_ADP_BINDING	28	-0.531547	-1.31299	0.135821	0.536525
GOBP_POSITIVE_REGULATION_OF_INTERLEUKIN_6_PRODUCTION	80	-0.457051	-1.31289	0.0762389	0.402569
GOBP_REGULATION_OF_MICROGLIAL_CELL_ACTIVATION	16	-0.59512	-1.31281	0.138801	0.540918
GOMF_LIGASE_ACTIVITY	116	-0.439306	-1.3128	0.0598802	0.347356
GOBP_RENAL_SYSTEM_VASCULATURE_DEVELOPMENT	28	-0.531414	-1.31267	0.135821	0.536525
GOMF_RETINOIC_ACID_BINDING	18	-0.581165	-1.31204	0.131122	0.529974
GOBP_CELL_PROJECTION_ASSEMBLY	454	-0.400924	-1.31188	0.00695699	0.100417
GOMF_NEUTRAL_AMINO_ACID_TRANSMEMBRANE_TRANSPORTER_ACTIVITY	32	-0.521876	-1.31142	0.118248	0.501739
GOBP_POSITIVE_REGULATION_OF_AMYLOID_PRECURSOR_PROTEIN_CATABOLIC_PROCESS	21	-0.562849	-1.31136	0.131579	0.531281
GOBP_POSITIVE_REGULATION_OF_PROTEIN_CONTAINING_COMPLEX_DISASSEMBLY	30	-0.527947	-1.31079	0.117735	0.501494
GOBP_MONOVALENT_INORGANIC_CATION_HOMEOSTASIS	120	-0.437483	-1.30991	0.0538922	0.32627
GOBP_POSITIVE_REGULATION_OF_LIPID_BIOSYNTHETIC_PROCESS	63	-0.474429	-1.30978	0.0871314	0.429252
HALLMARK_HEME_METABOLISM	173	-0.423725	-1.30902	0.032992	0.254525
GOMF_ATPASE_COUPLED_TRANSMEMBRANE_TRANSPORTER_ACTIVITY	87	-0.451635	-1.30873	0.0734745	0.396537
GOBP_RESPONSE_TO_CATECHOLAMINE	63	-0.473995	-1.30858	0.0898123	0.435953
GOBP_RESPONSE_TO_LEPTIN	18	-0.579399	-1.30806	0.134281	0.53449
GOBP_RESPONSE_TO_INORGANIC_SUBSTANCE	425	-0.399961	-1.30777	0.017064	0.172108
GOMF_BETA_CATENIN_BINDING	75	-0.460889	-1.30763	0.0860495	0.426601
GOMF_CARBOXYPEPTIDASE_ACTIVITY	34	-0.516448	-1.30751	0.124088	0.514316
GOMF_PHOSPHATIDYLINOSITOL_MONOPHOSPHATE_PHOSPHATASE_ACTIVITY	19	-0.57068	-1.30684	0.133971	0.53449
GOBP_MITOTIC_G1_S_TRANSITION_CHECKPOINT_SIGNALING	26	-0.536435	-1.30682	0.131934	0.532278
GOBP_TYPE_I_INTERFERON_PRODUCTION	88	-0.450834	-1.30659	0.06875	0.381927
GOBP_RESPONSE_TO_MINERALOCORTICOID	23	-0.552001	-1.30649	0.138037	0.540077
GOBP_REGULATION_OF_FATTY_ACID_METABOLIC_PROCESS	69	-0.464058	-1.30634	0.0977836	0.454048
GOBP_POSITIVE_REGULATION_OF_CELLULAR_RESPONSE_TO_TRANSFORMING_GROWTH_FACTOR_BETA_STIMULUS	30	-0.525949	-1.30583	0.117735	0.501494
GOBP_POSITIVE_REGULATION_OF_SMALL_GTPASE_MEDIATED_SIGNAL_TRANSDUCTION	56	-0.480739	-1.3051	0.10137	0.463271
GOMF_VITAMIN_D_RECEPTOR_BINDING	15	-0.598798	-1.30435	0.151515	0.567548
GOBP_RESPONSE_TO_ZINC_ION	38	-0.505815	-1.30427	0.121678	0.510137
GOMF_LIPID_TRANSPORTER_ACTIVITY	123	-0.434648	-1.30381	0.0536993	0.32627
GOMF_TRANSFERASE_ACTIVITY_TRANSFERRING_NITROGENOUS_GROUPS	17	-0.581775	-1.3035	0.137072	0.538024
GOBP_REGULATION_OF_ESTABLISHMENT_OF_PROTEIN_LOCALIZATION_TO_MITOCHONDRION	45	-0.491312	-1.30288	0.120596	0.506855
GOBP_REGULATION_OF_TRANSLATION_IN_RESPONSE_TO_STRESS	20	-0.56382	-1.30258	0.132283	0.533189
GOBP_REGULATION_OF_MACROAUTOPHAGY	148	-0.425436	-1.30223	0.0520833	0.321246
GOBP_CELL_PROLIFERATION_IN_FOREBRAIN	15	-0.596979	-1.30039	0.15311	0.570051
GOBP_POSITIVE_REGULATION_OF_ORGANELLE_ASSEMBLY	68	-0.463364	-1.29999	0.103133	0.469151
GOBP_ANTIGEN_PROCESSING_AND_PRESENTATION_OF_EXOGENOUS_PEPTIDE_ANTIGEN_VIA_MHC_CLASS_II	26	-0.53335	-1.2993	0.137931	0.540077
GOBP_REGULATION_OF_INTRACELLULAR_STEROID_HORMONE_RECEPTOR_SIGNALING_PATHWAY	62	-0.471539	-1.29896	0.0993289	0.458961
GOBP_REGULATION_OF_ENDOCRINE_PROCESS	25	-0.536157	-1.29888	0.138554	0.540475
GOBP_RESPONSE_TO_ISCHEMIA	42	-0.495864	-1.29882	0.124138	0.514316
GOCC_SPECIFIC_GRANULE_MEMBRANE	78	-0.452809	-1.29689	0.0932312	0.443852
GOBP_EMBRYONIC_AXIS_SPECIFICATION	29	-0.521134	-1.29654	0.133531	0.53449
GOBP_CYCLIC_NUCLEOTIDE_METABOLIC_PROCESS	30	-0.522149	-1.29639	0.129657	0.528289
GOBP_POSITIVE_REGULATION_OF_TOLL_LIKE_RECEPTOR_SIGNALING_PATHWAY	26	-0.532136	-1.29634	0.13943	0.542082
GOBP_ZINC_ION_HOMEOSTASIS	32	-0.515772	-1.29608	0.134307	0.53449
GOMF_AMIDE_BINDING	312	-0.402905	-1.29599	0.0172322	0.172966
GOBP_ESTABLISHMENT_OF_PROTEIN_LOCALIZATION_TO_PLASMA_MEMBRANE	55	-0.477678	-1.29592	0.109439	0.48267
GOBP_REGULATION_OF_AUTOPHAGY	308	-0.403437	-1.29519	0.0293397	0.240449
GOBP_NEURON_CELLULAR_HOMEOSTASIS	25	-0.534633	-1.29518	0.141566	0.54693
GOBP_DEOXYRIBOSE_PHOSPHATE_METABOLIC_PROCESS	42	-0.49441	-1.29501	0.125517	0.517851
GOBP_ANDROGEN_METABOLIC_PROCESS	23	-0.547076	-1.29483	0.145706	0.555675
GOBP_PROTEIN_K63_LINKED_DEUBIQUITINATION	27	-0.526591	-1.29458	0.137931	0.540077
GOBP_CELLULAR_RESPONSE_TO_INORGANIC_SUBSTANCE	169	-0.418479	-1.29382	0.0420455	0.287029
GOBP_DICARBOXYLIC_ACID_CATABOLIC_PROCESS	18	-0.573047	-1.29372	0.148499	0.562249
GOBP_SEQUESTERING_OF_TRIGLYCERIDE	15	-0.592888	-1.29147	0.161085	0.579999
GOBP_NEGATIVE_REGULATION_OF_TOR_SIGNALING	34	-0.51005	-1.29131	0.132847	0.534209
GOCC_OUTER_MEMBRANE	191	-0.414809	-1.29048	0.0315315	0.248715
GOBP_CELLULAR_MONOVALENT_INORGANIC_CATION_HOMEOSTASIS	85	-0.446196	-1.29011	0.0880503	0.430879
GOBP_PROTEIN_HOMOTETRAMERIZATION	49	-0.481862	-1.29008	0.108992	0.481128
GOBP_EXPLORATION_BEHAVIOR	15	-0.592026	-1.2896	0.161085	0.579999
GOBP_MULTICELLULAR_ORGANISMAL_RESPONSE_TO_STRESS	51	-0.479135	-1.28934	0.111565	0.488108
GOBP_NEGATIVE_REGULATION_OF_INTRACELLULAR_STEROID_HORMONE_RECEPTOR_SIGNALING_PATHWAY	33	-0.511862	-1.28932	0.142857	0.548473
GOBP_GLUTAMATE_SECRETION	19	-0.562899	-1.28903	0.151515	0.567548
GOCC_PERICENTRIOLAR_MATERIAL	19	-0.562744	-1.28867	0.151515	0.567548
GOBP_GLUTAMATE_RECEPTOR_SIGNALING_PATHWAY	36	-0.503587	-1.28844	0.130186	0.528693
GOBP_HAIR_CELL_DIFFERENTIATION	36	-0.503375	-1.28789	0.130186	0.528693
GOBP_REGULATION_OF_LEUKOCYTE_DEGRANULATION	44	-0.487123	-1.28772	0.135685	0.536525
GOBP_BODY_FLUID_SECRETION	71	-0.454871	-1.28764	0.105195	0.47328
GOBP_CELL_DIFFERENTIATION_IN_HINDBRAIN	15	-0.590988	-1.28734	0.162679	0.583041
GOBP_REGULATION_OF_MYELOID_LEUKOCYTE_MEDIATED_IMMUNITY	54	-0.474768	-1.28731	0.114754	0.495456
GOBP_EMBRYONIC_PATTERN_SPECIFICATION	55	-0.474495	-1.28728	0.116279	0.498541
GOBP_REGULATION_OF_PHOSPHOLIPASE_ACTIVITY	60	-0.471078	-1.28721	0.103542	0.46971
GOBP_POSITIVE_REGULATION_OF_CELL_KILLING	54	-0.474709	-1.28715	0.114754	0.495456
GOBP_ADIPOSE_TISSUE_DEVELOPMENT	38	-0.499111	-1.28698	0.134266	0.53449
GOBP_INTERFERON_BETA_PRODUCTION	53	-0.47512	-1.28612	0.107923	0.479855
GOBP_LIPID_LOCALIZATION	344	-0.397543	-1.28524	0.0255541	0.219507
GOBP_CARBOHYDRATE_BIOSYNTHETIC_PROCESS	167	-0.416223	-1.28517	0.0579545	0.340803
GOBP_PYRIMIDINE_CONTAINING_COMPOUND_CATABOLIC_PROCESS	38	-0.498196	-1.28462	0.135664	0.536525
GOBP_CENTRAL_NERVOUS_SYSTEM_NEURON_DIFFERENTIATION	113	-0.432376	-1.28424	0.0775758	0.405957
GOBP_POSITIVE_REGULATION_OF_VACUOLE_ORGANIZATION	20	-0.555847	-1.28416	0.148031	0.561766
GOBP_HISTONE_LYSINE_DEMETHYLATION	23	-0.542512	-1.28403	0.150307	0.56619
GOBP_REGULATION_OF_EXCRETION	17	-0.572	-1.2816	0.158879	0.576271
GOBP_MUSCLE_CELL_CELLULAR_HOMEOSTASIS	17	-0.57157	-1.28063	0.160436	0.57851
GOBP_I_KAPPAB_KINASE_NF_KAPPAB_SIGNALING	263	-0.403131	-1.28012	0.028169	0.233414
GOBP_CELLULAR_RESPONSE_TO_MECHANICAL_STIMULUS	62	-0.464626	-1.27991	0.118121	0.501631
GOBP_INTRACELLULAR_RECEPTOR_SIGNALING_PATHWAY	217	-0.406161	-1.27853	0.039779	0.283093
GOBP_ACID_SECRETION	30	-0.514832	-1.27822	0.146051	0.556028
GOBP_REGULATION_OF_CATECHOLAMINE_METABOLIC_PROCESS	16	-0.579443	-1.27822	0.162461	0.582821
GOBP_REGULATION_OF_MEMBRANE_PERMEABILITY	62	-0.463912	-1.27795	0.118121	0.501631
GOMF_SOLUTE_ANION_ANTIPORTER_ACTIVITY	27	-0.519769	-1.27781	0.151424	0.567548
GOBP_REGULATION_OF_LIPID_METABOLIC_PROCESS	261	-0.40216	-1.27595	0.0336957	0.257531
GOMF_MAP_KINASE_ACTIVITY	15	-0.58544	-1.27525	0.172249	0.596628
GOBP_REGULATION_OF_ANATOMICAL_STRUCTURE_SIZE	402	-0.391441	-1.27517	0.0261136	0.222372
GOBP_REGULATION_OF_NITRIC_OXIDE_SYNTHASE_ACTIVITY	28	-0.516142	-1.27494	0.152239	0.568528
GOBP_ESTABLISHMENT_OF_ENDOTHELIAL_BARRIER	52	-0.472488	-1.27492	0.122951	0.511983
GOBP_RESPONSE_TO_THYROID_HORMONE	23	-0.538646	-1.27488	0.153374	0.570172
GOBP_RESPONSE_TO_NITRIC_OXIDE	17	-0.568864	-1.27457	0.166667	0.589063
GOBP_CELLULAR_RESPONSE_TO_STARVATION	133	-0.420669	-1.27432	0.0696864	0.386257
GOBP_NUCLEUS_LOCALIZATION	22	-0.542096	-1.2739	0.157895	0.575114
GOBP_PROTEIN_LOCALIZATION_TO_PLASMA_MEMBRANE	258	-0.401288	-1.27379	0.0325027	0.25313
GOBP_REGULATION_OF_ORGANELLE_ASSEMBLY	197	-0.409612	-1.27363	0.0417607	0.286942
GOBP_CYTOPLASMIC_PATTERN_RECOGNITION_RECEPTOR_SIGNALING_PATHWAY	51	-0.472902	-1.27256	0.12381	0.514115
GOMF_PHOSPHOLIPID_BINDING	381	-0.392412	-1.27235	0.0247464	0.215299
GOBP_DEFENSE_RESPONSE_TO_SYMBIONT	235	-0.402902	-1.27233	0.0415301	0.286691
GOBP_VESICLE_MEDIATED_TRANSPORT_IN_SYNAPSE	158	-0.412756	-1.27227	0.0660592	0.372018
GOBP_LENS_MORPHOGENESIS_IN_CAMERA_TYPE_EYE	16	-0.576659	-1.27208	0.167192	0.589063
GOCC_NEURON_PROJECTION_TERMINUS	88	-0.438809	-1.27174	0.0925	0.442278
GOBP_NEGATIVE_REGULATION_OF_SMALL_MOLECULE_METABOLIC_PROCESS	76	-0.447178	-1.27172	0.111543	0.488108
GOBP_APOPTOTIC_PROCESS_INVOLVED_IN_DEVELOPMENT	31	-0.509423	-1.27122	0.150074	0.56619
GOBP_CELL_DEATH_IN_RESPONSE_TO_OXIDATIVE_STRESS	77	-0.444301	-1.27107	0.111396	0.488108
GOMF_ATPASE_BINDING	75	-0.447962	-1.27095	0.110821	0.48702
GOBP_RESPONSE_TO_NUTRIENT	126	-0.421609	-1.2703	0.0754717	0.400725
GOBP_NEGATIVE_REGULATION_OF_COLD_INDUCED_THERMOGENESIS	43	-0.482101	-1.27017	0.145007	0.554564
GOBP_POSITIVE_REGULATION_OF_DEFENSE_RESPONSE_TO_VIRUS_BY_HOST	23	-0.536594	-1.27002	0.157975	0.575114
GOMF_RNA_POLYMERASE_CORE_ENZYME_BINDING	34	-0.50141	-1.26944	0.156204	0.573713
GOBP_TRICARBOXYLIC_ACID_CYCLE	30	-0.510997	-1.2687	0.153502	0.570217
GOBP_PURINE_CONTAINING_COMPOUND_BIOSYNTHETIC_PROCESS	141	-0.416233	-1.26866	0.0834299	0.422803
GOMF_TRANSFERASE_ACTIVITY_TRANSFERRING_ONE_CARBON_GROUPS	152	-0.412252	-1.26856	0.0763098	0.402569
GOCC_CAVEOLA	70	-0.448371	-1.26787	0.123057	0.511992
GOBP_POSITIVE_REGULATION_OF_NITRIC_OXIDE_SYNTHASE_ACTIVITY	17	-0.565527	-1.26709	0.174455	0.601307
GOBP_CALCIUM_ION_IMPORT_INTO_CYTOSOL	15	-0.581672	-1.26704	0.178628	0.607562
GOMF_CYTOSKELETAL_MOTOR_ACTIVITY	92	-0.435443	-1.26703	0.0942928	0.446259
GOBP_SECOND_MESSENGER_MEDIATED_SIGNALING	233	-0.40099	-1.26682	0.0480874	0.307385
GOMF_VOLTAGE_GATED_CHANNEL_ACTIVITY	130	-0.417848	-1.26593	0.0895349	0.435465
GOBP_PROTEIN_CONTAINING_COMPLEX_REMODELING	23	-0.534632	-1.26538	0.159509	0.577707
GOCC_FILAMENTOUS_ACTIN	25	-0.522307	-1.26532	0.156627	0.573713
GOCC_GLIAL_CELL_PROJECTION	26	-0.519375	-1.26526	0.155922	0.573713
GOMF_PASSIVE_TRANSMEMBRANE_TRANSPORTER_ACTIVITY	293	-0.395078	-1.26481	0.0340426	0.258178
GOBP_PHENOL_CONTAINING_COMPOUND_BIOSYNTHETIC_PROCESS	33	-0.501947	-1.26435	0.159057	0.576495
GOMF_MAP_KINASE_KINASE_KINASE_ACTIVITY	24	-0.526718	-1.264	0.164134	0.584986
GOBP_REGULATION_OF_ACTIN_NUCLEATION	25	-0.521226	-1.2627	0.156627	0.573713
GOBP_NEGATIVE_REGULATION_OF_NUCLEOTIDE_METABOLIC_PROCESS	18	-0.559134	-1.2623	0.176935	0.606459
GOMF_PEPTIDE_RECEPTOR_ACTIVITY	91	-0.434626	-1.26224	0.0970149	0.451757
GOBP_REGULATION_OF_NECROTIC_CELL_DEATH	33	-0.501041	-1.26207	0.162003	0.581604
GOBP_ASTROCYTE_ACTIVATION	21	-0.541624	-1.26191	0.171827	0.596005
GOBP_UROGENITAL_SYSTEM_DEVELOPMENT	316	-0.39224	-1.26181	0.0379747	0.27487
GOBP_PHOSPHATIDYLINOSITOL_PHOSPHATE_BIOSYNTHETIC_PROCESS	63	-0.456977	-1.2616	0.127346	0.52233
GOBP_LATE_ENDOSOME_TO_LYSOSOME_TRANSPORT	18	-0.558778	-1.2615	0.180095	0.609228
GOBP_REGULATION_OF_PROTEIN_LOCALIZATION_TO_MEMBRANE	142	-0.413031	-1.26109	0.0863061	0.427363
GOBP_PROTEIN_TARGETING_TO_PEROXISOME	17	-0.56265	-1.26065	0.185358	0.617276
GOBP_PROTEIN_LOCALIZATION_TO_ENDOSOME	19	-0.550477	-1.26058	0.172249	0.596628
GOMF_PHOSPHATIDYLINOSITOL_BINDING	233	-0.398907	-1.26024	0.052459	0.322442
GOBP_CYCLIC_NUCLEOTIDE_MEDIATED_SIGNALING	55	-0.464397	-1.25989	0.127223	0.522261
GOBP_POSITIVE_REGULATION_OF_MACROPHAGE_CHEMOTAXIS	17	-0.562263	-1.25978	0.186916	0.619988
GOBP_REGULATION_OF_PHOSPHOLIPASE_C_ACTIVITY	40	-0.483446	-1.25934	0.162759	0.583041
GOBP_SPLEEN_DEVELOPMENT	26	-0.516568	-1.25842	0.161919	0.581604
GOBP_ENDOCRINE_HORMONE_SECRETION	34	-0.497057	-1.25842	0.169343	0.591526
GOBP_NEGATIVE_REGULATION_OF_INTERLEUKIN_1_BETA_PRODUCTION	20	-0.544679	-1.25836	0.168504	0.590724
GOMF_POLYSACCHARIDE_BINDING	21	-0.539967	-1.25805	0.174923	0.602076
GOBP_CELL_JUNCTION_DISASSEMBLY	20	-0.54434	-1.25758	0.168504	0.590724
GOBP_RESPONSE_TO_NICOTINE	32	-0.500364	-1.25737	0.163504	0.584434
GOBP_RESPONSE_TO_EXTRACELLULAR_STIMULUS	377	-0.387949	-1.25717	0.0191833	0.182631
GOBP_SPHINGOLIPID_BIOSYNTHETIC_PROCESS	81	-0.437596	-1.25713	0.108835	0.480866
GOBP_POSITIVE_REGULATION_OF_LIPID_METABOLIC_PROCESS	119	-0.419827	-1.25675	0.0919952	0.441757
GOBP_HORMONE_MEDIATED_SIGNALING_PATHWAY	143	-0.411162	-1.25574	0.0911188	0.440557
GOMF_ACTIN_FILAMENT_BINDING	177	-0.404266	-1.25544	0.0744921	0.399401
GOBP_AUDITORY_RECEPTOR_CELL_DEVELOPMENT	16	-0.569059	-1.25532	0.187697	0.620864
GOBP_CELLULAR_RESPONSE_TO_STEROID_HORMONE_STIMULUS	165	-0.407179	-1.2549	0.0742009	0.398889
GOCC_CELL_BODY_MEMBRANE	22	-0.533995	-1.25486	0.171827	0.596005
GOBP_INTERLEUKIN_6_PRODUCTION	123	-0.418303	-1.25478	0.0799523	0.411883
GOMF_GATED_CHANNEL_ACTIVITY	210	-0.398694	-1.25472	0.0584989	0.342156
GOBP_POSITIVE_REGULATION_OF_NF_KAPPAB_TRANSCRIPTION_FACTOR_ACTIVITY	140	-0.41119	-1.25472	0.091224	0.440633
GOBP_ERK1_AND_ERK2_CASCADE	262	-0.395278	-1.25441	0.0423453	0.287766
GOBP_TORC1_SIGNALING	39	-0.482125	-1.25384	0.166897	0.589063
GOMF_PROTEIN_SERINE_KINASE_ACTIVITY	329	-0.388629	-1.25327	0.0356021	0.266312
GOBP_TUBULIN_DEACETYLATION	20	-0.542328	-1.25293	0.170079	0.592867
GOBP_POSITIVE_REGULATION_OF_STEROID_METABOLIC_PROCESS	22	-0.533122	-1.25281	0.171827	0.596005
GOBP_PROTEIN_LOCALIZATION_TO_CELL_PERIPHERY	300	-0.390577	-1.25243	0.0412698	0.286691
GOBP_PROCESS_UTILIZING_AUTOPHAGIC_MECHANISM	483	-0.381475	-1.25241	0.0166543	0.169016
GOCC_MOTILE_CILIUM	120	-0.418224	-1.25225	0.0958084	0.449732
GOMF_PROTEIN_SERINE_THREONINE_TYROSINE_KINASE_ACTIVITY	406	-0.383841	-1.25174	0.0326429	0.25382
GOBP_QUINONE_METABOLIC_PROCESS	34	-0.49424	-1.25129	0.179562	0.60872
GOBP_VACUOLE_ORGANIZATION	162	-0.405348	-1.25127	0.0804989	0.412369
GOCC_EARLY_ENDOSOME_MEMBRANE	151	-0.406696	-1.2512	0.0869565	0.429252
GOBP_FOREBRAIN_CELL_MIGRATION	50	-0.465921	-1.25091	0.143443	0.550292
GOBP_REGULATION_OF_RUFFLE_ASSEMBLY	29	-0.502736	-1.25076	0.163205	0.583789
GOBP_TOLL_LIKE_RECEPTOR_3_SIGNALING_PATHWAY	19	-0.545965	-1.25025	0.178628	0.607562
GOMF_GAMMA_TUBULIN_BINDING	28	-0.505915	-1.24968	0.180597	0.609775
GOBP_AXONAL_FASCICULATION	18	-0.553529	-1.24965	0.189573	0.62395
GOBP_RUFFLE_ASSEMBLY	40	-0.479653	-1.24945	0.166897	0.589063
GOBP_POSITIVE_REGULATION_OF_PROTEIN_DEPOLYMERIZATION	15	-0.573474	-1.24919	0.189793	0.62395
GOBP_REGULATION_OF_T_CELL_MEDIATED_CYTOTOXICITY	33	-0.49581	-1.24889	0.178203	0.607562
GOBP_REGULATION_OF_CELLULAR_CARBOHYDRATE_METABOLIC_PROCESS	117	-0.417867	-1.2487	0.0994012	0.458961
GOMF_ALCOHOL_DEHYDROGENASE_NADPPLUS_ACTIVITY	18	-0.552943	-1.24833	0.192733	0.625319
GOBP_REGULATION_OF_INTRACELLULAR_ESTROGEN_RECEPTOR_SIGNALING_PATHWAY	27	-0.507738	-1.24823	0.17991	0.609228
GOBP_CERAMIDE_METABOLIC_PROCESS	81	-0.434447	-1.24808	0.119078	0.504826
GOCC_MYOSIN_COMPLEX	41	-0.479643	-1.24804	0.159722	0.577892
GOBP_VENTRICULAR_SYSTEM_DEVELOPMENT	27	-0.507643	-1.248	0.182909	0.612189
GOBP_CELLULAR_RESPONSE_TO_CALCIUM_ION	63	-0.451974	-1.24779	0.130027	0.528693
GOBP_EPITHELIAL_STRUCTURE_MAINTENANCE	24	-0.519906	-1.24766	0.171733	0.596005
GOBP_NEGATIVE_REGULATION_OF_EPITHELIAL_CELL_APOPTOTIC_PROCESS	38	-0.483712	-1.24728	0.166434	0.589063
GOBP_POSITIVE_REGULATION_OF_REACTIVE_OXYGEN_SPECIES_METABOLIC_PROCESS	60	-0.456313	-1.24687	0.140327	0.544708
GOCC_INFLAMMASOME_COMPLEX	16	-0.565194	-1.24679	0.190852	0.624274
GOBP_PANCREAS_DEVELOPMENT	59	-0.455714	-1.24572	0.141113	0.546819
GOBP_POSITIVE_REGULATION_OF_GTPASE_ACTIVITY	238	-0.394411	-1.24534	0.0555556	0.331047
GOBP_NEUTRAL_LIPID_CATABOLIC_PROCESS	28	-0.503923	-1.24476	0.185075	0.616748
GOBP_REGULATION_OF_HORMONE_LEVELS	361	-0.38559	-1.24422	0.0314795	0.248704
GOBP_MULTICELLULAR_ORGANISMAL_HOMEOSTASIS	427	-0.380509	-1.24421	0.0392399	0.280318
GOBP_POSITIVE_REGULATION_OF_LIPASE_ACTIVITY	58	-0.456025	-1.2439	0.141892	0.547147
GOBP_RETROGRADE_TRANSPORT_ENDOSOME_TO_GOLGI	76	-0.437303	-1.24364	0.127108	0.522224
HALLMARK_ESTROGEN_RESPONSE_EARLY	186	-0.399401	-1.24358	0.0762332	0.402569
GOBP_NUCLEOTIDE_TRANSPORT	30	-0.500863	-1.24354	0.169896	0.592648
GOBP_ORGANOPHOSPHATE_CATABOLIC_PROCESS	139	-0.407898	-1.24329	0.105081	0.47328
GOBP_ATP_BIOSYNTHETIC_PROCESS	25	-0.513136	-1.2431	0.173193	0.598634
GOBP_ORGANOPHOSPHATE_ESTER_TRANSPORT	115	-0.417503	-1.24244	0.114873	0.495478
GOCC_PHOSPHATIDYLINOSITOL_3_KINASE_COMPLEX	25	-0.512825	-1.24235	0.173193	0.598634
GOMF_STEROID_HYDROXYLASE_ACTIVITY	20	-0.537319	-1.24135	0.177953	0.607562
GOBP_TUMOR_NECROSIS_FACTOR_SUPERFAMILY_CYTOKINE_PRODUCTION	140	-0.40666	-1.2409	0.105081	0.47328
GOBP_POSITIVE_REGULATION_OF_LEUKOCYTE_DEGRANULATION	21	-0.532504	-1.24066	0.187307	0.619988
GOBP_REGULATION_OF_TOLL_LIKE_RECEPTOR_4_SIGNALING_PATHWAY	21	-0.532204	-1.23996	0.187307	0.619988
GOCC_PRESYNAPSE	376	-0.382499	-1.23924	0.030083	0.24379
GOBP_MEMBRANE_DOCKING	73	-0.438506	-1.23879	0.133858	0.53449
GOBP_RESPONSE_TO_ISOQUINOLINE_ALKALOID	19	-0.54072	-1.23824	0.192982	0.625319
GOMF_TUMOR_NECROSIS_FACTOR_RECEPTOR_BINDING	30	-0.498523	-1.23773	0.174367	0.601307
GOBP_HEPATOCYTE_APOPTOTIC_PROCESS	17	-0.552301	-1.23746	0.205607	0.641718
GOBP_REGULATION_OF_HISTONE_H3_K9_METHYLATION	21	-0.53094	-1.23702	0.19195	0.624428
GOMF_OMEGA_PEPTIDASE_ACTIVITY	91	-0.425927	-1.23698	0.130597	0.529488
GOBP_LEUKOCYTE_MIGRATION_INVOLVED_IN_INFLAMMATORY_RESPONSE	18	-0.547867	-1.23687	0.197472	0.631997
GOBP_NEUROTRANSMITTER_METABOLIC_PROCESS	22	-0.526224	-1.2366	0.190402	0.62395
GOBP_POSITIVE_REGULATION_OF_LIPID_TRANSPORT	70	-0.437281	-1.23651	0.142487	0.547907
GOBP_LONG_TERM_SYNAPTIC_POTENTIATION	70	-0.437224	-1.23635	0.142487	0.547907
GOBP_NEGATIVE_REGULATION_OF_ACTIN_FILAMENT_DEPOLYMERIZATION	33	-0.490599	-1.23576	0.18704	0.619988
GOBP_CELLULAR_RESPONSE_TO_INTERFERON_BETA	18	-0.546641	-1.2341	0.199052	0.635778
GOMF_ATP_DEPENDENT_ACTIVITY_ACTING_ON_RNA	69	-0.43831	-1.23386	0.138201	0.54024
GOMF_CHEMOREPELLENT_ACTIVITY	26	-0.506337	-1.23349	0.190405	0.62395
GOCC_TRICARBOXYLIC_ACID_CYCLE_ENZYME_COMPLEX	16	-0.559155	-1.23347	0.201893	0.639822
GOBP_REGULATION_OF_CALCIUM_MEDIATED_SIGNALING	61	-0.450182	-1.23339	0.145749	0.555675
GOBP_REGULATION_OF_DIGESTIVE_SYSTEM_PROCESS	25	-0.509088	-1.2333	0.182229	0.611597
HALLMARK_NOTCH_SIGNALING	31	-0.494055	-1.23287	0.190193	0.62395
GOBP_POSITIVE_REGULATION_OF_MYELOID_LEUKOCYTE_MEDIATED_IMMUNITY	19	-0.538098	-1.23223	0.199362	0.636186
GOBP_SENSORY_PERCEPTION_OF_LIGHT_STIMULUS	129	-0.407228	-1.23214	0.109557	0.482757
GOBP_ENDOSOMAL_TRANSPORT	189	-0.396029	-1.23176	0.0866142	0.428457
GOBP_TERTIARY_ALCOHOL_METABOLIC_PROCESS	19	-0.537806	-1.23156	0.200957	0.638661
GOBP_NITRIC_OXIDE_MEDIATED_SIGNAL_TRANSDUCTION	17	-0.549388	-1.23093	0.211838	0.653099
GOBP_NEGATIVE_REGULATION_OF_INTERLEUKIN_1_PRODUCTION	26	-0.505271	-1.2309	0.196402	0.631411
GOBP_RUFFLE_ORGANIZATION	51	-0.457399	-1.23084	0.153741	0.570245
GOBP_GENERATION_OF_PRECURSOR_METABOLITES_AND_ENERGY	384	-0.379069	-1.23049	0.0402477	0.285668
GOBP_ACTIN_FILAMENT_DEPOLYMERIZATION	47	-0.462778	-1.23044	0.164835	0.586077
GOBP_RESPONSE_TO_LEUKEMIA_INHIBITORY_FACTOR	85	-0.42539	-1.22995	0.148428	0.562249
GOBP_REGULATION_OF_LIPID_TRANSPORT	105	-0.417467	-1.22988	0.128554	0.52597
GOBP_PROTEIN_KINASE_A_SIGNALING	23	-0.519603	-1.22981	0.193252	0.625779
GOBP_RENAL_ABSORPTION	19	-0.536849	-1.22937	0.204147	0.639822
GOBP_POSITIVE_REGULATION_OF_PROTEIN_LOCALIZATION_TO_CELL_PERIPHERY	60	-0.449584	-1.22848	0.148501	0.562249
GOBP_REGULATION_OF_BLOOD_CIRCULATION	194	-0.393678	-1.22758	0.0844595	0.423219
GOBP_DETECTION_OF_MECHANICAL_STIMULUS	30	-0.494402	-1.2275	0.183308	0.612189
GOBP_CELLULAR_RESPONSE_TO_INSULIN_STIMULUS	170	-0.397169	-1.22745	0.0964813	0.450551
GOBP_NEGATIVE_REGULATION_OF_CELL_CYCLE_G1_S_PHASE_TRANSITION	69	-0.43579	-1.22676	0.14472	0.553896
GOBP_CELLULAR_RESPONSE_TO_ORGANIC_CYCLIC_COMPOUND	446	-0.374516	-1.22646	0.0255102	0.219507
GOBP_FOREBRAIN_NEURON_DIFFERENTIATION	28	-0.496335	-1.22602	0.202985	0.639822
GOBP_EYE_PHOTORECEPTOR_CELL_DEVELOPMENT	25	-0.505996	-1.22581	0.200301	0.637287
GOBP_MITOCHONDRIAL_FUSION	25	-0.505854	-1.22547	0.200301	0.637287
GOBP_MONOAMINE_TRANSPORT	51	-0.455397	-1.22546	0.157823	0.575114
GOBP_CORTICAL_CYTOSKELETON_ORGANIZATION	59	-0.448217	-1.22523	0.147897	0.561689
GOBP_FATTY_ACYL_COA_METABOLIC_PROCESS	32	-0.487523	-1.2251	0.19708	0.631997
GOBP_SUPEROXIDE_METABOLIC_PROCESS	58	-0.449001	-1.22474	0.154054	0.570974
GOBP_OXIDATIVE_DEMETHYLATION	16	-0.554934	-1.22416	0.216088	0.65816
GOMF_ABC_TYPE_TRANSPORTER_ACTIVITY	40	-0.469617	-1.22331	0.184828	0.616342
GOBP_REGULATION_OF_LIPID_LOCALIZATION	128	-0.405763	-1.22236	0.118064	0.501631
GOBP_INOSITOL_PHOSPHATE_CATABOLIC_PROCESS	18	-0.54132	-1.22209	0.218009	0.659624
GOBP_VACUOLAR_ACIDIFICATION	24	-0.509239	-1.22206	0.197568	0.631997
GOBP_RESPONSE_TO_MONOSACCHARIDE	140	-0.400368	-1.2217	0.117783	0.501494
GOBP_VESICLE_TARGETING	38	-0.47379	-1.22169	0.181818	0.610859
GOBP_POSITIVE_REGULATION_OF_CHEMOKINE_PRODUCTION	60	-0.446609	-1.22035	0.155313	0.573713
GOMF_LAMIN_BINDING	15	-0.560052	-1.21995	0.215311	0.657012
GOMF_METALLOAMINOPEPTIDASE_ACTIVITY	23	-0.515239	-1.21948	0.21319	0.654274
GOBP_REGULATION_OF_ALCOHOL_BIOSYNTHETIC_PROCESS	42	-0.465164	-1.21841	0.190345	0.62395
GOMF_MAP_KINASE_KINASE_ACTIVITY	17	-0.54367	-1.21812	0.23053	0.672149
GOMF_NEUROPEPTIDE_RECEPTOR_ACTIVITY	20	-0.527198	-1.21797	0.204724	0.640186
GOBP_NEGATIVE_REGULATION_OF_PROTEOLYSIS_INVOLVED_IN_CELLULAR_PROTEIN_CATABOLIC_PROCESS	53	-0.449818	-1.21763	0.169399	0.591526
GOBP_POSITIVE_REGULATION_OF_TYPE_I_INTERFERON_MEDIATED_SIGNALING_PATHWAY	16	-0.551906	-1.21748	0.219243	0.660012
GOBP_CELLULAR_RESPONSE_TO_CHEMICAL_STRESS	290	-0.38064	-1.21747	0.0757737	0.401716
GOBP_DETECTION_OF_TEMPERATURE_STIMULUS	15	-0.558889	-1.21741	0.221691	0.661229
GOMF_PHOSPHATIDYLINOSITOL_5_PHOSPHATE_BINDING	15	-0.558752	-1.21712	0.223285	0.663081
GOBP_ORGANOPHOSPHATE_BIOSYNTHETIC_PROCESS	451	-0.371874	-1.21696	0.0367722	0.269361
GOBP_IMMUNE_RESPONSE_REGULATING_SIGNALING_PATHWAY	356	-0.376976	-1.21618	0.0547368	0.328154
GOBP_PROGRAMMED_NECROTIC_CELL_DEATH	40	-0.466805	-1.21599	0.190345	0.62395
GOBP_REGULATION_OF_MACROPHAGE_MIGRATION	37	-0.471604	-1.21591	0.197461	0.631997
GOBP_REGULATION_OF_LIPASE_ACTIVITY	76	-0.427527	-1.21584	0.145266	0.555123
GOBP_TRANSPORT_OF_VIRUS	18	-0.538532	-1.21579	0.222749	0.662459
GOBP_REGULATION_OF_FATTY_ACID_BIOSYNTHETIC_PROCESS	33	-0.482644	-1.21573	0.20324	0.639822
GOBP_REGULATION_OF_MAP_KINASE_ACTIVITY	168	-0.393269	-1.21542	0.113766	0.494659
GOBP_MICROTUBULE_BUNDLE_FORMATION	66	-0.436742	-1.21503	0.155673	0.573713
GOBP_POSITIVE_REGULATION_OF_PHOSPHATIDYLINOSITOL_3_KINASE_SIGNALING	67	-0.434442	-1.21491	0.156658	0.573713
GOCC_MITOCHONDRIAL_MATRIX	406	-0.372538	-1.21488	0.0473251	0.306612
GOBP_POSITIVE_REGULATION_OF_T_CELL_MEDIATED_CYTOTOXICITY	23	-0.512889	-1.21392	0.219325	0.660012
GOMF_CHEMOKINE_ACTIVITY	38	-0.470578	-1.21341	0.194406	0.627439
GOBP_REGULATION_OF_ENDOTHELIAL_CELL_DIFFERENTIATION	36	-0.474261	-1.21341	0.203147	0.639822
GOMF_PHOSPHOLIPASE_BINDING	19	-0.529845	-1.21333	0.218501	0.659624
GOBP_NUCLEAR_MIGRATION	20	-0.525156	-1.21325	0.209449	0.650004
GOBP_ALDITOL_METABOLIC_PROCESS	16	-0.549963	-1.21319	0.223975	0.663081
GOBP_NEGATIVE_REGULATION_OF_SMALL_GTPASE_MEDIATED_SIGNAL_TRANSDUCTION	51	-0.45082	-1.21314	0.167347	0.589186
GOBP_GOLGI_TO_ENDOSOME_TRANSPORT	15	-0.556668	-1.21258	0.226475	0.667045
GOCC_CELL_CELL_JUNCTION	412	-0.371273	-1.21192	0.0461538	0.303942
GOBP_PEPTIDYL_THREONINE_MODIFICATION	104	-0.412034	-1.2117	0.15679	0.57377
GOBP_RESPONSE_TO_REACTIVE_OXYGEN_SPECIES	175	-0.39074	-1.21051	0.115778	0.498055
GOBP_CELLULAR_RESPONSE_TO_EXTERNAL_STIMULUS	265	-0.380803	-1.20961	0.0811688	0.414863
GOBP_POSITIVE_REGULATION_OF_PHOSPHATASE_ACTIVITY	33	-0.480135	-1.20941	0.210604	0.65132
GOBP_NEGATIVE_REGULATION_OF_T_CELL_MEDIATED_IMMUNITY	23	-0.510536	-1.20835	0.223926	0.663081
GOBP_REGULATION_OF_MYELOID_CELL_APOPTOTIC_PROCESS	23	-0.510372	-1.20796	0.223926	0.663081
GOCC_CILIARY_BASAL_BODY	116	-0.40422	-1.20795	0.153293	0.570172
GOMF_CHANNEL_INHIBITOR_ACTIVITY	28	-0.488973	-1.20783	0.213433	0.654274
GOBP_REGULATION_OF_RESPONSE_TO_REACTIVE_OXYGEN_SPECIES	29	-0.485108	-1.20691	0.221068	0.661198
GOMF_SYNTAXIN_1_BINDING	17	-0.538362	-1.20623	0.242991	0.687356
GOBP_REGULATION_OF_REACTIVE_OXYGEN_SPECIES_BIOSYNTHETIC_PROCESS	30	-0.485825	-1.20621	0.214605	0.656803
GOBP_REGULATION_OF_MEMBRANE_DEPOLARIZATION	34	-0.47642	-1.20617	0.211679	0.653099
GOBP_2_OXOGLUTARATE_METABOLIC_PROCESS	15	-0.553349	-1.20535	0.229665	0.671665
GOBP_TRIGLYCERIDE_BIOSYNTHETIC_PROCESS	29	-0.484418	-1.20519	0.221068	0.661198
GOBP_THYROID_HORMONE_METABOLIC_PROCESS	17	-0.537835	-1.20505	0.246106	0.690273
GOMF_PROTEIN_KINASE_C_BINDING	50	-0.448752	-1.20481	0.177596	0.607562
GOBP_NEGATIVE_REGULATION_OF_REACTIVE_OXYGEN_SPECIES_METABOLIC_PROCESS	36	-0.470834	-1.20464	0.2103	0.65132
GOBP_MYELOID_CELL_ACTIVATION_INVOLVED_IN_IMMUNE_RESPONSE	83	-0.417234	-1.20459	0.163914	0.584986
GOCC_LATERAL_PLASMA_MEMBRANE	56	-0.443316	-1.20351	0.167123	0.589063
GOBP_REGULATION_OF_MACROPHAGE_DERIVED_FOAM_CELL_DIFFERENTIATION	26	-0.493994	-1.20343	0.221889	0.661229
GOBP_POSITIVE_REGULATION_OF_MUSCLE_TISSUE_DEVELOPMENT	15	-0.55245	-1.20339	0.23126	0.673042
GOMF_CLATHRIN_BINDING	56	-0.442898	-1.20237	0.167123	0.589063
GOCC_ACTIN_FILAMENT	93	-0.412352	-1.20178	0.167702	0.589592
GOMF_GTPASE_ACTIVATOR_ACTIVITY	246	-0.379631	-1.20158	0.104009	0.470942
GOMF_VOLTAGE_GATED_POTASSIUM_CHANNEL_ACTIVITY	56	-0.442553	-1.20144	0.167123	0.589063
GOBP_REGULATION_OF_GENERATION_OF_PRECURSOR_METABOLITES_AND_ENERGY	107	-0.406768	-1.20066	0.165239	0.5868
GOMF_GTP_DEPENDENT_PROTEIN_BINDING	22	-0.510923	-1.20064	0.241486	0.685859
GOBP_CELLULAR_RESPONSE_TO_REACTIVE_NITROGEN_SPECIES	15	-0.551155	-1.20057	0.232855	0.673391
GOBP_CELL_DIFFERENTIATION_IN_SPINAL_CORD	27	-0.488292	-1.20042	0.229385	0.671532
GOBP_CGMP_MEDIATED_SIGNALING	20	-0.519428	-1.20002	0.226772	0.667045
GOBP_REGULATION_OF_REACTIVE_OXYGEN_SPECIES_METABOLIC_PROCESS	121	-0.400536	-1.19969	0.154491	0.571733
GOMF_CCR_CHEMOKINE_RECEPTOR_BINDING	29	-0.48217	-1.1996	0.224036	0.663081
GOMF_PHOSPHATASE_BINDING	173	-0.388229	-1.19936	0.122867	0.511983
GOCC_CILIARY_BASE	27	-0.487759	-1.19911	0.229385	0.671532
GOMF_LIPASE_ACTIVITY	96	-0.411058	-1.19906	0.164589	0.586077
GOCC_FILOPODIUM	94	-0.412714	-1.19905	0.16375	0.584889
GOBP_CELLULAR_RESPONSE_TO_CAMP	40	-0.460214	-1.19882	0.202759	0.639822
GOBP_REGULATION_OF_GTPASE_ACTIVITY	322	-0.372649	-1.19881	0.0790306	0.409552
GOBP_POSITIVE_REGULATION_OF_CYTOKINESIS	30	-0.482794	-1.19868	0.223547	0.663081
GOBP_MACROPHAGE_ACTIVATION_INVOLVED_IN_IMMUNE_RESPONSE	17	-0.534937	-1.19855	0.250779	0.694226
GOMF_RNA_POLYMERASE_BINDING	49	-0.447645	-1.19847	0.190736	0.624274
GOBP_REGULATION_OF_VIRAL_GENOME_REPLICATION	76	-0.42138	-1.19836	0.164721	0.586077
GOMF_ALPHA_TUBULIN_BINDING	34	-0.472701	-1.19676	0.220438	0.661094
GOBP_CELL_CELL_ADHESION_MEDIATED_BY_CADHERIN	23	-0.505488	-1.1964	0.236196	0.678737
GOBP_REGULATION_OF_PROTEIN_DEACETYLATION	54	-0.441185	-1.19625	0.18306	0.612189
GOMF_HEXOSYLTRANSFERASE_ACTIVITY	157	-0.388372	-1.19622	0.135381	0.536525
GOBP_VIRAL_LIFE_CYCLE	272	-0.375432	-1.19549	0.107527	0.478957
GOBP_REGULATION_OF_MITOCHONDRIAL_MEMBRANE_PERMEABILITY	50	-0.445198	-1.19527	0.189891	0.62395
GOBP_G_PROTEIN_COUPLED_RECEPTOR_SIGNALING_PATHWAY_COUPLED_TO_CYCLIC_NUCLEOTIDE_SECOND_MESSENGER	24	-0.497826	-1.19467	0.226444	0.667045
GOBP_ADENYLATE_CYCLASE_MODULATING_G_PROTEIN_COUPLED_RECEPTOR_SIGNALING_PATHWAY	137	-0.392639	-1.19439	0.158199	0.575114
GOBP_POSITIVE_REGULATION_OF_CELLULAR_RESPONSE_TO_INSULIN_STIMULUS	20	-0.516959	-1.19432	0.23622	0.678737
GOMF_PEPTIDE_BINDING	246	-0.377236	-1.194	0.112676	0.491224
GOBP_MITOCHONDRIAL_DEPOLARIZATION	19	-0.521318	-1.19381	0.240829	0.68525
GOMF_SPECTRIN_BINDING	21	-0.512368	-1.19374	0.23065	0.672149
GOBP_POSITIVE_REGULATION_OF_AMYLOID_BETA_FORMATION	16	-0.541092	-1.19363	0.247634	0.691184
GOBP_PORPHYRIN_CONTAINING_COMPOUND_METABOLIC_PROCESS	43	-0.453044	-1.19362	0.212038	0.653099
GOBP_REGULATION_OF_NON_CANONICAL_WNT_SIGNALING_PATHWAY	25	-0.492663	-1.19351	0.224398	0.663753
GOBP_POSITIVE_REGULATION_OF_CATABOLIC_PROCESS	446	-0.363979	-1.19195	0.0663265	0.373096
GOCC_AXON	481	-0.362981	-1.19167	0.0609756	0.35061
GOBP_REGULATION_OF_SYNAPTIC_PLASTICITY	144	-0.389879	-1.19162	0.152425	0.56854
GOBP_NEURONAL_STEM_CELL_POPULATION_MAINTENANCE	22	-0.506915	-1.19122	0.24613	0.690273
GOMF_LIGAND_GATED_ION_CHANNEL_ACTIVITY	84	-0.41101	-1.19101	0.184673	0.616246
GOBP_SIGNALING_RECEPTOR_LIGAND_PRECURSOR_PROCESSING	31	-0.477026	-1.19038	0.228826	0.671532
GOBP_EPITHELIAL_CELL_MORPHOGENESIS	32	-0.473678	-1.19031	0.224818	0.664596
GOBP_VIRAL_GENOME_REPLICATION	115	-0.399914	-1.1901	0.171705	0.596005
GOBP_NEGATIVE_REGULATION_OF_INTRACELLULAR_SIGNAL_TRANSDUCTION	434	-0.363822	-1.18911	0.0685773	0.381797
GOBP_CELL_DEATH_IN_RESPONSE_TO_HYDROGEN_PEROXIDE	23	-0.502316	-1.18889	0.246933	0.690962
GOBP_PHOSPHATIDYLINOSITOL_DEPHOSPHORYLATION	27	-0.48358	-1.18884	0.236882	0.679497
GOBP_NEUTRAL_LIPID_BIOSYNTHETIC_PROCESS	35	-0.466918	-1.18844	0.235209	0.676622
GOBP_RAC_PROTEIN_SIGNAL_TRANSDUCTION	39	-0.456929	-1.18831	0.205517	0.641718
GOBP_RESPONSE_TO_HYDROGEN_PEROXIDE	113	-0.400028	-1.18816	0.180606	0.609775
GOBP_PROTEIN_AUTOPHOSPHORYLATION	199	-0.381399	-1.18808	0.125141	0.5176
GOBP_POSITIVE_REGULATION_OF_VIRAL_GENOME_REPLICATION	30	-0.478482	-1.18798	0.233979	0.675056
GOBP_NEUROTRANSMITTER_RECEPTOR_TRANSPORT	16	-0.538456	-1.18781	0.252366	0.69627
GOBP_NEGATIVE_REGULATION_OF_SMOOTH_MUSCLE_CELL_PROLIFERATION	47	-0.446641	-1.18754	0.207418	0.645736
GOBP_HOMEOSTASIS_OF_NUMBER_OF_CELLS	248	-0.375207	-1.18747	0.12039	0.506463
GOMF_MHC_CLASS_II_PROTEIN_COMPLEX_BINDING	24	-0.494589	-1.1869	0.229483	0.671532
GOBP_LIPID_IMPORT_INTO_CELL	15	-0.544807	-1.18674	0.248804	0.692122
GOBP_ETHER_METABOLIC_PROCESS	22	-0.504561	-1.18569	0.24613	0.690273
GOBP_REGULATION_OF_NUCLEAR_TRANSCRIBED_MRNA_CATABOLIC_PROCESS_DEADENYLATION_DEPENDENT_DECAY	21	-0.508881	-1.18562	0.239938	0.684227
GOMF_PROTEIN_DEMETHYLASE_ACTIVITY	25	-0.489145	-1.18499	0.230422	0.672149
GOBP_NEGATIVE_REGULATION_OF_GTPASE_ACTIVITY	31	-0.474832	-1.1849	0.23477	0.676148
GOBP_ENTRY_INTO_HOST	129	-0.391553	-1.18472	0.172494	0.597058
GOBP_REGULATION_OF_LIPID_STORAGE	44	-0.448022	-1.18435	0.217096	0.659082
GOBP_RHYTHMIC_BEHAVIOR	28	-0.479442	-1.18429	0.232836	0.673391
GOBP_MATING	25	-0.488819	-1.1842	0.233434	0.674273
GOMF_G_PROTEIN_COUPLED_AMINE_RECEPTOR_ACTIVITY	15	-0.543438	-1.18376	0.251994	0.696023
GOBP_GLYCOSYL_COMPOUND_CATABOLIC_PROCESS	33	-0.469913	-1.18366	0.234168	0.675205
GOBP_RESPONSE_TO_CARBOHYDRATE	162	-0.383436	-1.18363	0.151927	0.568227
GOBP_REGULATION_OF_LEUKOCYTE_MEDIATED_CYTOTOXICITY	71	-0.418127	-1.18362	0.190909	0.624274
GOMF_CARBOXYLIC_ESTER_HYDROLASE_ACTIVITY	95	-0.404986	-1.18322	0.19603	0.630627
GOBP_RESPONSE_TO_OXIDATIVE_STRESS	365	-0.366469	-1.18306	0.0879581	0.430879
GOMF_LIGAND_GATED_CATION_CHANNEL_ACTIVITY	72	-0.419751	-1.18304	0.180628	0.609775
GOMF_GDP_BINDING	64	-0.425671	-1.18187	0.192053	0.624428
GOBP_CALCIUM_MEDIATED_SIGNALING	167	-0.382767	-1.18186	0.151136	0.567548
GOBP_MEMBRANE_LIPID_CATABOLIC_PROCESS	32	-0.470264	-1.18173	0.235036	0.67652
GOBP_REGULATION_OF_SMALL_GTPASE_MEDIATED_SIGNAL_TRANSDUCTION	271	-0.370757	-1.18151	0.116004	0.498231
GOBP_NEGATIVE_REGULATION_OF_EPITHELIAL_CELL_PROLIFERATION	106	-0.400197	-1.18149	0.178703	0.607562
GOMF_MODIFIED_AMINO_ACID_BINDING	76	-0.415351	-1.18121	0.178988	0.607573
GOBP_REGULATION_OF_SYSTEM_PROCESS	402	-0.362581	-1.18116	0.0935252	0.444335
GOBP_MACROAUTOPHAGY	278	-0.370139	-1.18101	0.1258	0.518581
GOBP_ENTRAINMENT_OF_CIRCADIAN_CLOCK	31	-0.473146	-1.1807	0.240713	0.68525
GOBP_OSTEOBLAST_DEVELOPMENT	18	-0.522745	-1.18015	0.268562	0.713045
GOBP_MAST_CELL_ACTIVATION_INVOLVED_IN_IMMUNE_RESPONSE	45	-0.445008	-1.18009	0.219512	0.660012
GOBP_RESPONSE_TO_PURINE_CONTAINING_COMPOUND	105	-0.400462	-1.17978	0.182942	0.612189
GOBP_REGULATION_OF_KETONE_BIOSYNTHETIC_PROCESS	16	-0.534626	-1.17936	0.258675	0.704983
GOBP_ADAPTIVE_THERMOGENESIS	140	-0.386418	-1.17913	0.166282	0.589063
GOCC_CENTRIOLAR_SATELLITE	95	-0.403397	-1.17858	0.200993	0.638661
GOBP_PHOTOPERIODISM	28	-0.476889	-1.17798	0.237313	0.679893
GOBP_GLUTAMINE_METABOLIC_PROCESS	22	-0.501239	-1.17788	0.255418	0.70114
GOBP_NEURAL_RETINA_DEVELOPMENT	52	-0.436312	-1.17731	0.219945	0.660507
GOBP_NEGATIVE_REGULATION_OF_INTERLEUKIN_6_PRODUCTION	39	-0.452669	-1.17723	0.217931	0.659624
GOMF_FIBROBLAST_GROWTH_FACTOR_BINDING	21	-0.505246	-1.17715	0.25387	0.699005
GOMF_SINGLE_STRANDED_RNA_BINDING	70	-0.416117	-1.17667	0.202073	0.639822
GOCC_VACUOLAR_MEMBRANE	383	-0.362284	-1.17648	0.1	0.45957
GOBP_REGULATION_OF_LIPID_BIOSYNTHETIC_PROCESS	134	-0.387681	-1.1762	0.174769	0.601967
GOBP_COLUMNAR_CUBOIDAL_EPITHELIAL_CELL_DEVELOPMENT	35	-0.461877	-1.17561	0.242424	0.686543
GOBP_RESPONSE_TO_TEMPERATURE_STIMULUS	144	-0.384611	-1.17552	0.17552	0.603287
GOBP_CELLULAR_RESPONSE_TO_HEAT	59	-0.430019	-1.17548	0.195387	0.629176
GOBP_OLEFINIC_COMPOUND_BIOSYNTHETIC_PROCESS	17	-0.524582	-1.17535	0.271028	0.713985
GOBP_CAMP_MEDIATED_SIGNALING	37	-0.455586	-1.17461	0.238364	0.682448
GOBP_TRANSITION_METAL_ION_TRANSPORT	85	-0.406119	-1.17423	0.222642	0.662459
GOBP_CELL_JUNCTION_ASSEMBLY	346	-0.36319	-1.17395	0.107516	0.478957
GOBP_ASTROCYTE_DIFFERENTIATION	68	-0.418367	-1.17375	0.206266	0.642966
GOBP_LIPID_STORAGE	71	-0.414562	-1.17353	0.202597	0.639822
GOBP_MELANOCYTE_DIFFERENTIATION	19	-0.51242	-1.17343	0.266348	0.712684
GOBP_SIGNAL_TRANSDUCTION_IN_ABSENCE_OF_LIGAND	54	-0.432734	-1.17334	0.219945	0.660507
GOBP_ESTABLISHMENT_OF_PROTEIN_LOCALIZATION_TO_MEMBRANE	200	-0.376044	-1.17328	0.151515	0.567548
GOBP_CELLULAR_RESPONSE_TO_TOXIC_SUBSTANCE	90	-0.404134	-1.17289	0.205736	0.641718
GOBP_GLIAL_CELL_DIFFERENTIATION	181	-0.377526	-1.17192	0.161218	0.580053
GOBP_REGULATION_OF_SUPEROXIDE_ANION_GENERATION	22	-0.498576	-1.17163	0.263158	0.710122
GOBP_REGULATION_OF_SPROUTING_ANGIOGENESIS	32	-0.465952	-1.17089	0.254015	0.699005
GOBP_MAINTENANCE_OF_GASTROINTESTINAL_EPITHELIUM	15	-0.537434	-1.17068	0.266348	0.712684
GOMF_UBIQUITIN_LIKE_PROTEIN_CONJUGATING_ENZYME_BINDING	30	-0.471469	-1.17056	0.245902	0.690273
GOBP_RESPONSE_TO_MANGANESE_ION	16	-0.530409	-1.17006	0.271293	0.714067
GOMF_CALCIUM_RELEASE_CHANNEL_ACTIVITY	17	-0.522078	-1.16974	0.275701	0.718654
GOBP_CYTOKINE_PRODUCTION_INVOLVED_IN_IMMUNE_RESPONSE	88	-0.403541	-1.16952	0.22125	0.661198
GOBP_POSITIVE_REGULATION_OF_MACROPHAGE_ACTIVATION	22	-0.49744	-1.16896	0.266254	0.712684
GOBP_REGULATION_OF_MACROPHAGE_ACTIVATION	48	-0.438518	-1.16834	0.218579	0.659624
GOBP_PYRIMIDINE_RIBONUCLEOSIDE_MONOPHOSPHATE_METABOLIC_PROCESS	15	-0.53621	-1.16802	0.272727	0.715546
GOMF_THYROID_HORMONE_RECEPTOR_BINDING	28	-0.472717	-1.16768	0.250746	0.694226
GOBP_REGULATION_OF_ESTABLISHMENT_OR_MAINTENANCE_OF_CELL_POLARITY	20	-0.505246	-1.16726	0.262992	0.710064
GOBP_RESPONSE_TO_BACTERIUM	448	-0.356309	-1.16648	0.0918367	0.441757
GOMF_ACTIN_BINDING	363	-0.361272	-1.16642	0.106918	0.477109
GOBP_NEGATIVE_REGULATION_OF_DEFENSE_RESPONSE_TO_VIRUS	23	-0.492484	-1.16562	0.268405	0.713045
GOBP_PURINERGIC_NUCLEOTIDE_RECEPTOR_SIGNALING_PATHWAY	26	-0.478474	-1.16562	0.262369	0.709639
GOBP_VESICLE_TARGETING_TO_FROM_OR_WITHIN_GOLGI	21	-0.500291	-1.16561	0.267802	0.713045
GOMF_CARGO_ADAPTOR_ACTIVITY	19	-0.508775	-1.16508	0.279107	0.723414
GOBP_AMIDE_TRANSPORT	214	-0.370293	-1.16481	0.158011	0.575114
GOMF_CAMP_BINDING	15	-0.534722	-1.16477	0.275917	0.718654
GOBP_REGULATION_OF_SECRETION	451	-0.35567	-1.16393	0.100102	0.459611
GOBP_PYRIMIDINE_CONTAINING_COMPOUND_METABOLIC_PROCESS	77	-0.406799	-1.16378	0.203585	0.639822
GOBP_REGULATION_OF_TOR_SIGNALING	81	-0.405073	-1.1637	0.215109	0.656803
GOBP_IMMUNE_RESPONSE_TO_TUMOR_CELL	20	-0.503662	-1.1636	0.267717	0.713045
GOMF_PHOSPHORIC_DIESTER_HYDROLASE_ACTIVITY	78	-0.40611	-1.16314	0.201788	0.639822
GOBP_BEHAVIOR	425	-0.35556	-1.16258	0.114519	0.495456
GOBP_SCF_DEPENDENT_PROTEASOMAL_UBIQUITIN_DEPENDENT_PROTEIN_CATABOLIC_PROCESS	45	-0.438388	-1.16254	0.238482	0.682448
GOCC_TRANSCRIPTION_ELONGATION_FACTOR_COMPLEX	37	-0.450865	-1.16244	0.25952	0.706414
GOBP_PROTEIN_TARGETING_TO_MEMBRANE	98	-0.398369	-1.16242	0.220275	0.661094
GOBP_CHRONIC_INFLAMMATORY_RESPONSE	15	-0.533556	-1.16223	0.285486	0.73121
GOBP_CELLULAR_RESPONSE_TO_PEPTIDE_HORMONE_STIMULUS	230	-0.367712	-1.16199	0.159912	0.577892
GOMF_CHEMOKINE_RECEPTOR_BINDING	49	-0.433949	-1.1618	0.223433	0.663081
GOMF_NUCLEOTIDE_RECEPTOR_ACTIVITY	16	-0.526545	-1.16153	0.285489	0.73121
GOBP_PRODUCTION_OF_MOLECULAR_MEDIATOR_OF_IMMUNE_RESPONSE	180	-0.373837	-1.16151	0.178853	0.607562
GOBP_RHYTHMIC_PROCESS	235	-0.367787	-1.16144	0.156284	0.573713
GOBP_POSITIVE_REGULATION_OF_CYSTEINE_TYPE_ENDOPEPTIDASE_ACTIVITY	128	-0.385498	-1.16131	0.210153	0.65132
GOBP_PHOSPHATIDYLINOSITOL_METABOLIC_PROCESS	145	-0.379691	-1.16071	0.192396	0.625066
GOBP_RESPONSE_TO_PEPTIDE_HORMONE	314	-0.360949	-1.16069	0.136076	0.53681
GOCC_POLE_PLASM	15	-0.532652	-1.16026	0.285486	0.73121
GOBP_LYTIC_VACUOLE_ORGANIZATION	62	-0.421156	-1.16017	0.214765	0.656803
GOBP_C21_STEROID_HORMONE_METABOLIC_PROCESS	29	-0.466307	-1.16013	0.261128	0.707928
GOBP_REGULATION_OF_HORMONE_BIOSYNTHETIC_PROCESS	21	-0.497675	-1.15951	0.27709	0.720964
GOBP_TEMPERATURE_HOMEOSTASIS	155	-0.376128	-1.15942	0.192963	0.625319
GOBP_POSITIVE_REGULATION_OF_LAMELLIPODIUM_ORGANIZATION	30	-0.46698	-1.15942	0.256334	0.70132
GOBP_POSITIVE_REGULATION_OF_PROTEIN_TARGETING_TO_MEMBRANE	19	-0.506082	-1.15892	0.293461	0.739282
GOBP_POSITIVE_REGULATION_OF_PROTEIN_SERINE_THREONINE_KINASE_ACTIVITY	184	-0.372364	-1.1584	0.179574	0.60872
GOMF_G_PROTEIN_COUPLED_CHEMOATTRACTANT_RECEPTOR_ACTIVITY	21	-0.497075	-1.15812	0.278638	0.72296
GOBP_PROTEIN_DESTABILIZATION	42	-0.442132	-1.15808	0.248276	0.691184
GOBP_REGULATION_OF_PROTEIN_LOCALIZATION_TO_PLASMA_MEMBRANE	92	-0.397895	-1.15778	0.215881	0.657935
GOBP_NEGATIVE_REGULATION_OF_B_CELL_PROLIFERATION	16	-0.52462	-1.15729	0.293375	0.739282
GOBP_REGULATION_OF_DEFENSE_RESPONSE_TO_VIRUS_BY_HOST	31	-0.463705	-1.15714	0.268945	0.713045
GOBP_GLYCOSYL_COMPOUND_METABOLIC_PROCESS	73	-0.409481	-1.1568	0.211286	0.652825
GOMF_POTASSIUM_CHANNEL_ACTIVITY	77	-0.404316	-1.15668	0.215109	0.656803
GOBP_PYRIMIDINE_NUCLEOTIDE_CATABOLIC_PROCESS	20	-0.500575	-1.15647	0.289764	0.736211
GOBP_NEGATIVE_REGULATION_OF_CELL_KILLING	24	-0.481843	-1.15631	0.268997	0.713045
GOBP_DEOXYRIBOSE_PHOSPHATE_CATABOLIC_PROCESS	28	-0.467901	-1.15578	0.270149	0.713752
GOCC_CILIARY_MEMBRANE	53	-0.426866	-1.1555	0.245902	0.690273
GOMF_DEMETHYLASE_ACTIVITY	33	-0.458689	-1.15539	0.275405	0.718359
GOBP_REGULATION_OF_GLUCOSE_METABOLIC_PROCESS	94	-0.397583	-1.15509	0.22625	0.667045
GOCC_CELL_BODY	415	-0.353571	-1.15484	0.129363	0.527966
GOCC_RECEPTOR_COMPLEX	305	-0.359532	-1.15472	0.144515	0.553542
GOBP_POSITIVE_REGULATION_OF_IMMUNE_EFFECTOR_PROCESS	206	-0.368505	-1.15414	0.169454	0.591526
GOBP_CELLULAR_RESPONSE_TO_HORMONE_STIMULUS	461	-0.352351	-1.15388	0.10998	0.484186
GOMF_LIPOPROTEIN_PARTICLE_RECEPTOR_BINDING	23	-0.487492	-1.15381	0.280675	0.724167
GOBP_POSITIVE_REGULATION_OF_I_KAPPAB_KINASE_NF_KAPPAB_SIGNALING	176	-0.371377	-1.15348	0.181716	0.610859
GOBP_ENDOTHELIAL_CELL_DEVELOPMENT	67	-0.41235	-1.15313	0.221932	0.661229
GOBP_NEGATIVE_REGULATION_OF_VIRAL_PROCESS	78	-0.40211	-1.15168	0.218391	0.659624
GOBP_ACTIN_FILAMENT_SEVERING	16	-0.521953	-1.15141	0.302839	0.749786
GOBP_REGULATION_OF_CELLULAR_RESPONSE_TO_TRANSFORMING_GROWTH_FACTOR_BETA_STIMULUS	108	-0.389459	-1.15075	0.221681	0.661229
GOMF_FLOPPASE_ACTIVITY	16	-0.521631	-1.1507	0.304416	0.752177
GOBP_RESPONSE_TO_TUMOR_CELL	33	-0.4568	-1.15063	0.275405	0.718359
GOBP_NEUROINFLAMMATORY_RESPONSE	33	-0.456755	-1.15051	0.275405	0.718359
GOMF_ZINC_ION_TRANSMEMBRANE_TRANSPORTER_ACTIVITY	16	-0.521418	-1.15023	0.305994	0.754362
GOBP_CORTICAL_ACTIN_CYTOSKELETON_ORGANIZATION	38	-0.446005	-1.15005	0.262937	0.710064
GOMF_OXIDOREDUCTASE_ACTIVITY_ACTING_ON_THE_CH_NH_GROUP_OF_DONORS_NAD_OR_NADP_AS_ACCEPTOR	15	-0.527922	-1.14996	0.30622	0.754362
GOMF_MICROTUBULE_MOTOR_ACTIVITY	58	-0.421571	-1.14992	0.232432	0.673391
GOBP_ACTIN_FILAMENT_BASED_MOVEMENT	105	-0.390177	-1.14948	0.224969	0.664645
GOBP_POSITIVE_REGULATION_OF_RESPONSE_TO_BIOTIC_STIMULUS	146	-0.376331	-1.14941	0.200231	0.637287
GOBP_NEGATIVE_CHEMOTAXIS	43	-0.436174	-1.14917	0.259918	0.706414
GOBP_POSITIVE_REGULATION_OF_OXIDATIVE_STRESS_INDUCED_CELL_DEATH	16	-0.520701	-1.14864	0.307571	0.754706
GOMF_LOW_DENSITY_LIPOPROTEIN_PARTICLE_RECEPTOR_BINDING	21	-0.492967	-1.14854	0.28483	0.73121
GOBP_REGULATION_OF_NEUROBLAST_PROLIFERATION	23	-0.485231	-1.14846	0.289877	0.736211
GOBP_CELLULAR_RESPONSE_TO_PEPTIDE	291	-0.358949	-1.14805	0.153682	0.570245
GOMF_MICROFILAMENT_MOTOR_ACTIVITY	24	-0.478238	-1.14766	0.281155	0.724526
GOBP_REGULATION_OF_OXIDATIVE_STRESS_INDUCED_CELL_DEATH	57	-0.421082	-1.14739	0.232747	0.673391
GOBP_POSITIVE_REGULATION_OF_MONOCYTE_CHEMOTAXIS	16	-0.520014	-1.14713	0.310726	0.757477
GOCC_RUFFLE	165	-0.372081	-1.14673	0.204338	0.639822
GOBP_CAMERA_TYPE_EYE_MORPHOGENESIS	96	-0.393075	-1.14661	0.241895	0.686124
GOBP_SYNAPTIC_VESICLE_LOCALIZATION	43	-0.434824	-1.14561	0.259918	0.706414
GOBP_POSITIVE_REGULATION_OF_ION_TRANSPORT	200	-0.367063	-1.14525	0.178451	0.607562
GOBP_ZYMOGEN_ACTIVATION	52	-0.424153	-1.1445	0.251366	0.694679
GOBP_NEGATIVE_REGULATION_OF_RHO_PROTEIN_SIGNAL_TRANSDUCTION	20	-0.495311	-1.1443	0.302362	0.749205
GOBP_POSITIVE_REGULATION_OF_MYELOID_LEUKOCYTE_CYTOKINE_PRODUCTION_INVOLVED_IN_IMMUNE_RESPONSE	23	-0.483453	-1.14425	0.291411	0.737331
GOCC_LEADING_EDGE_MEMBRANE	144	-0.374294	-1.14399	0.218245	0.659624
GOBP_GLYCEROLIPID_METABOLIC_PROCESS	323	-0.355224	-1.14362	0.164916	0.586077
GOBP_NOREPINEPHRINE_TRANSPORT	16	-0.518396	-1.14356	0.312303	0.758786
GOBP_REGULATION_OF_RESPONSE_TO_TUMOR_CELL	17	-0.51036	-1.14349	0.303738	0.751634
GOBP_POSITIVE_REGULATION_OF_SODIUM_ION_TRANSMEMBRANE_TRANSPORTER_ACTIVITY	15	-0.524819	-1.1432	0.311005	0.757477
GOBP_DIVALENT_INORGANIC_CATION_HOMEOSTASIS	374	-0.353271	-1.14277	0.154327	0.571557
GOMF_TRANSFERASE_ACTIVITY_TRANSFERRING_ALKYL_OR_ARYL_OTHER_THAN_METHYL_GROUPS	56	-0.420939	-1.14276	0.245205	0.690273
GOBP_DENDRITE_EXTENSION	26	-0.468849	-1.14217	0.301349	0.747979
GOBP_REGULATION_OF_LEUKOCYTE_MEDIATED_IMMUNITY	198	-0.366783	-1.141	0.181716	0.610859
GOMF_UBIQUITIN_LIKE_PROTEIN_LIGASE_ACTIVITY	264	-0.3594	-1.14047	0.18241	0.611597
GOCC_ENDOSOME_MEMBRANE	453	-0.348473	-1.14031	0.13381	0.53449
GOBP_TOR_SIGNALING	102	-0.388671	-1.14028	0.252163	0.6961
GOBP_POSITIVE_REGULATION_OF_INFLAMMATORY_RESPONSE	123	-0.379946	-1.13972	0.231504	0.673042
GOBP_TYPE_B_PANCREATIC_CELL_DEVELOPMENT	19	-0.49737	-1.13897	0.307815	0.754891
GOBP_REGULATION_OF_CELL_CYCLE_G1_S_PHASE_TRANSITION	141	-0.373665	-1.13891	0.215527	0.657265
GOBP_CARBOHYDRATE_HOMEOSTASIS	175	-0.367373	-1.13812	0.213394	0.654274
GOBP_POSITIVE_REGULATION_OF_INTERLEUKIN_1_BETA_PRODUCTION	51	-0.422889	-1.13798	0.247619	0.691184
GOBP_PROTON_TRANSMEMBRANE_TRANSPORT	99	-0.388959	-1.13786	0.254068	0.699005
GOBP_RESPONSE_TO_CAMP	68	-0.405475	-1.13758	0.238903	0.683111
GOBP_STEROID_HORMONE_MEDIATED_SIGNALING_PATHWAY	111	-0.383178	-1.13724	0.242387	0.686543
GOMF_KINESIN_BINDING	34	-0.449124	-1.13706	0.289051	0.735864
GOCC_RECYCLING_ENDOSOME	163	-0.368722	-1.13672	0.221209	0.661198
GOBP_CEREBELLAR_CORTEX_FORMATION	18	-0.503446	-1.13658	0.314376	0.7596
GOBP_DEVELOPMENTAL_PIGMENTATION	37	-0.440757	-1.13638	0.283498	0.728656
GOBP_DETERMINATION_OF_ADULT_LIFESPAN	15	-0.52145	-1.13586	0.320574	0.76009
GOCC_CLEAVAGE_FURROW	48	-0.426243	-1.13563	0.262295	0.709639
GOCC_EXOCYTIC_VESICLE	168	-0.36745	-1.13563	0.215017	0.656803
GOCC_ADHERENS_JUNCTION	149	-0.37038	-1.13554	0.21684	0.659037
GOBP_RESPONSE_TO_FOOD	20	-0.49149	-1.13548	0.308661	0.755837
GOBP_REGULATION_OF_PROTEIN_STABILITY	262	-0.357793	-1.13545	0.197611	0.631997
GOMF_SIGNALING_ADAPTOR_ACTIVITY	77	-0.396791	-1.13515	0.241997	0.686124
GOBP_NEGATIVE_REGULATION_OF_CELLULAR_AMIDE_METABOLIC_PROCESS	168	-0.36726	-1.13504	0.21843	0.659624
GOCC_CELL_LEADING_EDGE	366	-0.351437	-1.13493	0.15883	0.576271
GOBP_ESTABLISHMENT_OR_MAINTENANCE_OF_CELL_POLARITY	193	-0.363865	-1.13419	0.203829	0.639822
GOBP_LIPOPROTEIN_LOCALIZATION	15	-0.520586	-1.13398	0.322169	0.76009
GOBP_MEMBRANE_LIPID_METABOLIC_PROCESS	165	-0.367778	-1.13347	0.226027	0.666971
GOBP_CELLULAR_NITROGEN_COMPOUND_CATABOLIC_PROCESS	388	-0.349009	-1.13311	0.169247	0.591526
GOBP_RESPONSE_TO_HEAT	91	-0.390153	-1.13308	0.257463	0.702128
GOBP_ECTODERM_DEVELOPMENT	16	-0.513512	-1.13278	0.321767	0.76009
GOMF_TRANSCRIPTION_COREPRESSOR_BINDING	40	-0.434777	-1.13256	0.286897	0.733942
GOBP_FOAM_CELL_DIFFERENTIATION	31	-0.453604	-1.13193	0.289747	0.736211
GOBP_PRESYNAPTIC_ENDOCYTOSIS	55	-0.417067	-1.13149	0.270862	0.713985
GOCC_LATE_ENDOSOME	223	-0.358271	-1.13072	0.202629	0.639822
GOBP_SECRETION_BY_TISSUE	31	-0.452723	-1.12973	0.291233	0.737331
GOMF_GUANYL_NUCLEOTIDE_EXCHANGE_FACTOR_ACTIVITY	198	-0.3631	-1.12954	0.20316	0.639822
GOBP_REGULATION_OF_CARBOHYDRATE_BIOSYNTHETIC_PROCESS	78	-0.394136	-1.12884	0.246488	0.690273
GOBP_SPINAL_CORD_MOTOR_NEURON_DIFFERENTIATION	19	-0.492908	-1.12875	0.317384	0.76009
GOBP_MITOCHONDRIAL_CALCIUM_ION_HOMEOSTASIS	15	-0.517973	-1.12829	0.331738	0.765861
GOBP_DEOXYRIBONUCLEOTIDE_BIOSYNTHETIC_PROCESS	15	-0.517967	-1.12828	0.331738	0.765861
GOMF_HYDROLASE_ACTIVITY_HYDROLYZING_N_GLYCOSYL_COMPOUNDS	46	-0.424413	-1.12826	0.278912	0.723289
GOBP_NEGATIVE_REGULATION_OF_JNK_CASCADE	34	-0.445585	-1.1281	0.29781	0.745648
GOBP_ANTIGEN_PROCESSING_AND_PRESENTATION_OF_ENDOGENOUS_ANTIGEN	24	-0.470038	-1.12798	0.300912	0.747416
GOMF_MAGNESIUM_ION_BINDING	189	-0.362582	-1.12773	0.221597	0.661229
GOBP_NEUROMUSCULAR_PROCESS_CONTROLLING_BALANCE	30	-0.4539	-1.12694	0.292101	0.737842
GOBP_ORGAN_OR_TISSUE_SPECIFIC_IMMUNE_RESPONSE	15	-0.517261	-1.12674	0.333333	0.767025
GOMF_THIOLESTER_HYDROLASE_ACTIVITY	33	-0.44723	-1.12652	0.291605	0.737331
GOCC_DNA_REPAIR_COMPLEX	36	-0.440238	-1.12636	0.30186	0.748868
GOCC_MULTIVESICULAR_BODY	49	-0.420677	-1.12627	0.271117	0.713985
GOBP_PROTEIN_STABILIZATION	165	-0.365395	-1.12613	0.231735	0.673318
GOBP_ARACHIDONIC_ACID_SECRETION	19	-0.491748	-1.12609	0.320574	0.76009
GOBP_INTERLEUKIN_6_MEDIATED_SIGNALING_PATHWAY	16	-0.510087	-1.12523	0.326498	0.763473
GOBP_REGULATION_OF_OXIDOREDUCTASE_ACTIVITY	75	-0.396433	-1.12476	0.252934	0.697445
GOBP_RESPONSE_TO_AXON_INJURY	66	-0.404254	-1.12465	0.263852	0.711216
GOBP_SENSORY_PERCEPTION_OF_MECHANICAL_STIMULUS	116	-0.376259	-1.1244	0.261078	0.707928
GOBP_POSITIVE_REGULATION_OF_LIPID_STORAGE	18	-0.497886	-1.12403	0.330174	0.765451
GOBP_CELL_PROLIFERATION_INVOLVED_IN_KIDNEY_DEVELOPMENT	19	-0.490659	-1.1236	0.325359	0.763473
GOBP_GLYCOSPHINGOLIPID_METABOLIC_PROCESS	50	-0.418278	-1.123	0.275956	0.718654
GOBP_LEUKOCYTE_DEGRANULATION	67	-0.401481	-1.12274	0.262402	0.709639
GOBP_REGULATION_OF_HORMONE_METABOLIC_PROCESS	32	-0.446654	-1.1224	0.30073	0.747416
GOBP_LOW_DENSITY_LIPOPROTEIN_PARTICLE_CLEARANCE	20	-0.485804	-1.12234	0.31811	0.76009
GOBP_REGULATION_OF_VASCULATURE_DEVELOPMENT	232	-0.354846	-1.12209	0.232279	0.673391
GOBP_POSITIVE_REGULATION_OF_CYTOKINE_PRODUCTION_INVOLVED_IN_IMMUNE_RESPONSE	63	-0.406318	-1.12174	0.27748	0.721059
GOBP_PROTEIN_AUTOUBIQUITINATION	66	-0.403073	-1.12136	0.270449	0.713752
GOCC_TERTIARY_GRANULE_MEMBRANE	62	-0.407069	-1.12136	0.267114	0.712684
GOMF_NUCLEOSIDE_TRIPHOSPHATASE_REGULATOR_ACTIVITY	434	-0.342867	-1.12062	0.183214	0.612189
GOMF_UBIQUITIN_CONJUGATING_ENZYME_BINDING	24	-0.466862	-1.12036	0.31003	0.757477
GOMF_PROTEIN_SERINE_THREONINE_KINASE_ACTIVITY	389	-0.3452	-1.12021	0.194416	0.627439
GOBP_CD4_POSITIVE_OR_CD8_POSITIVE_ALPHA_BETA_T_CELL_LINEAGE_COMMITMENT	19	-0.488972	-1.11974	0.326954	0.763473
GOBP_POSITIVE_REGULATION_OF_NIK_NF_KAPPAB_SIGNALING	61	-0.408647	-1.1196	0.275304	0.718359
GOBP_GLUCOSE_CATABOLIC_PROCESS	15	-0.513942	-1.11951	0.341308	0.772021
GOBP_LONG_CHAIN_FATTY_ACYL_COA_BIOSYNTHETIC_PROCESS	15	-0.51394	-1.1195	0.341308	0.772021
GOBP_INOSITOL_PHOSPHATE_METABOLIC_PROCESS	47	-0.420946	-1.11922	0.281593	0.724897
GOBP_FEEDING_BEHAVIOR	53	-0.413435	-1.11914	0.281421	0.724832
GOBP_CELLULAR_RESPONSE_TO_AMYLOID_BETA	40	-0.42957	-1.11899	0.307586	0.754706
GOCC_CELL_DIVISION_SITE	56	-0.41205	-1.11863	0.272603	0.715546
GOCC_SECONDARY_LYSOSOME	17	-0.498862	-1.11773	0.32866	0.763473
GOBP_AGING	248	-0.353055	-1.11736	0.233189	0.673961
GOMF_G_PROTEIN_COUPLED_RECEPTOR_ACTIVITY	221	-0.354532	-1.11718	0.236784	0.679497
GOBP_P_BODY_ASSEMBLY	19	-0.487727	-1.11688	0.328549	0.763473
GOBP_METANEPHRIC_TUBULE_DEVELOPMENT	19	-0.48764	-1.11668	0.328549	0.763473
GOBP_POSITIVE_REGULATION_OF_SECRETION	233	-0.353318	-1.11621	0.244809	0.690273
GOCC_DENDRITIC_TREE	452	-0.340941	-1.11578	0.185904	0.618674
GOCC_TERMINAL_BOUTON	33	-0.442944	-1.11573	0.312224	0.758786
GOBP_FATTY_ACID_TRANSMEMBRANE_TRANSPORT	18	-0.49401	-1.11528	0.333333	0.767025
GOMF_C_C_CHEMOKINE_BINDING	18	-0.493806	-1.11482	0.333333	0.767025
GOCC_ENDOPLASMIC_RETICULUM_QUALITY_CONTROL_COMPARTMENT	22	-0.474383	-1.11477	0.329721	0.765153
GOBP_POSITIVE_REGULATION_OF_RESPONSE_TO_CYTOKINE_STIMULUS	57	-0.408913	-1.11424	0.273342	0.716396
GOBP_POSITIVE_REGULATION_OF_JUN_KINASE_ACTIVITY	41	-0.427997	-1.11366	0.311111	0.757477
GOMF_ACETYLTRANSFERASE_ACTIVITY	70	-0.393757	-1.11344	0.273316	0.716396
GOBP_REGULATION_OF_VIRAL_PROCESS	136	-0.366907	-1.11343	0.2741	0.717617
GOBP_REGULATION_OF_CYCLASE_ACTIVITY	35	-0.437386	-1.11327	0.310245	0.757477
GOBP_REGULATION_OF_DENDRITIC_SPINE_MORPHOGENESIS	39	-0.428058	-1.11323	0.297931	0.745648
GOBP_ORGANIC_CYCLIC_COMPOUND_CATABOLIC_PROCESS	418	-0.340732	-1.11273	0.204312	0.639822
GOBP_POSITIVE_REGULATION_OF_DEFENSE_RESPONSE	242	-0.351923	-1.11256	0.24918	0.692527
GOBP_ENDOSOME_TO_LYSOSOME_TRANSPORT	48	-0.417574	-1.11254	0.29918	0.74734
GOBP_SMALL_GTPASE_MEDIATED_SIGNAL_TRANSDUCTION	458	-0.33961	-1.11204	0.196939	0.631997
GOBP_RESPONSE_TO_PEPTIDE	387	-0.342372	-1.11143	0.214876	0.656803
GOBP_METANEPHRIC_EPITHELIUM_DEVELOPMENT	21	-0.476964	-1.11126	0.340557	0.772021
GOBP_NEGATIVE_REGULATION_OF_NEURON_DIFFERENTIATION	47	-0.417862	-1.11102	0.293956	0.739794
GOBP_MESENCHYMAL_CELL_DEVELOPMENT	75	-0.391584	-1.111	0.269883	0.713752
GOBP_REGULATION_OF_AUTOPHAGY_OF_MITOCHONDRION	33	-0.44082	-1.11038	0.318115	0.76009
GOBP_TOLL_LIKE_RECEPTOR_2_SIGNALING_PATHWAY	17	-0.495459	-1.1101	0.341121	0.772021
GOBP_CELLULAR_RESPONSE_TO_DEXAMETHASONE_STIMULUS	23	-0.469002	-1.11004	0.326687	0.763473
GOMF_PHOSPHATIDYLINOSITOL_PHOSPHATE_PHOSPHATASE_ACTIVITY	30	-0.447079	-1.11001	0.317437	0.76009
GOBP_POSITIVE_REGULATION_OF_CELL_JUNCTION_ASSEMBLY	79	-0.387134	-1.10949	0.264968	0.712659
GOBP_REGULATION_OF_PLASMA_LIPOPROTEIN_PARTICLE_LEVELS	54	-0.409008	-1.109	0.295082	0.740262
GOBP_DIENCEPHALON_DEVELOPMENT	41	-0.426198	-1.10898	0.318056	0.76009
GOBP_REPRODUCTIVE_BEHAVIOR	17	-0.49481	-1.10865	0.341121	0.772021
GOBP_NEGATIVE_REGULATION_OF_RESPONSE_TO_OXIDATIVE_STRESS	18	-0.490994	-1.10847	0.339652	0.772021
GOBP_MITOCHONDRIAL_TRANSPORT	155	-0.359596	-1.10846	0.265607	0.712684
GOBP_REGULATION_OF_PRODUCTION_OF_MOLECULAR_MEDIATOR_OF_IMMUNE_RESPONSE	136	-0.365246	-1.10839	0.281069	0.724526
GOBP_MATERNAL_PROCESS_INVOLVED_IN_FEMALE_PREGNANCY	49	-0.413941	-1.10823	0.294278	0.739794
GOBP_ANTIGEN_PROCESSING_AND_PRESENTATION_OF_PEPTIDE_OR_POLYSACCHARIDE_ANTIGEN_VIA_MHC_CLASS_II	30	-0.446296	-1.10806	0.318927	0.76009
GOBP_NEGATIVE_REGULATION_OF_NEURON_DEATH	162	-0.358712	-1.10731	0.25737	0.702128
GOBP_CELLULAR_RESPONSE_TO_EXTRACELLULAR_STIMULUS	209	-0.352026	-1.10722	0.248894	0.692122
GOBP_MEMORY	91	-0.381018	-1.10655	0.289801	0.736211
GOBP_POSITIVE_REGULATION_OF_STEROID_BIOSYNTHETIC_PROCESS	16	-0.501469	-1.10622	0.361199	0.785066
GOBP_PROTEIN_LOCALIZATION_TO_LYSOSOME	35	-0.434394	-1.10566	0.318903	0.76009
GOBP_ESTABLISHMENT_OF_CELL_POLARITY	128	-0.366906	-1.1053	0.283353	0.728656
GOMF_UDP_GLYCOSYLTRANSFERASE_ACTIVITY	106	-0.37434	-1.10516	0.286414	0.733088
GOBP_REGULATION_OF_RAS_PROTEIN_SIGNAL_TRANSDUCTION	165	-0.358524	-1.10495	0.267123	0.712684
GOBP_PYRIMIDINE_NUCLEOTIDE_METABOLIC_PROCESS	49	-0.412667	-1.10482	0.298365	0.746216
GOBP_ADRENERGIC_RECEPTOR_SIGNALING_PATHWAY	22	-0.470146	-1.10482	0.331269	0.765626
GOBP_RESPONSE_TO_COCAINE	32	-0.439285	-1.10388	0.318248	0.76009
GOBP_HYDROGEN_PEROXIDE_METABOLIC_PROCESS	35	-0.433691	-1.10387	0.321789	0.76009
GOBP_REGULATION_OF_CARDIAC_CONDUCTION	20	-0.477557	-1.10329	0.333858	0.767157
GOBP_CHEMOKINE_PRODUCTION	81	-0.383981	-1.10311	0.288092	0.735864
GOBP_POSITIVE_REGULATION_OF_DNA_BINDING_TRANSCRIPTION_FACTOR_ACTIVITY	227	-0.349039	-1.10302	0.273523	0.716488
GOBP_REGULATION_OF_BICELLULAR_TIGHT_JUNCTION_ASSEMBLY	19	-0.481669	-1.10301	0.342903	0.772139
GOBP_RESPONSE_TO_INTERLEUKIN_6	30	-0.444258	-1.103	0.327869	0.763473
GOBP_NEGATIVE_REGULATION_OF_CYTOKINE_PRODUCTION_INVOLVED_IN_INFLAMMATORY_RESPONSE	20	-0.47727	-1.10263	0.333858	0.767157
GOBP_INNER_EAR_RECEPTOR_CELL_DEVELOPMENT	32	-0.438616	-1.1022	0.319708	0.76009
GOCC_PLASMA_MEMBRANE_RAFT	96	-0.37775	-1.1019	0.300499	0.747416
GOBP_MYD88_DEPENDENT_TOLL_LIKE_RECEPTOR_SIGNALING_PATHWAY	24	-0.459139	-1.10183	0.331307	0.765626
GOCC_MEMBRANE_MICRODOMAIN	280	-0.345132	-1.10174	0.261194	0.707928
GOBP_REGULATION_OF_CELL_PROJECTION_ASSEMBLY	185	-0.353892	-1.10162	0.266517	0.712684
GOBP_RESPONSE_TO_LEAD_ION	19	-0.481033	-1.10156	0.342903	0.772139
GOBP_REGULATION_OF_RESPONSE_TO_OXIDATIVE_STRESS	77	-0.384998	-1.10141	0.285531	0.73121
GOBP_POSITIVE_REGULATION_OF_INTERLEUKIN_12_PRODUCTION	36	-0.430421	-1.10124	0.330472	0.765451
GOBP_REGULATION_OF_CELLULAR_RESPONSE_TO_HEAT	17	-0.491471	-1.10117	0.35514	0.779127
GOBP_POSITIVE_REGULATION_OF_LEUKOCYTE_APOPTOTIC_PROCESS	23	-0.465083	-1.10077	0.337423	0.770579
GOBP_REGULATION_OF_CELLULAR_COMPONENT_SIZE	294	-0.343721	-1.10056	0.246546	0.690273
GOBP_PORE_COMPLEX_ASSEMBLY	19	-0.480497	-1.10033	0.344498	0.772139
GOBP_LOCOMOTORY_BEHAVIOR	139	-0.36098	-1.10028	0.277136	0.720964
GOBP_VESICLE_FUSION_TO_PLASMA_MEMBRANE	18	-0.487056	-1.09958	0.350711	0.776246
GOBP_CERAMIDE_CATABOLIC_PROCESS	18	-0.487012	-1.09948	0.350711	0.776246
GOMF_DYNEIN_COMPLEX_BINDING	17	-0.490692	-1.09942	0.356698	0.780497
GOBP_PROSTANOID_METABOLIC_PROCESS	40	-0.422055	-1.09942	0.328276	0.763473
GOBP_NEGATIVE_REGULATION_OF_CELLULAR_PROTEIN_CATABOLIC_PROCESS	62	-0.399077	-1.09934	0.297987	0.745648
GOMF_POLY_A_BINDING	20	-0.475612	-1.09879	0.340157	0.772021
GOBP_POSITIVE_REGULATION_OF_RESPONSE_TO_EXTERNAL_STIMULUS	363	-0.339972	-1.09765	0.250524	0.694226
GOBP_HISTONE_H3_DEACETYLATION	17	-0.489881	-1.0976	0.358255	0.782313
GOBP_BICARBONATE_TRANSPORT	22	-0.466857	-1.09709	0.342105	0.772139
GOBP_PIGMENT_GRANULE_ORGANIZATION	22	-0.46684	-1.09705	0.342105	0.772139
GOBP_VASCULAR_ASSOCIATED_SMOOTH_MUSCLE_CONTRACTION	23	-0.463355	-1.09668	0.343558	0.772139
GOBP_REGULATION_OF_ASTROCYTE_DIFFERENTIATION	24	-0.456807	-1.09623	0.337386	0.770579
GOMF_POTASSIUM_ION_TRANSMEMBRANE_TRANSPORTER_ACTIVITY	102	-0.373648	-1.0962	0.313968	0.7596
GOBP_MITOTIC_DNA_INTEGRITY_CHECKPOINT_SIGNALING	71	-0.387243	-1.0962	0.316883	0.76009
GOBP_BIOLOGICAL_PROCESS_INVOLVED_IN_INTERACTION_WITH_HOST	161	-0.355162	-1.0956	0.289116	0.735864
GOBP_REGULATION_OF_HEART_RATE	78	-0.38245	-1.09537	0.291188	0.737331
GOBP_SIGNAL_RELEASE	331	-0.339377	-1.0951	0.26178	0.709126
GOBP_REGULATION_OF_NIK_NF_KAPPAB_SIGNALING	88	-0.37785	-1.09507	0.32125	0.76009
GOBP_CELLULAR_EXTRAVASATION	62	-0.397478	-1.09494	0.307383	0.754706
GOBP_NIK_NF_KAPPAB_SIGNALING	113	-0.368599	-1.09481	0.312727	0.758996
GOBP_NEGATIVE_REGULATION_OF_TRANSMEMBRANE_RECEPTOR_PROTEIN_SERINE_THREONINE_KINASE_SIGNALING_PATHWAY	103	-0.37234	-1.09443	0.320988	0.76009
HALLMARK_ESTROGEN_RESPONSE_LATE	181	-0.352519	-1.09429	0.280722	0.724167
GOBP_CLATHRIN_DEPENDENT_ENDOCYTOSIS	43	-0.415014	-1.09342	0.324213	0.762072
GOCC_RUFFLE_MEMBRANE	91	-0.376486	-1.09339	0.308458	0.755837
GOBP_POSITIVE_REGULATION_OF_HISTONE_DEACETYLATION	21	-0.469283	-1.09336	0.352941	0.77726
GOBP_EXOCYTIC_PROCESS	63	-0.395908	-1.093	0.312332	0.758786
GOBP_PROTEIN_LOCALIZATION_TO_SYNAPSE	49	-0.408045	-1.09245	0.311989	0.758786
GOBP_GLIOGENESIS	235	-0.345857	-1.09218	0.285246	0.73121
GOCC_ACTIN_CYTOSKELETON	407	-0.335104	-1.09217	0.251287	0.694679
GOBP_GLANDULAR_EPITHELIAL_CELL_DEVELOPMENT	24	-0.455023	-1.09195	0.343465	0.772139
GOMF_TUMOR_NECROSIS_FACTOR_RECEPTOR_SUPERFAMILY_BINDING	44	-0.41304	-1.09188	0.322931	0.76051
GOBP_STEROL_BIOSYNTHETIC_PROCESS	51	-0.405679	-1.09167	0.32381	0.76185
GOBP_NUCLEOSIDE_PHOSPHATE_CATABOLIC_PROCESS	77	-0.381573	-1.09161	0.308579	0.755837
GOCC_ENDOCYTIC_VESICLE	298	-0.340774	-1.09148	0.265111	0.712659
GOBP_POSTSYNAPTIC_MEMBRANE_ORGANIZATION	28	-0.44174	-1.09116	0.355224	0.779127
GOBP_REGULATION_OF_TELOMERE_CAPPING	25	-0.450198	-1.09063	0.350904	0.776246
GOBP_T_CELL_LINEAGE_COMMITMENT	23	-0.460639	-1.09025	0.34816	0.774568
GOMF_GTPASE_BINDING	261	-0.343483	-1.08978	0.278261	0.722363
GOBP_INTERLEUKIN_1_PRODUCTION	89	-0.375433	-1.08943	0.322055	0.76009
GOBP_GLYCEROLIPID_BIOSYNTHETIC_PROCESS	221	-0.345674	-1.08927	0.294053	0.739794
GOBP_POSITIVE_REGULATION_OF_REGULATED_SECRETORY_PATHWAY	41	-0.418615	-1.08924	0.333333	0.767025
GOBP_PHOSPHOLIPID_CATABOLIC_PROCESS	42	-0.415793	-1.08909	0.324138	0.762072
GOBP_REGULATION_OF_JUN_KINASE_ACTIVITY	55	-0.401404	-1.08899	0.322845	0.76051
GOMF_SH3_DOMAIN_BINDING	116	-0.364379	-1.08889	0.318563	0.76009
GOBP_SYNAPTIC_VESICLE_EXOCYTOSIS	84	-0.375685	-1.08865	0.317839	0.76009
GOBP_TRIGLYCERIDE_CATABOLIC_PROCESS	22	-0.463231	-1.08857	0.356037	0.779544
GOBP_BIOLOGICAL_PROCESS_INVOLVED_IN_SYMBIOTIC_INTERACTION	235	-0.344697	-1.08852	0.288525	0.735864
GOBP_POSITIVE_REGULATION_OF_LEUKOCYTE_MEDIATED_IMMUNITY	115	-0.365604	-1.088	0.316808	0.76009
GOBP_POSITIVE_REGULATION_OF_ION_TRANSMEMBRANE_TRANSPORT	120	-0.363346	-1.08793	0.31497	0.7596
GOBP_REGULATION_OF_NEURON_MIGRATION	31	-0.43597	-1.08793	0.347697	0.774568
GOCC_LUMENAL_SIDE_OF_ENDOPLASMIC_RETICULUM_MEMBRANE	26	-0.446539	-1.08782	0.352324	0.776944
GOBP_POLYAMINE_METABOLIC_PROCESS	17	-0.485429	-1.08763	0.362928	0.785781
GOBP_POSITIVE_REGULATION_OF_HEART_RATE	20	-0.470716	-1.08748	0.355906	0.779544
GOBP_RESPONSE_TO_FATTY_ACID	52	-0.402949	-1.08729	0.326503	0.763473
GOBP_RESPONSE_TO_CORTICOSTEROID	124	-0.361556	-1.08705	0.31629	0.76009
GOBP_RETINA_VASCULATURE_DEVELOPMENT_IN_CAMERA_TYPE_EYE	17	-0.485156	-1.08702	0.366044	0.787388
GOMF_TRANSMEMBRANE_RECEPTOR_PROTEIN_TYROSINE_KINASE_ACTIVITY	57	-0.39889	-1.08692	0.315291	0.7596
GOCC_CLATHRIN_COATED_VESICLE	166	-0.352699	-1.08684	0.289143	0.735864
GOBP_METAL_ION_HOMEOSTASIS	499	-0.330908	-1.08683	0.239594	0.684038
GOBP_NEUTRAL_LIPID_METABOLIC_PROCESS	94	-0.374	-1.08657	0.32	0.76009
GOBP_VASCULAR_ASSOCIATED_SMOOTH_MUSCLE_CELL_MIGRATION	18	-0.481277	-1.08653	0.364929	0.787108
GOMF_INTRAMEMBRANE_LIPID_TRANSPORTER_ACTIVITY	37	-0.421384	-1.08643	0.351199	0.77655
GOBP_MORPHOGENESIS_OF_A_POLARIZED_EPITHELIUM	89	-0.37439	-1.0864	0.325815	0.763473
GOBP_REGULATION_OF_ESTABLISHMENT_OF_PLANAR_POLARITY	52	-0.402532	-1.08616	0.326503	0.763473
GOBP_POSITIVE_REGULATION_OF_TRANSCRIPTION_BY_RNA_POLYMERASE_III	16	-0.492236	-1.08585	0.37224	0.794554
GOBP_REGULATION_OF_ENDOTHELIAL_CELL_DEVELOPMENT	18	-0.480884	-1.08565	0.366509	0.787625
GOBP_MEMBRANE_INVAGINATION	64	-0.390842	-1.08517	0.327152	0.763473
GOBP_HISTONE_H3_K9_TRIMETHYLATION	16	-0.491917	-1.08515	0.373817	0.795816
GOBP_CELL_DIFFERENTIATION_INVOLVED_IN_METANEPHROS_DEVELOPMENT	21	-0.465738	-1.0851	0.356037	0.779544
GOCC_MICROTUBULE_ASSOCIATED_COMPLEX	131	-0.357883	-1.08496	0.318605	0.76009
GOBP_NADP_METABOLIC_PROCESS	31	-0.434647	-1.08463	0.350669	0.776246
GOCC_PHOTORECEPTOR_INNER_SEGMENT	39	-0.416736	-1.08378	0.342069	0.772139
GOBP_REGULATION_OF_EPITHELIAL_CELL_APOPTOTIC_PROCESS	69	-0.384865	-1.08341	0.325945	0.763473
GOBP_REGULATION_OF_FATTY_ACID_OXIDATION	29	-0.435141	-1.08259	0.362018	0.785705
GOMF_PHOSPHATIDYLINOSITOL_3_4_BISPHOSPHATE_BINDING	23	-0.457372	-1.08252	0.360429	0.784286
GOBP_GLYCOSYLCERAMIDE_METABOLIC_PROCESS	16	-0.490667	-1.08239	0.375394	0.796889
GOBP_CELL_CELL_ADHESION_VIA_PLASMA_MEMBRANE_ADHESION_MOLECULES	217	-0.343834	-1.08234	0.306077	0.754362
GOCC_RECYCLING_ENDOSOME_MEMBRANE	85	-0.374108	-1.08168	0.320755	0.76009
GOBP_REGULATION_OF_PROTEIN_LOCALIZATION_TO_CELL_PERIPHERY	109	-0.365254	-1.08153	0.317518	0.76009
GOBP_ANTIGEN_PROCESSING_AND_PRESENTATION_OF_ENDOGENOUS_PEPTIDE_ANTIGEN	19	-0.472153	-1.08122	0.38118	0.801097
GOBP_RESPONSE_TO_STEROID_HORMONE	266	-0.340206	-1.08105	0.300541	0.747416
GOBP_POSITIVE_REGULATION_OF_VASCULATURE_DEVELOPMENT	136	-0.356218	-1.08099	0.317073	0.76009
GOBP_REGULATION_OF_GRANULOCYTE_CHEMOTAXIS	43	-0.410247	-1.08086	0.333789	0.767157
GOBP_PEPTIDYL_SERINE_MODIFICATION	280	-0.338462	-1.08045	0.288913	0.735864
GOBP_NEGATIVE_REGULATION_OF_CHEMOKINE_PRODUCTION	20	-0.467426	-1.07988	0.366929	0.787625
GOBP_HORMONE_TRANSPORT	209	-0.343331	-1.07987	0.304204	0.752062
GOBP_REGULATION_OF_POSTSYNAPSE_ORGANIZATION	67	-0.386117	-1.07977	0.328982	0.763796
GOBP_REGULATION_OF_STEROID_BIOSYNTHETIC_PROCESS	56	-0.397722	-1.07973	0.335616	0.768685
GOBP_RESPONSE_TO_HYDROPEROXIDE	16	-0.48944	-1.07968	0.378549	0.79957
GOMF_PHOSPHOLIPASE_ACTIVITY	81	-0.375818	-1.07965	0.316261	0.76009
GOBP_REGULATION_OF_DEVELOPMENTAL_GROWTH	252	-0.340791	-1.07948	0.298913	0.747207
GOBP_MICROTUBULE_ANCHORING	20	-0.467183	-1.07932	0.366929	0.787625
GOCC_CELL_CELL_CONTACT_ZONE	59	-0.394734	-1.07903	0.321574	0.76009
GOBP_REGULATION_OF_IMMUNE_EFFECTOR_PROCESS	291	-0.337188	-1.07845	0.29349	0.739282
GOBP_EATING_BEHAVIOR	17	-0.481216	-1.07819	0.378505	0.79957
GOMF_BICARBONATE_TRANSMEMBRANE_TRANSPORTER_ACTIVITY	16	-0.488732	-1.07812	0.381703	0.80184
GOMF_PROTEIN_PHOSPHATASE_BINDING	133	-0.355765	-1.07771	0.328688	0.763473
GOBP_RESPONSE_TO_TYPE_I_INTERFERON	55	-0.396952	-1.07691	0.339261	0.772021
GOBP_RESPONSE_TO_AMINO_ACID_STARVATION	43	-0.408703	-1.07679	0.340629	0.772021
GOMF_PROTEIN_KINASE_A_BINDING	43	-0.408673	-1.07671	0.340629	0.772021
GOMF_METALLOCARBOXYPEPTIDASE_ACTIVITY	22	-0.457976	-1.07622	0.379257	0.799787
GOBP_ENDOSOME_ORGANIZATION	71	-0.38018	-1.07621	0.349351	0.77525
GOBP_NEGATIVE_REGULATION_OF_STRESS_ACTIVATED_PROTEIN_KINASE_SIGNALING_CASCADE	44	-0.407091	-1.07615	0.343284	0.772139
GOBP_RESPONSE_TO_CALCIUM_ION	114	-0.361752	-1.07607	0.345783	0.773636
GOCC_DISTAL_AXON	209	-0.342023	-1.07576	0.315265	0.7596
GOBP_INOSITOL_PHOSPHATE_BIOSYNTHETIC_PROCESS	23	-0.454455	-1.07561	0.363497	0.785781
GOBP_RESPONSE_TO_ACTIVITY	49	-0.401683	-1.07542	0.331063	0.765626
GOBP_ANDROGEN_RECEPTOR_SIGNALING_PATHWAY	40	-0.412729	-1.07512	0.362759	0.785781
GOBP_SYNAPTIC_VESICLE_MEMBRANE_ORGANIZATION	23	-0.454245	-1.07512	0.363497	0.785781
GOBP_RESPONSE_TO_INTERFERON_BETA	25	-0.443751	-1.07502	0.371988	0.794554
GOBP_VESICLE_LOCALIZATION	164	-0.348905	-1.0748	0.322286	0.76009
GOBP_SYNAPTIC_VESICLE_RECYCLING	65	-0.387487	-1.07461	0.352863	0.77726
HALLMARK_HEDGEHOG_SIGNALING	34	-0.424447	-1.07459	0.359124	0.783731
GOBP_REGULATION_OF_TRANSLATIONAL_INITIATION	73	-0.380257	-1.07424	0.330709	0.765626
GOBP_REGULATION_OF_CILIUM_ASSEMBLY	73	-0.380175	-1.07401	0.333333	0.767025
GOBP_ENDOTHELIUM_DEVELOPMENT	123	-0.357993	-1.07387	0.340095	0.772021
GOBP_REGULATION_OF_T_CELL_MEDIATED_IMMUNITY	74	-0.378641	-1.07351	0.334641	0.767164
GOCC_NUCLEAR_MEMBRANE	251	-0.338395	-1.07334	0.319957	0.76009
GOCC_CUL2_RING_UBIQUITIN_LIGASE_COMPLEX	18	-0.475398	-1.07326	0.380727	0.800732
GOBP_PRESYNAPSE_ORGANIZATION	42	-0.409381	-1.0723	0.348966	0.775094
GOBP_REGULATION_OF_CELL_KILLING	85	-0.370853	-1.07227	0.334591	0.767164
GOBP_MEMBRANE_LIPID_BIOSYNTHETIC_PROCESS	116	-0.358803	-1.07223	0.350898	0.776246
GOBP_RESPONSE_TO_CADMIUM_ION	50	-0.399328	-1.07212	0.344262	0.772139
GOBP_PIGMENT_METABOLIC_PROCESS	74	-0.378102	-1.07198	0.337255	0.770579
GOMF_SNARE_BINDING	92	-0.368388	-1.07192	0.341191	0.772021
GOBP_REGULATION_OF_DENDRITE_EXTENSION	16	-0.485877	-1.07182	0.388013	0.808478
GOBP_REGULATION_OF_ION_TRANSPORT	489	-0.326543	-1.07168	0.291371	0.737331
GOMF_UBIQUITIN_LIKE_PROTEIN_TRANSFERASE_ACTIVITY	377	-0.330677	-1.07158	0.310166	0.757477
GOBP_GLYCEROLIPID_CATABOLIC_PROCESS	50	-0.399091	-1.07148	0.345628	0.773636
GOBP_REGULATION_OF_INFLAMMATORY_RESPONSE	292	-0.334884	-1.07097	0.3127	0.758996
GOCC_SPECIFIC_GRANULE	130	-0.353438	-1.07079	0.346512	0.773828
GOBP_REGULATION_OF_SUPEROXIDE_METABOLIC_PROCESS	30	-0.431141	-1.07044	0.372578	0.794554
GOBP_REGULATION_OF_ANDROGEN_RECEPTOR_SIGNALING_PATHWAY	27	-0.435282	-1.0701	0.38081	0.800732
GOBP_PROTEIN_DEMETHYLATION	29	-0.429979	-1.06975	0.379822	0.800635
GOBP_REGULATION_OF_HOMOTYPIC_CELL_CELL_ADHESION	32	-0.425695	-1.06973	0.362044	0.785705
GOCC_NEURON_PROJECTION_CYTOPLASM	77	-0.373798	-1.06937	0.338028	0.771337
GOCC_SIDE_OF_MEMBRANE	483	-0.325669	-1.06919	0.294715	0.740097
GOBP_WATER_HOMEOSTASIS	49	-0.399317	-1.06908	0.340599	0.772021
GOBP_REGULATION_OF_SYNAPTIC_TRANSMISSION_GLUTAMATERGIC	48	-0.401034	-1.06847	0.344262	0.772139
GOBP_RESPONSE_TO_VIRUS	318	-0.331623	-1.06787	0.313684	0.7596
GOBP_ADHERENS_JUNCTION_ORGANIZATION	42	-0.407351	-1.06698	0.365517	0.787388
GOBP_INFLAMMASOME_COMPLEX_ASSEMBLY	18	-0.47239	-1.06647	0.388626	0.808801
GOMF_ATP_HYDROLYSIS_ACTIVITY	280	-0.33404	-1.06633	0.321962	0.76009
GOMF_SINGLE_STRANDED_DNA_BINDING	99	-0.364501	-1.06632	0.350438	0.776246
GOBP_LIPOPOLYSACCHARIDE_MEDIATED_SIGNALING_PATHWAY	56	-0.392691	-1.06607	0.354795	0.778902
GOBP_NEGATIVE_REGULATION_OF_NEURON_APOPTOTIC_PROCESS	111	-0.359068	-1.06568	0.347138	0.773828
GOMF_2_OXOGLUTARATE_DEPENDENT_DIOXYGENASE_ACTIVITY	50	-0.396886	-1.06556	0.353825	0.77851
GOBP_ESTABLISHMENT_OF_EPITHELIAL_CELL_POLARITY	31	-0.426999	-1.06554	0.375929	0.796889
GOBP_REGULATION_OF_MICROTUBULE_BASED_MOVEMENT	27	-0.433296	-1.06522	0.38081	0.800732
GOMF_CALCIUM_DEPENDENT_PHOSPHOLIPID_BINDING	40	-0.408902	-1.06515	0.371034	0.793324
GOBP_REGULATION_OF_OSTEOCLAST_DIFFERENTIATION	51	-0.395794	-1.06507	0.365986	0.787388
GOBP_RESPONSE_TO_MECHANICAL_STIMULUS	160	-0.345177	-1.06492	0.337117	0.770579
GOBP_NEGATIVE_REGULATION_OF_UBIQUITIN_DEPENDENT_PROTEIN_CATABOLIC_PROCESS	42	-0.406525	-1.06481	0.368276	0.789069
GOBP_TRANSITION_METAL_ION_HOMEOSTASIS	117	-0.356321	-1.06479	0.367665	0.788517
GOMF_STEROID_DEHYDROGENASE_ACTIVITY	28	-0.430871	-1.06431	0.379104	0.799787
GOCC_MITOTIC_SPINDLE	133	-0.351244	-1.06402	0.360046	0.784286
GOBP_LIPID_DROPLET_ORGANIZATION	20	-0.460535	-1.06396	0.393701	0.812965
GOBP_ANTIGEN_PROCESSING_AND_PRESENTATION_OF_PEPTIDE_ANTIGEN	56	-0.391691	-1.06336	0.360274	0.784286
GOBP_ENDOCRINE_PANCREAS_DEVELOPMENT	33	-0.422062	-1.06313	0.369661	0.790731
GOBP_NEGATIVE_REGULATION_OF_HISTONE_METHYLATION	20	-0.46007	-1.06289	0.39685	0.815914
GOBP_NEGATIVE_REGULATION_OF_RESPONSE_TO_ENDOPLASMIC_RETICULUM_STRESS	37	-0.412207	-1.06277	0.38646	0.80634
GOMF_BASAL_TRANSCRIPTION_MACHINERY_BINDING	51	-0.394626	-1.06193	0.37551	0.796889
GOBP_MEMBRANE_DEPOLARIZATION	62	-0.38546	-1.06183	0.363758	0.785961
GOBP_REGULATION_OF_LIPOPOLYSACCHARIDE_MEDIATED_SIGNALING_PATHWAY	21	-0.455514	-1.06128	0.399381	0.817701
GOBP_ENDOCYTOSIS	492	-0.323278	-1.06073	0.313327	0.7596
GOBP_MAMMARY_GLAND_ALVEOLUS_DEVELOPMENT	18	-0.469751	-1.06051	0.394945	0.813695
GOMF_STEROID_BINDING	80	-0.369027	-1.06004	0.359593	0.784191
GOBP_NEGATIVE_REGULATION_OF_MITOCHONDRION_ORGANIZATION	43	-0.402317	-1.05997	0.372093	0.794554
HALLMARK_ANDROGEN_RESPONSE	93	-0.363678	-1.05992	0.360248	0.784286
GOBP_T_HELPER_17_CELL_DIFFERENTIATION	23	-0.447714	-1.05966	0.381902	0.80184
GOCC_ANCHORED_COMPONENT_OF_EXTERNAL_SIDE_OF_PLASMA_MEMBRANE	16	-0.480285	-1.05949	0.411672	0.827577
GOBP_REGULATION_OF_PRESYNAPSE_ORGANIZATION	26	-0.434746	-1.05909	0.388306	0.808478
GOCC_DENSE_CORE_GRANULE	16	-0.480064	-1.059	0.411672	0.827577
GOBP_ACUTE_INFLAMMATORY_RESPONSE_TO_ANTIGENIC_STIMULUS	19	-0.462183	-1.05839	0.411483	0.827577
GOMF_AMYLOID_BETA_BINDING	78	-0.369087	-1.0571	0.36143	0.785066
GOBP_ENDOPLASMIC_RETICULUM_ORGANIZATION	65	-0.381121	-1.05695	0.363515	0.785781
GOCC_INTRINSIC_COMPONENT_OF_POSTSYNAPTIC_MEMBRANE	81	-0.367762	-1.05651	0.361076	0.785066
GOBP_DETECTION_OF_ABIOTIC_STIMULUS	76	-0.371435	-1.05632	0.363165	0.785781
GOBP_NEGATIVE_REGULATION_OF_CELLULAR_MACROMOLECULE_BIOSYNTHETIC_PROCESS	215	-0.335494	-1.05592	0.356906	0.780497
GOBP_NEGATIVE_REGULATION_OF_CATABOLIC_PROCESS	261	-0.332716	-1.05562	0.354348	0.778902
GOBP_NEGATIVE_REGULATION_OF_NEURON_PROJECTION_DEVELOPMENT	118	-0.353041	-1.05532	0.380838	0.800732
GOBP_ENTEROENDOCRINE_CELL_DIFFERENTIATION	23	-0.445792	-1.05511	0.392638	0.811661
GOMF_INOSITOL_PHOSPHATE_PHOSPHATASE_ACTIVITY	17	-0.470743	-1.05472	0.422118	0.836445
GOBP_REGULATION_OF_BIOLOGICAL_PROCESS_INVOLVED_IN_SYMBIOTIC_INTERACTION	45	-0.397729	-1.05471	0.368564	0.789069
GOMF_EXOGENOUS_PROTEIN_BINDING	65	-0.380311	-1.05471	0.366178	0.787388
GOBP_RETINA_DEVELOPMENT_IN_CAMERA_TYPE_EYE	115	-0.354373	-1.05458	0.376058	0.796889
GOBP_EPITHELIAL_CELL_DIFFERENTIATION	492	-0.321401	-1.05457	0.328586	0.763473
GOBP_VIRAL_PROCESS	364	-0.32664	-1.05354	0.345952	0.773636
GOBP_NEGATIVE_REGULATION_OF_VIRAL_LIFE_CYCLE	22	-0.448092	-1.05299	0.410217	0.827577
GOCC_TRANS_GOLGI_NETWORK_MEMBRANE	83	-0.364669	-1.05282	0.368488	0.789069
GOBP_POSITIVE_REGULATION_OF_PROTEIN_DEACETYLATION	27	-0.428207	-1.05271	0.391304	0.810606
GOBP_TOLERANCE_INDUCTION	26	-0.432082	-1.0526	0.394303	0.813678
GOBP_LYSOSOMAL_PROTEIN_CATABOLIC_PROCESS	17	-0.469507	-1.05195	0.428349	0.842004
GOBP_NEGATIVE_REGULATION_OF_ENDOTHELIAL_CELL_PROLIFERATION	32	-0.418554	-1.05178	0.385401	0.805497
GOMF_SULFURIC_ESTER_HYDROLASE_ACTIVITY	15	-0.482811	-1.0517	0.425837	0.838389
GOBP_NEUROTRANSMITTER_SECRETION	111	-0.354043	-1.05077	0.367844	0.788558
GOCC_TRANS_GOLGI_NETWORK	213	-0.33356	-1.0505	0.366042	0.787388
GOBP_PROTEIN_LOCALIZATION_TO_CELL_JUNCTION	74	-0.370487	-1.05039	0.383007	0.802878
GOBP_EPITHELIAL_CELL_APOPTOTIC_PROCESS	91	-0.36159	-1.05013	0.374378	0.795978
GOBP_POSITIVE_REGULATION_OF_INTERLEUKIN_1_PRODUCTION	59	-0.384121	-1.05002	0.385346	0.805497
GOBP_POSITIVE_REGULATION_OF_DEVELOPMENTAL_GROWTH	124	-0.349131	-1.0497	0.387634	0.808446
GOMF_PROTEIN_TYROSINE_KINASE_ACTIVITY	130	-0.346432	-1.04956	0.382558	0.802622
GOBP_BLASTODERM_SEGMENTATION	18	-0.464712	-1.04914	0.412322	0.827577
GOBP_TRIGLYCERIDE_METABOLIC_PROCESS	71	-0.37051	-1.04883	0.38961	0.809482
GOBP_REGULATION_OF_ESTABLISHMENT_OF_PROTEIN_LOCALIZATION	414	-0.321011	-1.0488	0.351434	0.776722
GOBP_NEGATIVE_REGULATION_OF_BMP_SIGNALING_PATHWAY	43	-0.397999	-1.04859	0.395349	0.814187
GOBP_PROTEIN_LIPID_COMPLEX_SUBUNIT_ORGANIZATION	36	-0.409706	-1.04824	0.391989	0.810999
GOBP_MYELOID_LEUKOCYTE_MEDIATED_IMMUNITY	91	-0.360829	-1.04792	0.375622	0.796889
GOBP_REGULATION_OF_INTRACELLULAR_TRANSPORT	278	-0.328363	-1.04772	0.366738	0.787625
GOBP_DEFENSE_RESPONSE_TO_GRAM_POSITIVE_BACTERIUM	55	-0.386119	-1.04752	0.391245	0.810606
GOBP_BLOOD_VESSEL_ENDOTHELIAL_CELL_PROLIFERATION_INVOLVED_IN_SPROUTING_ANGIOGENESIS	19	-0.457402	-1.04744	0.424242	0.83804
GOBP_POSITIVE_REGULATION_OF_PRODUCTION_OF_MOLECULAR_MEDIATOR_OF_IMMUNE_RESPONSE	97	-0.358699	-1.04699	0.3725	0.794554
GOBP_GLYCOSPHINGOLIPID_BIOSYNTHETIC_PROCESS	26	-0.429645	-1.04666	0.401799	0.819923
GOBP_T_CELL_MEDIATED_CYTOTOXICITY	43	-0.397243	-1.0466	0.398085	0.816746
GOBP_CELL_MATURATION	132	-0.345574	-1.04631	0.39627	0.815062
GOBP_REGULATION_OF_LYSOSOMAL_LUMEN_PH	15	-0.480152	-1.0459	0.432217	0.843696
GOBP_POSITIVE_REGULATION_OF_RECEPTOR_SIGNALING_PATHWAY_VIA_STAT	34	-0.41306	-1.04576	0.391241	0.810606
GOCC_CELL_CORTEX	255	-0.329606	-1.04506	0.372421	0.794554
GOBP_CELLULAR_OXIDANT_DETOXIFICATION	74	-0.368576	-1.04498	0.394771	0.813678
GOBP_REGULATION_OF_MITOCHONDRION_ORGANIZATION	127	-0.346696	-1.04469	0.391972	0.810999
GOBP_SENSORY_PERCEPTION	322	-0.324655	-1.04442	0.384615	0.805222
GOBP_APICAL_JUNCTION_ASSEMBLY	64	-0.376114	-1.04427	0.382781	0.802748
GOMF_ION_GATED_CHANNEL_ACTIVITY	31	-0.418463	-1.04424	0.401189	0.819017
GOBP_NEGATIVE_REGULATION_OF_ACTIN_FILAMENT_BUNDLE_ASSEMBLY	27	-0.424712	-1.04412	0.398801	0.817533
GOBP_REGULATION_OF_ION_TRANSMEMBRANE_TRANSPORT	346	-0.322827	-1.04349	0.378914	0.79975
GOBP_RESPONSE_TO_ALCOHOL	189	-0.335285	-1.04282	0.395951	0.814744
GOBP_REGULATION_OF_ARP2_3_COMPLEX_MEDIATED_ACTIN_NUCLEATION	18	-0.4619	-1.04279	0.423381	0.837909
GOBP_MECHANORECEPTOR_DIFFERENTIATION	46	-0.392231	-1.04271	0.389116	0.809248
GOBP_VENTRICULAR_CARDIAC_MUSCLE_CELL_MEMBRANE_REPOLARIZATION	22	-0.443599	-1.04243	0.425697	0.838389
GOBP_PROTEIN_LOCALIZATION_TO_VACUOLE	57	-0.382511	-1.04229	0.397835	0.816574
GOBP_NEGATIVE_REGULATION_OF_ATP_METABOLIC_PROCESS	26	-0.427817	-1.04221	0.403298	0.820537
GOBP_PEPTIDE_ANTIGEN_ASSEMBLY_WITH_MHC_PROTEIN_COMPLEX	18	-0.461453	-1.04178	0.424961	0.83804
GOBP_SMOOTH_MUSCLE_CELL_PROLIFERATION	124	-0.346473	-1.04171	0.397146	0.816181
GOBP_PHOSPHOLIPID_METABOLIC_PROCESS	320	-0.323568	-1.04169	0.386316	0.80634
GOBP_CELLULAR_RESPONSE_TO_TOPOLOGICALLY_INCORRECT_PROTEIN	104	-0.354192	-1.0416	0.385185	0.805497
GOBP_CELLULAR_RESPONSE_TO_KETONE	81	-0.36257	-1.0416	0.384123	0.804533
GOBP_NUCLEOSIDE_MONOPHOSPHATE_CATABOLIC_PROCESS	17	-0.464862	-1.04155	0.439252	0.847897
GOBP_VASODILATION	36	-0.406934	-1.04115	0.403433	0.820537
GOBP_LATE_ENDOSOME_TO_VACUOLE_TRANSPORT	23	-0.439665	-1.04061	0.420245	0.835399
GOBP_UBIQUITIN_DEPENDENT_PROTEIN_CATABOLIC_PROCESS_VIA_THE_MULTIVESICULAR_BODY_SORTING_PATHWAY	30	-0.418931	-1.04012	0.412817	0.827577
GOBP_REGULATION_OF_CELL_JUNCTION_ASSEMBLY	163	-0.33729	-1.03982	0.380844	0.800732
GOBP_MONOCYTE_CHEMOTACTIC_PROTEIN_1_PRODUCTION	17	-0.463855	-1.03929	0.442368	0.850189
GOBP_POSITIVE_REGULATION_OF_T_CELL_MEDIATED_IMMUNITY	50	-0.387094	-1.03927	0.404372	0.821088
GOMF_PHOSPHOLIPID_TRANSPORTER_ACTIVITY	53	-0.383751	-1.03879	0.403005	0.820537
GOBP_TRANSCYTOSIS	19	-0.453514	-1.03854	0.430622	0.843204
GOBP_HOMOPHILIC_CELL_ADHESION_VIA_PLASMA_MEMBRANE_ADHESION_MOLECULES	136	-0.342187	-1.03842	0.398374	0.816999
GOBP_PROTEIN_QUALITY_CONTROL_FOR_MISFOLDED_OR_INCOMPLETELY_SYNTHESIZED_PROTEINS	25	-0.428488	-1.03804	0.417169	0.832308
GOBP_REGULATION_OF_AMPA_RECEPTOR_ACTIVITY	15	-0.476403	-1.03774	0.435407	0.845727
GOCC_SITE_OF_POLARIZED_GROWTH	145	-0.339441	-1.03767	0.391705	0.810999
GOBP_NEURON_PROJECTION_ORGANIZATION	77	-0.362697	-1.03761	0.403329	0.820537
GOMF_HELICASE_ACTIVITY	139	-0.340394	-1.03753	0.393764	0.812965
GOBP_REGULATION_OF_NEURAL_PRECURSOR_CELL_PROLIFERATION	59	-0.379465	-1.03729	0.400271	0.818163
GOBP_ESTABLISHMENT_OF_EPITHELIAL_CELL_APICAL_BASAL_POLARITY	17	-0.462906	-1.03716	0.448598	0.852929
GOBP_DEMETHYLATION	61	-0.378443	-1.03685	0.410256	0.827577
GOCC_DNA_PACKAGING_COMPLEX	34	-0.409434	-1.03658	0.40292	0.820537
GOBP_CELLULAR_RESPONSE_TO_ATP	16	-0.469845	-1.03646	0.438486	0.847897
GOCC_ER_TO_GOLGI_TRANSPORT_VESICLE_MEMBRANE	58	-0.379915	-1.0363	0.414865	0.828504
GOBP_ENDOMEMBRANE_SYSTEM_ORGANIZATION	415	-0.317261	-1.03625	0.38809	0.808478
GOBP_POSITIVE_REGULATION_OF_POTASSIUM_ION_TRANSMEMBRANE_TRANSPORTER_ACTIVITY	16	-0.469437	-1.03556	0.438486	0.847897
GOBP_REGULATION_OF_HORMONE_SECRETION	166	-0.335918	-1.03513	0.386286	0.80634
GOBP_NEGATIVE_REGULATION_OF_RNA_CATABOLIC_PROCESS	57	-0.379755	-1.03478	0.410014	0.827577
GOBP_RAS_PROTEIN_SIGNAL_TRANSDUCTION	312	-0.321678	-1.03471	0.409043	0.826821
GOBP_POTASSIUM_ION_TRANSPORT	166	-0.335777	-1.03469	0.386286	0.80634
GOMF_MANNOSE_BINDING	15	-0.474807	-1.03426	0.441786	0.849412
GOBP_NEGATIVE_REGULATION_OF_PROTEIN_BINDING	80	-0.360011	-1.03414	0.402795	0.820537
GOBP_SCHWANN_CELL_DIFFERENTIATION	33	-0.410518	-1.03405	0.400589	0.818472
GOBP_CELL_FATE_DETERMINATION	29	-0.415585	-1.03394	0.421365	0.835657
GOBP_REGULATION_OF_HEART_CONTRACTION	153	-0.335304	-1.03392	0.403628	0.820551
GOBP_NEGATIVE_REGULATION_OF_TRANSFORMING_GROWTH_FACTOR_BETA_RECEPTOR_SIGNALING_PATHWAY	64	-0.372366	-1.03387	0.407947	0.826166
GOBP_T_CELL_HOMEOSTASIS	37	-0.400932	-1.0337	0.417489	0.832611
GOBP_POSITIVE_REGULATION_OF_CELL_DIVISION	66	-0.370969	-1.03205	0.406332	0.82405
GOBP_EYE_MORPHOGENESIS	120	-0.344561	-1.03169	0.408383	0.826166
GOMF_SYNTAXIN_BINDING	59	-0.377364	-1.03155	0.408412	0.826166
GOBP_FOREBRAIN_DEVELOPMENT	277	-0.323383	-1.03152	0.409382	0.827166
GOBP_POSITIVE_REGULATION_OF_KINASE_ACTIVITY	402	-0.316645	-1.03152	0.390545	0.810606
GOBP_HORMONE_BIOSYNTHETIC_PROCESS	50	-0.384188	-1.03147	0.416667	0.831644
GOMF_TRIGLYCERIDE_LIPASE_ACTIVITY	16	-0.46747	-1.03122	0.443218	0.850826
GOBP_NEGATIVE_REGULATION_OF_MACROAUTOPHAGY	33	-0.409271	-1.03091	0.405007	0.82204
GOBP_ACTIN_FILAMENT_BUNDLE_ORGANIZATION	142	-0.337636	-1.03089	0.410817	0.827577
GOBP_NEGATIVE_REGULATION_OF_CELLULAR_CATABOLIC_PROCESS	214	-0.327576	-1.03044	0.41768	0.832652
GOBP_LAMELLIPODIUM_MORPHOGENESIS	16	-0.466788	-1.02971	0.444795	0.851728
GOBP_CELLULAR_RESPONSE_TO_FATTY_ACID	30	-0.414691	-1.0296	0.424739	0.83804
GOMF_ISOMERASE_ACTIVITY	141	-0.337777	-1.02953	0.412514	0.827577
GOBP_PROTEIN_K48_LINKED_DEUBIQUITINATION	27	-0.418726	-1.0294	0.410795	0.827577
GOMF_MHC_PROTEIN_COMPLEX_BINDING	32	-0.409588	-1.02925	0.418978	0.834481
GOMF_CARGO_RECEPTOR_ACTIVITY	66	-0.369911	-1.0291	0.411609	0.827577
GOBP_REGULATION_OF_REGULATED_SECRETORY_PATHWAY	115	-0.345812	-1.0291	0.400242	0.818163
GOMF_CATION_CATION_ANTIPORTER_ACTIVITY	18	-0.455511	-1.02836	0.440758	0.849387
GOBP_RETINA_HOMEOSTASIS	50	-0.382941	-1.02812	0.422131	0.836445
GOMF_CHEMOATTRACTANT_ACTIVITY	24	-0.428409	-1.02808	0.43465	0.845432
GOMF_O_ACYLTRANSFERASE_ACTIVITY	41	-0.395097	-1.02805	0.423611	0.838028
GOBP_ATP_METABOLIC_PROCESS	202	-0.32936	-1.028	0.420225	0.835399
GOBP_MYELOID_LEUKOCYTE_CYTOKINE_PRODUCTION	30	-0.414001	-1.02788	0.424739	0.83804
GOBP_REGULATION_OF_CENTRIOLE_REPLICATION	18	-0.455192	-1.02764	0.445498	0.851728
GOBP_REGULATION_OF_HEMATOPOIETIC_PROGENITOR_CELL_DIFFERENTIATION	33	-0.407766	-1.02712	0.413844	0.827869
GOMF_SIALIC_ACID_BINDING	16	-0.46555	-1.02698	0.446372	0.851728
GOCC_PRESYNAPTIC_ACTIVE_ZONE_MEMBRANE	22	-0.436975	-1.02687	0.442724	0.850211
GOMF_TRANSITION_METAL_ION_TRANSMEMBRANE_TRANSPORTER_ACTIVITY	33	-0.407636	-1.02679	0.413844	0.827869
GOBP_RIBOSE_PHOSPHATE_BIOSYNTHETIC_PROCESS	138	-0.337151	-1.02615	0.419169	0.834481
GOCC_LIPID_DROPLET	85	-0.354832	-1.02594	0.412579	0.827577
GOBP_RESPONSE_TO_MISFOLDED_PROTEIN	22	-0.436528	-1.02582	0.44582	0.851728
GOBP_REGULATION_OF_RESPIRATORY_GASEOUS_EXCHANGE	15	-0.470519	-1.02492	0.449761	0.852969
GOBP_REGULATION_OF_AMYLOID_PRECURSOR_PROTEIN_CATABOLIC_PROCESS	38	-0.397285	-1.02442	0.429371	0.842648
GOBP_GOLGI_VESICLE_TRANSPORT	272	-0.321454	-1.02361	0.431183	0.843696
GOBP_POSITIVE_REGULATION_OF_CELLULAR_COMPONENT_BIOGENESIS	402	-0.314203	-1.02356	0.421377	0.835657
GOCC_FIBRILLAR_CENTER	126	-0.339465	-1.0228	0.431604	0.843696
GOBP_LATE_ENDOSOME_TO_VACUOLE_TRANSPORT_VIA_MULTIVESICULAR_BODY_SORTING_PATHWAY	17	-0.456397	-1.02258	0.461059	0.861227
GOBP_NON_CANONICAL_WNT_SIGNALING_PATHWAY	68	-0.364467	-1.02253	0.424282	0.83804
GOBP_NEGATIVE_REGULATION_OF_SIGNALING_RECEPTOR_ACTIVITY	39	-0.393118	-1.02236	0.431724	0.843696
GOBP_NEUROMUSCULAR_JUNCTION_DEVELOPMENT	38	-0.39645	-1.02227	0.432168	0.843696
GOBP_NEGATIVE_REGULATION_OF_PROTEASOMAL_PROTEIN_CATABOLIC_PROCESS	39	-0.393005	-1.02207	0.431724	0.843696
GOBP_EMBRYONIC_BRAIN_DEVELOPMENT	16	-0.463155	-1.0217	0.452681	0.854056
GOBP_NEGATIVE_REGULATION_OF_T_CELL_APOPTOTIC_PROCESS	18	-0.452528	-1.02163	0.454976	0.856365
GOBP_REGULATION_OF_CELL_SIZE	156	-0.331469	-1.0216	0.437998	0.847897
GOBP_CARDIAC_MUSCLE_CELL_ACTION_POTENTIAL_INVOLVED_IN_CONTRACTION	42	-0.389877	-1.02121	0.41931	0.834481
GOBP_TRANSFORMING_GROWTH_FACTOR_BETA_RECEPTOR_SIGNALING_PATHWAY	169	-0.330097	-1.02057	0.430682	0.843204
GOBP_INTRACELLULAR_ESTROGEN_RECEPTOR_SIGNALING_PATHWAY	41	-0.392213	-1.02055	0.429167	0.842619
GOBP_NEGATIVE_REGULATION_OF_TELOMERE_MAINTENANCE	28	-0.413146	-1.02053	0.428358	0.842004
GOBP_PROTEIN_PROCESSING	196	-0.327536	-1.02036	0.445444	0.851728
GOBP_NEGATIVE_REGULATION_OF_VASCULATURE_DEVELOPMENT	79	-0.355902	-1.01998	0.430573	0.843204
GOBP_CELLULAR_RESPONSE_TO_LEPTIN_STIMULUS	15	-0.468077	-1.0196	0.45933	0.860938
GOBP_POSITIVE_REGULATION_OF_MUSCLE_CONTRACTION	32	-0.405675	-1.01942	0.436496	0.846507
GOBP_RESPONSE_TO_DEXAMETHASONE	36	-0.398435	-1.0194	0.429185	0.842619
GOBP_RESPONSE_TO_TUMOR_NECROSIS_FACTOR	201	-0.326815	-1.01926	0.448819	0.852929
GOBP_HEMATOPOIETIC_PROGENITOR_CELL_DIFFERENTIATION	106	-0.345222	-1.01919	0.433293	0.843952
GOBP_POSITIVE_REGULATION_OF_CYTOKINE_PRODUCTION	388	-0.31382	-1.01887	0.439628	0.848237
GOBP_ACTIVATION_OF_CYSTEINE_TYPE_ENDOPEPTIDASE_ACTIVITY_INVOLVED_IN_APOPTOTIC_PROCESS	75	-0.359039	-1.01866	0.448501	0.852929
GOBP_RECEPTOR_CLUSTERING	47	-0.383083	-1.01855	0.414835	0.828504
GOBP_NEGATIVE_REGULATION_OF_VIRAL_GENOME_REPLICATION	49	-0.380415	-1.01847	0.438692	0.847897
GOBP_REGULATION_OF_AEROBIC_RESPIRATION	27	-0.414133	-1.01811	0.430285	0.843204
GOCC_AUTOPHAGOSOME	102	-0.347006	-1.01804	0.422744	0.836986
GOBP_NEGATIVE_REGULATION_OF_EXTRINSIC_APOPTOTIC_SIGNALING_PATHWAY	82	-0.353237	-1.01803	0.412437	0.827577
GOBP_ACTIVATION_OF_GTPASE_ACTIVITY	100	-0.347416	-1.01756	0.414179	0.828022
GOBP_REGULATION_OF_MACROPHAGE_CHEMOTAXIS	25	-0.420007	-1.0175	0.445783	0.851728
GOBP_SELECTIVE_AUTOPHAGY	66	-0.365636	-1.01721	0.42876	0.842458
GOBP_NUCLEOSIDE_CATABOLIC_PROCESS	23	-0.429555	-1.01668	0.455521	0.856472
GOBP_PROTEIN_TARGETING_TO_VACUOLE	37	-0.39426	-1.0165	0.434415	0.845432
GOBP_PROTEIN_LOCALIZATION_TO_GOLGI_APPARATUS	26	-0.417178	-1.01629	0.425787	0.838389
GOBP_RESPONSE_TO_ANGIOTENSIN	24	-0.423341	-1.01592	0.469605	0.868429
GOBP_REGULATION_OF_B_CELL_PROLIFERATION	54	-0.374679	-1.01592	0.445355	0.851728
GOBP_NEGATIVE_REGULATION_OF_SMOOTHENED_SIGNALING_PATHWAY	29	-0.408227	-1.01563	0.446588	0.851728
GOMF_STEROID_HORMONE_RECEPTOR_ACTIVITY	20	-0.439615	-1.01563	0.469291	0.868365
GOBP_EPITHELIAL_CELL_DEVELOPMENT	182	-0.326487	-1.015	0.449438	0.852969
GOBP_NUCLEOBASE_CONTAINING_SMALL_MOLECULE_CATABOLIC_PROCESS	28	-0.410808	-1.01475	0.441791	0.849412
GOBP_REGULATION_OF_DNA_BINDING_TRANSCRIPTION_FACTOR_ACTIVITY	365	-0.314275	-1.01456	0.451309	0.853337
GOBP_ACTIVATION_OF_PROTEIN_KINASE_B_ACTIVITY	27	-0.412656	-1.01448	0.43928	0.847897
GOBP_REGULATION_OF_VIRAL_ENTRY_INTO_HOST_CELL	36	-0.39644	-1.0143	0.436338	0.846507
GOBP_POSITIVE_REGULATION_OF_TRANSMEMBRANE_TRANSPORT	155	-0.329038	-1.01427	0.446084	0.851728
GOBP_REGULATION_OF_EXTRINSIC_APOPTOTIC_SIGNALING_PATHWAY_IN_ABSENCE_OF_LIGAND	34	-0.400457	-1.01385	0.436496	0.846507
GOBP_RECEPTOR_MEDIATED_ENDOCYTOSIS	208	-0.322867	-1.01305	0.453229	0.854056
GOBP_REGULATION_OF_TRANSMEMBRANE_TRANSPORT	412	-0.310167	-1.01245	0.45641	0.857097
GOBP_STEROID_HORMONE_BIOSYNTHETIC_PROCESS	32	-0.402768	-1.01212	0.440876	0.849387
GOBP_REGULATION_OF_PROTEIN_CONTAINING_COMPLEX_DISASSEMBLY	104	-0.343895	-1.01132	0.440741	0.849387
GOBP_NEGATIVE_REGULATION_OF_OSTEOBLAST_DIFFERENTIATION	37	-0.392101	-1.01093	0.444288	0.851728
GOBP_GLUCOSE_IMPORT	59	-0.369738	-1.0107	0.443691	0.851402
GOBP_POSITIVE_REGULATION_OF_PROTEIN_SECRETION	101	-0.345142	-1.01017	0.432836	0.843696
GOBP_NEGATIVE_REGULATION_OF_CELL_GROWTH	160	-0.327411	-1.01011	0.450624	0.852969
GOBP_NEGATIVE_REGULATION_OF_REGULATED_SECRETORY_PATHWAY	22	-0.429841	-1.0101	0.4613	0.861351
GOMF_ELECTRON_TRANSFER_ACTIVITY	103	-0.343478	-1.0096	0.438272	0.847897
GOMF_TELOMERIC_DNA_BINDING	33	-0.400675	-1.00926	0.43299	0.843696
GOBP_NEGATIVE_REGULATION_OF_ENDOPLASMIC_RETICULUM_STRESS_INDUCED_INTRINSIC_APOPTOTIC_SIGNALING_PATHWAY	16	-0.457493	-1.00921	0.468454	0.867795
GOBP_SIGNAL_TRANSDUCTION_INVOLVED_IN_REGULATION_OF_GENE_EXPRESSION	16	-0.457214	-1.00859	0.470032	0.868429
GOMF_PURINE_NUCLEOTIDE_TRANSMEMBRANE_TRANSPORTER_ACTIVITY	18	-0.446749	-1.00858	0.462875	0.862655
GOBP_NEGATIVE_REGULATION_OF_DEVELOPMENTAL_GROWTH	90	-0.347344	-1.00807	0.436409	0.846507
GOCC_NEURON_SPINE	136	-0.332055	-1.00767	0.457607	0.858519
GOBP_POSITIVE_REGULATION_OF_BLOOD_PRESSURE	24	-0.419894	-1.00765	0.487842	0.877341
GOBP_NUCLEOTIDE_TRANSMEMBRANE_TRANSPORT	17	-0.449681	-1.00753	0.47352	0.871277
GOBP_NUCLEOSIDE_TRIPHOSPHATE_METABOLIC_PROCESS	73	-0.356376	-1.00677	0.461942	0.861525
GOBP_POSTSYNAPTIC_SPECIALIZATION_ORGANIZATION	30	-0.405268	-1.0062	0.454545	0.855881
GOBP_REGULATION_OF_RHO_PROTEIN_SIGNAL_TRANSDUCTION	74	-0.354791	-1.00589	0.456209	0.857046
GOBP_PHOSPHOLIPID_BIOSYNTHETIC_PROCESS	232	-0.317981	-1.00552	0.463468	0.862779
GOBP_NEGATIVE_REGULATION_OF_NATURAL_KILLER_CELL_MEDIATED_IMMUNITY	18	-0.445221	-1.00513	0.470774	0.869149
GOBP_REGULATION_OF_CELLULAR_RESPIRATION	41	-0.386285	-1.00512	0.45	0.852969
GOBP_POSITIVE_REGULATION_OF_TRANSLATIONAL_INITIATION	25	-0.414838	-1.00497	0.463855	0.862848
GOBP_INTERLEUKIN_8_PRODUCTION	68	-0.358134	-1.00476	0.451697	0.853337
GOBP_REGULATION_OF_CYTOKINESIS	73	-0.355592	-1.00456	0.465879	0.864283
GOBP_MYELOID_DENDRITIC_CELL_ACTIVATION	25	-0.414224	-1.00349	0.465361	0.864283
GOBP_RESPONSE_TO_IRON_ION	27	-0.408138	-1.00337	0.448276	0.852929
GOBP_POSITIVE_REGULATION_OF_PLASMA_MEMBRANE_BOUNDED_CELL_PROJECTION_ASSEMBLY	85	-0.346976	-1.00323	0.450314	0.852969
GOBP_REGULATION_OF_PROTEIN_DEPOLYMERIZATION	72	-0.355812	-1.00283	0.463351	0.862779
GOBP_NEGATIVE_REGULATION_OF_CELL_ADHESION	245	-0.317016	-1.00233	0.480958	0.875795
GOMF_ORGANOPHOSPHATE_ESTER_TRANSMEMBRANE_TRANSPORTER_ACTIVITY	28	-0.405762	-1.00229	0.450746	0.852969
GOBP_MRNA_MODIFICATION	21	-0.430145	-1.00218	0.482972	0.877211
GOCC_CELL_CORTEX_REGION	30	-0.40364	-1.00216	0.461997	0.861525
GOBP_POSITIVE_REGULATION_OF_MRNA_SPLICING_VIA_SPLICEOSOME	19	-0.437568	-1.00202	0.484848	0.877341
GOMF_CYSTEINE_TYPE_ENDOPEPTIDASE_INHIBITOR_ACTIVITY_INVOLVED_IN_APOPTOTIC_PROCESS	20	-0.43361	-1.00176	0.500787	0.883169
GOMF_INTRAMOLECULAR_OXIDOREDUCTASE_ACTIVITY	47	-0.376686	-1.00154	0.450549	0.852969
GOBP_OLFACTORY_LOBE_DEVELOPMENT	28	-0.405417	-1.00144	0.450746	0.852969
GOBP_POSITIVE_REGULATION_OF_HORMONE_SECRETION	83	-0.346864	-1.00142	0.449809	0.852969
GOMF_ISOPRENOID_BINDING	28	-0.405329	-1.00122	0.450746	0.852969
GOBP_EYE_PHOTORECEPTOR_CELL_DIFFERENTIATION	34	-0.39535	-1.00092	0.452555	0.854056
GOBP_NEGATIVE_REGULATION_OF_PEPTIDYL_SERINE_PHOSPHORYLATION	25	-0.412983	-1.00048	0.46988	0.868429
GOCC_SYNAPTIC_MEMBRANE	252	-0.315774	-1.00023	0.483696	0.877211
GOBP_LIPID_TRANSLOCATION	46	-0.37622	-1.00015	0.453061	0.854056
GOBP_HISTONE_H3_K9_METHYLATION	34	-0.395006	-1.00005	0.455474	0.856472
GOBP_VESICLE_TARGETING_ROUGH_ER_TO_CIS_GOLGI	15	-0.459009	-0.999848	0.476874	0.873058
GOBP_NEGATIVE_REGULATION_OF_PROTEIN_LOCALIZATION_TO_NUCLEUS	31	-0.400581	-0.999617	0.460624	0.861068
GOBP_NEGATIVE_REGULATION_OF_OXIDATIVE_STRESS_INDUCED_CELL_DEATH	38	-0.387644	-0.999559	0.46014	0.861068
GOCC_HISTONE_DEACETYLASE_COMPLEX	68	-0.356253	-0.999488	0.464752	0.863863
GOBP_PROTEIN_TARGETING	263	-0.314721	-0.999383	0.487541	0.877341
GOBP_OLIGODENDROCYTE_DEVELOPMENT	31	-0.400477	-0.999357	0.460624	0.861068
GOBP_RESPONSE_TO_MOLECULE_OF_BACTERIAL_ORIGIN	274	-0.313397	-0.999349	0.48984	0.87878
GOBP_REGULATION_OF_STRIATED_MUSCLE_CONTRACTION	68	-0.356135	-0.999157	0.466057	0.864283
HALLMARK_GLYCOLYSIS	183	-0.321208	-0.999145	0.489338	0.878381
GOBP_EMBRYONIC_CAMERA_TYPE_EYE_DEVELOPMENT	33	-0.396455	-0.998625	0.446244	0.851728
GOBP_GLYCEROPHOSPHOLIPID_METABOLIC_PROCESS	261	-0.314713	-0.998501	0.48913	0.878381
GOBP_POSITIVE_REGULATION_OF_COLD_INDUCED_THERMOGENESIS	84	-0.34452	-0.998339	0.472362	0.870773
GOBP_INSULIN_SECRETION	128	-0.331321	-0.998101	0.475797	0.873058
GOBP_NEGATIVE_REGULATION_OF_LEUKOCYTE_CHEMOTAXIS	17	-0.445454	-0.998063	0.484424	0.877238
GOBP_EXOCYTOSIS	288	-0.312133	-0.997929	0.486141	0.877341
GOBP_HEART_TRABECULA_MORPHOGENESIS	25	-0.411917	-0.997897	0.474398	0.871723
GOBP_SENSORY_PERCEPTION_OF_CHEMICAL_STIMULUS	40	-0.382966	-0.997595	0.466207	0.864283
GOMF_N_ACETYLTRANSFERASE_ACTIVITY	50	-0.371373	-0.997066	0.47541	0.872796
GOBP_MACROPHAGE_MIGRATION	49	-0.372348	-0.996878	0.483651	0.877211
GOBP_SYNAPTIC_TRANSMISSION_GLUTAMATERGIC	66	-0.358319	-0.996854	0.472296	0.870773
GOBP_GLYCEROL_ETHER_METABOLIC_PROCESS	18	-0.441537	-0.996817	0.486572	0.877341
GOCC_NUCLEAR_SPECK	336	-0.30874	-0.996614	0.495288	0.881417
GOBP_DENDRITIC_SPINE_MORPHOGENESIS	50	-0.371201	-0.996604	0.478142	0.873058
GOBP_REGULATION_OF_CLATHRIN_DEPENDENT_ENDOCYTOSIS	16	-0.451671	-0.996366	0.479495	0.873739
GOBP_REGULATION_OF_PROTEIN_SECRETION	187	-0.320532	-0.996111	0.492672	0.881152
GOCC_GOLGI_APPARATUS_SUBCOMPARTMENT	311	-0.309739	-0.995955	0.5	0.883028
GOBP_POSITIVE_REGULATION_OF_SODIUM_ION_TRANSMEMBRANE_TRANSPORT	18	-0.44111	-0.995852	0.486572	0.877341
GOBP_DETECTION_OF_STIMULUS_INVOLVED_IN_SENSORY_PERCEPTION_OF_PAIN	17	-0.444275	-0.995421	0.484424	0.877238
GOMF_PHOSPHATIDYLINOSITOL_3_5_BISPHOSPHATE_BINDING	22	-0.423406	-0.994981	0.5	0.883028
GOBP_PATTERN_SPECIFICATION_PROCESS	344	-0.30769	-0.994747	0.497393	0.882223
GOBP_POSITIVE_REGULATION_OF_CILIUM_ASSEMBLY	17	-0.44379	-0.994335	0.485981	0.877341
GOCC_TRANSPORT_VESICLE	328	-0.308347	-0.99371	0.497377	0.882223
GOBP_NEGATIVE_REGULATION_OF_ORGANELLE_ASSEMBLY	38	-0.38535	-0.993643	0.474126	0.871723
GOBP_RESPONSE_TO_DIETARY_EXCESS	19	-0.433828	-0.993456	0.494418	0.881417
GOBP_VESICLE_CYTOSKELETAL_TRAFFICKING	56	-0.365853	-0.993213	0.472603	0.870844
GOBP_PHOSPHOLIPID_TRANSPORT	79	-0.346547	-0.993171	0.477707	0.873058
GOBP_RESPONSE_TO_TRANSFORMING_GROWTH_FACTOR_BETA	218	-0.315305	-0.992883	0.5	0.883028
GOBP_ENDOTHELIAL_CELL_APOPTOTIC_PROCESS	47	-0.373376	-0.99274	0.460165	0.861068
GOMF_PHOSPHATIDYLSERINE_BINDING	49	-0.370662	-0.992364	0.486376	0.877341
GOBP_B_CELL_HOMEOSTASIS	30	-0.399505	-0.991892	0.47839	0.873058
GOBP_IRON_ION_HOMEOSTASIS	72	-0.351832	-0.991613	0.484293	0.877238
GOBP_CAMERA_TYPE_EYE_PHOTORECEPTOR_CELL_DIFFERENTIATION	21	-0.425582	-0.991546	0.512384	0.890143
GOBP_PROTEIN_DEPOLYMERIZATION	98	-0.339751	-0.991378	0.460576	0.861068
GOBP_POSITIVE_REGULATION_OF_PROTEIN_KINASE_ACTIVITY	338	-0.306866	-0.991097	0.512579	0.890143
GOMF_VOLTAGE_GATED_CATION_CHANNEL_ACTIVITY	87	-0.341927	-0.990827	0.474471	0.871723
GOMF_MOLECULAR_FUNCTION_INHIBITOR_ACTIVITY	48	-0.371847	-0.990706	0.476776	0.873058
GOBP_B_CELL_DIFFERENTIATION	111	-0.3338	-0.990688	0.473812	0.871489
GOBP_AUTOPHAGY_OF_MITOCHONDRION	78	-0.345811	-0.990436	0.487867	0.877341
GOBP_POSTSYNAPTIC_SPECIALIZATION_ASSEMBLY	17	-0.4419	-0.9901	0.493769	0.881417
GOCC_LAMELLIPODIUM	186	-0.317958	-0.989998	0.514574	0.890143
GOCC_VESICLE_TETHERING_COMPLEX	49	-0.3696	-0.98952	0.491826	0.880606
GOBP_NEGATIVE_REGULATION_OF_CELL_PROJECTION_ORGANIZATION	156	-0.321038	-0.989449	0.497156	0.882223
GOBP_POSITIVE_REGULATION_OF_SODIUM_ION_TRANSPORT	29	-0.397593	-0.989178	0.479228	0.873616
GOBP_NEURAL_CREST_CELL_DIFFERENTIATION	81	-0.34412	-0.988592	0.483995	0.877238
GOBP_POSITIVE_REGULATION_OF_CYCLIN_DEPENDENT_PROTEIN_KINASE_ACTIVITY	31	-0.396152	-0.988565	0.476969	0.873058
GOBP_FOREBRAIN_GENERATION_OF_NEURONS	35	-0.388265	-0.988247	0.470418	0.868818
GOBP_REGULATION_OF_SYNAPTIC_VESICLE_EXOCYTOSIS	45	-0.372638	-0.988178	0.468835	0.867847
GOBP_LYMPHOCYTE_HOMEOSTASIS	61	-0.360674	-0.988165	0.487179	0.877341
GOMF_CALCIUM_ACTIVATED_CATION_CHANNEL_ACTIVITY	19	-0.431408	-0.987915	0.500797	0.883169
GOBP_METENCEPHALON_DEVELOPMENT	77	-0.345248	-0.987693	0.492958	0.881198
GOCC_INTRINSIC_COMPONENT_OF_SYNAPTIC_MEMBRANE	102	-0.336583	-0.987462	0.473424	0.871277
GOBP_RESPONSE_TO_TESTOSTERONE	39	-0.379508	-0.986967	0.481379	0.875915
GOMF_PHOSPHATIDYLCHOLINE_TRANSPORTER_ACTIVITY	17	-0.44045	-0.986852	0.495327	0.881417
GOCC_MIDBODY	173	-0.319406	-0.986744	0.506257	0.887934
GOBP_PROTEIN_TARGETING_TO_LYSOSOME	23	-0.416895	-0.986714	0.51227	0.890143
GOBP_REGULATION_OF_MONOOXYGENASE_ACTIVITY	39	-0.379401	-0.986689	0.482759	0.877211
GOCC_PRESYNAPTIC_ACTIVE_ZONE	58	-0.361648	-0.986471	0.491892	0.880606
GOCC_PROTEIN_LIPID_COMPLEX	26	-0.404898	-0.986378	0.482759	0.877211
GOBP_PHOSPHATIDYLINOSITOL_BIOSYNTHETIC_PROCESS	125	-0.327723	-0.985871	0.489917	0.87878
GOBP_T_HELPER_17_TYPE_IMMUNE_RESPONSE	33	-0.391118	-0.985182	0.472754	0.870844
GOBP_NEGATIVE_REGULATION_OF_ATP_DEPENDENT_ACTIVITY	16	-0.446562	-0.985097	0.496845	0.882223
HALLMARK_OXIDATIVE_PHOSPHORYLATION	182	-0.316818	-0.984941	0.51236	0.890143
GOBP_POSITIVE_REGULATION_OF_ENDOCYTOSIS	87	-0.339737	-0.984479	0.483188	0.877211
GOBP_REGULATION_OF_CELL_MATRIX_ADHESION	105	-0.33415	-0.984425	0.487021	0.877341
GOCC_POSTSYNAPTIC_MEMBRANE	181	-0.317094	-0.984326	0.509583	0.889736
GOBP_SEQUESTERING_OF_CALCIUM_ION	102	-0.335435	-0.984093	0.478368	0.873058
GOBP_ERBB_SIGNALING_PATHWAY	102	-0.335391	-0.983966	0.478368	0.873058
GOBP_MYELOID_CELL_APOPTOTIC_PROCESS	27	-0.400233	-0.983937	0.476762	0.873058
GOBP_REGULATED_EXOCYTOSIS	189	-0.316085	-0.983109	0.521935	0.894978
GOBP_INNATE_IMMUNE_RESPONSE_ACTIVATING_SIGNAL_TRANSDUCTION	24	-0.409613	-0.982977	0.518237	0.892187
GOBP_BIOLOGICAL_PROCESS_INVOLVED_IN_INTRASPECIES_INTERACTION_BETWEEN_ORGANISMS	40	-0.377272	-0.982761	0.488276	0.877444
GOBP_VENTRAL_SPINAL_CORD_DEVELOPMENT	27	-0.3997	-0.982628	0.478261	0.873058
GOBP_CELLULAR_GLUCAN_METABOLIC_PROCESS	58	-0.360206	-0.982537	0.498649	0.882542
GOBP_CARDIAC_MUSCLE_CELL_MEMBRANE_REPOLARIZATION	31	-0.393576	-0.982137	0.485884	0.877341
GOMF_PHOSPHATIDYLINOSITOL_PHOSPHATE_BINDING	144	-0.321185	-0.981667	0.496536	0.882223
GOCC_SECRETORY_GRANULE_MEMBRANE	257	-0.30933	-0.981482	0.529859	0.899174
GOBP_POSITIVE_REGULATION_OF_INTERFERON_GAMMA_PRODUCTION	66	-0.352706	-0.98124	0.506596	0.887934
GOBP_CARBOHYDRATE_DERIVATIVE_BIOSYNTHETIC_PROCESS	485	-0.298873	-0.98123	0.553299	0.912765
GOMF_PRIMARY_ACTIVE_TRANSMEMBRANE_TRANSPORTER_ACTIVITY	144	-0.320993	-0.98108	0.498845	0.882572
GOBP_NEGATIVE_REGULATION_OF_OXIDATIVE_STRESS_INDUCED_NEURON_DEATH	16	-0.444724	-0.981041	0.501577	0.884228
GOCC_AGGRESOME	33	-0.389473	-0.98104	0.481591	0.875975
GOBP_PROTEIN_O_LINKED_GLYCOSYLATION	67	-0.350712	-0.980764	0.502611	0.885099
GOBP_LEUKOCYTE_MEDIATED_CYTOTOXICITY	110	-0.331027	-0.980516	0.493902	0.881417
GOMF_STEROID_DEHYDROGENASE_ACTIVITY_ACTING_ON_THE_CH_OH_GROUP_OF_DONORS_NAD_OR_NADP_AS_ACCEPTOR	23	-0.414271	-0.980504	0.519939	0.893664
GOBP_BROWN_FAT_CELL_DIFFERENTIATION	39	-0.376796	-0.979914	0.496552	0.882223
GOBP_AMELOGENESIS	15	-0.449732	-0.97964	0.497608	0.882286
GOBP_NEGATIVE_REGULATION_OF_CARBOHYDRATE_METABOLIC_PROCESS	36	-0.382832	-0.979482	0.48927	0.878381
GOBP_PEPTIDE_TRANSPORT	183	-0.314844	-0.979351	0.531987	0.899916
GOBP_REGULATION_OF_TOLERANCE_INDUCTION	18	-0.433791	-0.979329	0.50079	0.883169
GOBP_HISTONE_MONOUBIQUITINATION	29	-0.393603	-0.979249	0.486647	0.877341
GOMF_CYTOKINE_BINDING	111	-0.32991	-0.979145	0.496955	0.882223
GOBP_V_D_J_RECOMBINATION	17	-0.436984	-0.979084	0.514019	0.890143
GOBP_NEGATIVE_REGULATION_OF_EXOCYTOSIS	30	-0.394024	-0.978282	0.503726	0.886745
GOBP_NEGATIVE_REGULATION_OF_RESPONSE_TO_EXTERNAL_STIMULUS	320	-0.303839	-0.978172	0.546316	0.91037
GOBP_REGULATION_OF_TRANSCRIPTION_INVOLVED_IN_G1_S_TRANSITION_OF_MITOTIC_CELL_CYCLE	18	-0.433176	-0.977942	0.505529	0.887934
GOBP_CEREBELLAR_PURKINJE_CELL_LAYER_DEVELOPMENT	19	-0.426835	-0.977443	0.516746	0.891053
GOBP_VASCULAR_ENDOTHELIAL_GROWTH_FACTOR_SIGNALING_PATHWAY	36	-0.381822	-0.976898	0.492132	0.880606
GOBP_ESTABLISHMENT_OF_TISSUE_POLARITY	67	-0.349174	-0.976463	0.510444	0.890143
GOBP_NEGATIVE_REGULATION_OF_CELL_MATRIX_ADHESION	31	-0.391256	-0.976345	0.494799	0.881417
GOBP_FOREBRAIN_NEURON_DEVELOPMENT	15	-0.448146	-0.976187	0.502392	0.88503
GOBP_RESPONSE_TO_GLUCAGON	16	-0.442209	-0.975494	0.504732	0.887563
GOCC_CORTICAL_ACTIN_CYTOSKELETON	67	-0.34866	-0.975024	0.513055	0.890143
GOBP_POSITIVE_REGULATION_OF_LYMPHOCYTE_MEDIATED_IMMUNITY	95	-0.33364	-0.974774	0.487593	0.877341
GOBP_MRNA_CLEAVAGE	18	-0.431592	-0.974365	0.516588	0.891053
GOBP_POSITIVE_REGULATION_OF_PROTEIN_BINDING	76	-0.342613	-0.974352	0.521401	0.894978
GOBP_CELLULAR_RESPONSE_TO_UNFOLDED_PROTEIN	87	-0.33624	-0.974347	0.513076	0.890143
GOBP_POSITIVE_REGULATION_OF_SPROUTING_ANGIOGENESIS	16	-0.441675	-0.974315	0.506309	0.887934
GOBP_CELLULAR_RESPONSE_TO_ABIOTIC_STIMULUS	263	-0.306798	-0.974223	0.555796	0.914315
GOBP_PYRIMIDINE_NUCLEOSIDE_MONOPHOSPHATE_BIOSYNTHETIC_PROCESS	15	-0.447202	-0.97413	0.510367	0.890143
GOBP_POSITIVE_REGULATION_OF_PROTEIN_LOCALIZATION	372	-0.301082	-0.973929	0.569343	0.919987
GOBP_MICROTUBULE_ORGANIZING_CENTER_LOCALIZATION	29	-0.391456	-0.973909	0.498516	0.882542
GOMF_PHOSPHOTRANSFERASE_ACTIVITY_FOR_OTHER_SUBSTITUTED_PHOSPHATE_GROUPS	21	-0.418008	-0.9739	0.537152	0.904193
GOMF_CAMP_RESPONSE_ELEMENT_BINDING	16	-0.441478	-0.973881	0.507886	0.889256
GOBP_POSTSYNAPSE_ASSEMBLY	25	-0.401937	-0.97372	0.51506	0.890143
GOBP_LAMELLIPODIUM_ORGANIZATION	76	-0.342378	-0.973683	0.522698	0.89517
GOBP_METAL_ION_EXPORT	36	-0.380539	-0.973616	0.494993	0.881417
GOBP_EXTRINSIC_APOPTOTIC_SIGNALING_PATHWAY	195	-0.312254	-0.973463	0.551685	0.912125
GOBP_DEPHOSPHORYLATION	338	-0.30139	-0.97341	0.554507	0.913678
GOBP_VESICLE_ORGANIZATION	256	-0.306794	-0.973349	0.549892	0.910995
GOBP_REGULATION_OF_HISTONE_METHYLATION	60	-0.356128	-0.973114	0.514986	0.890143
GOBP_SUPEROXIDE_ANION_GENERATION	36	-0.380142	-0.972599	0.496423	0.882223
GOBP_NEGATIVE_REGULATION_OF_ACTIN_FILAMENT_POLYMERIZATION	49	-0.363243	-0.9725	0.52861	0.899046
GOBP_POSITIVE_REGULATION_OF_CELLULAR_CARBOHYDRATE_METABOLIC_PROCESS	43	-0.369094	-0.972434	0.495212	0.881417
GOBP_EXCITATORY_SYNAPSE_ASSEMBLY	20	-0.420909	-0.972415	0.544882	0.91037
GOBP_ACTIN_FILAMENT_ORGANIZATION	368	-0.300905	-0.972371	0.5762	0.922896
GOMF_ANTIOXIDANT_ACTIVITY	63	-0.352118	-0.97211	0.508043	0.889256
GOBP_RESPIRATORY_SYSTEM_PROCESS	29	-0.390689	-0.972001	0.498516	0.882542
GOBP_REGULATION_OF_INTRACELLULAR_PROTEIN_TRANSPORT	190	-0.312635	-0.971758	0.548533	0.91037
GOMF_CYSTEINE_TYPE_PEPTIDASE_ACTIVITY	149	-0.316915	-0.971621	0.520185	0.893664
GOBP_POSITIVE_REGULATION_OF_PROTEOLYSIS	323	-0.301645	-0.971123	0.560924	0.917012
GOBP_IMMUNOGLOBULIN_PRODUCTION_INVOLVED_IN_IMMUNOGLOBULIN_MEDIATED_IMMUNE_RESPONSE	61	-0.354388	-0.970943	0.518219	0.892187
GOMF_PHOSPHATIDYLINOSITOL_4_PHOSPHATE_BINDING	24	-0.404573	-0.970883	0.533435	0.900709
GOBP_MITOTIC_INTRA_S_DNA_DAMAGE_CHECKPOINT_SIGNALING	15	-0.445678	-0.97081	0.511962	0.890143
GOBP_MALE_GAMETE_GENERATION	336	-0.300539	-0.970139	0.563351	0.91815
GOBP_POSITIVE_REGULATION_OF_SMAD_PROTEIN_SIGNAL_TRANSDUCTION	18	-0.429598	-0.969864	0.522907	0.895216
GOBP_MAINTENANCE_OF_LOCATION	272	-0.304408	-0.969327	0.566667	0.919133
GOBP_RESPONSE_TO_PROSTAGLANDIN	28	-0.392137	-0.968633	0.5	0.883028
GOBP_CARDIAC_MUSCLE_CONTRACTION	103	-0.329491	-0.968486	0.506173	0.887934
GOMF_DIOXYGENASE_ACTIVITY	76	-0.340546	-0.968473	0.531777	0.899916
GOBP_ESTABLISHMENT_OR_MAINTENANCE_OF_BIPOLAR_CELL_POLARITY	43	-0.367575	-0.968433	0.500684	0.883169
GOBP_MITOTIC_G2_DNA_DAMAGE_CHECKPOINT_SIGNALING	27	-0.393719	-0.967924	0.506747	0.887934
GOBP_LEUKOCYTE_MEDIATED_IMMUNITY	322	-0.300829	-0.967766	0.574289	0.921947
GOMF_PROTEIN_TYROSINE_KINASE_BINDING	92	-0.332592	-0.967762	0.511166	0.890143
GOBP_POSITIVE_REGULATION_OF_INSULIN_SECRETION	46	-0.363884	-0.96735	0.493878	0.881417
GOMF_PHOSPHORIC_ESTER_HYDROLASE_ACTIVITY	304	-0.301275	-0.9672	0.574446	0.921947
GOBP_T_CELL_MEDIATED_IMMUNITY	96	-0.331535	-0.967093	0.509975	0.890105
GOMF_SNAP_RECEPTOR_ACTIVITY	35	-0.379712	-0.966476	0.493506	0.881417
GOBP_REGULATION_OF_WOUND_HEALING	108	-0.326996	-0.966183	0.516443	0.891053
GOBP_IMMUNOGLOBULIN_PRODUCTION	104	-0.328521	-0.966108	0.522222	0.894978
GOBP_REGULATION_OF_RENAL_SYSTEM_PROCESS	26	-0.396571	-0.966092	0.518741	0.892742
GOBP_CD8_POSITIVE_ALPHA_BETA_T_CELL_ACTIVATION	25	-0.398743	-0.965982	0.528614	0.899046
GOBP_TRANSMEMBRANE_RECEPTOR_PROTEIN_SERINE_THREONINE_KINASE_SIGNALING_PATHWAY	298	-0.301497	-0.965682	0.573701	0.921947
GOBP_NEGATIVE_REGULATION_OF_WOUND_HEALING	62	-0.350504	-0.965538	0.522148	0.894978
GOMF_PLUS_END_DIRECTED_MICROTUBULE_MOTOR_ACTIVITY	15	-0.44313	-0.965261	0.524721	0.896791
GOBP_ORGANELLE_LOCALIZATION	449	-0.294978	-0.965241	0.59857	0.929095
GOBP_POSITIVE_REGULATION_OF_TRANSCRIPTION_REGULATORY_REGION_DNA_BINDING	17	-0.430777	-0.965177	0.535826	0.903181
GOBP_REGULATION_OF_VASCULOGENESIS	15	-0.442866	-0.964686	0.524721	0.896791
GOBP_RESPONSE_TO_NERVE_GROWTH_FACTOR	40	-0.370329	-0.964675	0.513103	0.890143
GOBP_CEREBRAL_CORTEX_DEVELOPMENT	90	-0.332382	-0.964648	0.513716	0.890143
GOBP_LEUKOCYTE_HOMEOSTASIS	83	-0.334087	-0.964532	0.534943	0.902636
GOMF_ESTRADIOL_17_BETA_DEHYDROGENASE_ACTIVITY	15	-0.442673	-0.964264	0.527911	0.899046
GOBP_C21_STEROID_HORMONE_BIOSYNTHETIC_PROCESS	16	-0.437	-0.964001	0.522082	0.894978
GOBP_POSITIVE_REGULATION_OF_LOCOMOTION	468	-0.293897	-0.963795	0.608342	0.93163
GOBP_POSITIVE_REGULATION_OF_RHO_PROTEIN_SIGNAL_TRANSDUCTION	27	-0.391801	-0.963208	0.511244	0.890143
GOMF_TRANSLATION_REGULATOR_ACTIVITY_NUCLEIC_ACID_BINDING	93	-0.330439	-0.963049	0.513043	0.890143
GOBP_INTRACELLULAR_LIPID_TRANSPORT	38	-0.373453	-0.962968	0.513287	0.890143
GOBP_RESPONSE_TO_LITHIUM_ION	17	-0.42974	-0.962854	0.537383	0.904274
GOBP_PIGMENT_CELL_DIFFERENTIATION	28	-0.389792	-0.962841	0.508955	0.889394
GOBP_MITOCHONDRIAL_TRANSMEMBRANE_TRANSPORT	63	-0.348639	-0.962505	0.532172	0.899916
GOBP_DIGESTIVE_SYSTEM_DEVELOPMENT	107	-0.326071	-0.962468	0.514076	0.890143
GOCC_INO80_TYPE_COMPLEX	26	-0.395077	-0.962453	0.524738	0.896791
GOBP_P38MAPK_CASCADE	48	-0.361146	-0.962196	0.535519	0.902989
GOBP_KIDNEY_MORPHOGENESIS	86	-0.332577	-0.961537	0.532663	0.900315
GOBP_REGULATION_OF_CHOLESTEROL_METABOLIC_PROCESS	31	-0.385282	-0.961439	0.520059	0.893664
GOBP_LEFT_RIGHT_PATTERN_FORMATION	19	-0.419798	-0.961328	0.547049	0.91037
GOMF_PROLINE_RICH_REGION_BINDING	16	-0.435679	-0.961088	0.529968	0.899174
GOBP_MORPHOGENESIS_OF_AN_EPITHELIAL_FOLD	19	-0.419681	-0.96106	0.547049	0.91037
GOBP_RESPONSE_TO_KETONE	163	-0.311726	-0.961008	0.558723	0.915621
GOBP_NEGATIVE_REGULATION_OF_RESPONSE_TO_WOUNDING	75	-0.338414	-0.960143	0.554107	0.913367
GOCC_GOLGI_CISTERNA_MEMBRANE	68	-0.342214	-0.960099	0.544386	0.91037
GOBP_POSITIVE_REGULATION_OF_GLIAL_CELL_DIFFERENTIATION	32	-0.382007	-0.959947	0.513869	0.890143
GOBP_COLUMNAR_CUBOIDAL_EPITHELIAL_CELL_DIFFERENTIATION	66	-0.344979	-0.959743	0.543536	0.91037
GOMF_CYCLIN_DEPENDENT_PROTEIN_KINASE_ACTIVITY	26	-0.393712	-0.959126	0.532234	0.899916
GOBP_REGULATION_OF_MYOBLAST_DIFFERENTIATION	44	-0.362696	-0.958792	0.514247	0.890143
GOMF_REGULATORY_RNA_BINDING	33	-0.380639	-0.958787	0.509573	0.889736
GOBP_CELLULAR_TRANSITION_METAL_ION_HOMEOSTASIS	97	-0.328437	-0.958663	0.52625	0.898128
GOBP_VASCULAR_ENDOTHELIAL_GROWTH_FACTOR_PRODUCTION	29	-0.385319	-0.95864	0.519288	0.893371
GOBP_NEURON_DEATH	288	-0.299789	-0.958464	0.597015	0.928473
GOBP_RENAL_SODIUM_EXCRETION	16	-0.434412	-0.958294	0.531546	0.899916
GOMF_SODIUM_CHANNEL_REGULATOR_ACTIVITY	31	-0.383757	-0.957633	0.521545	0.894978
GOMF_MICROTUBULE_BINDING	221	-0.30379	-0.957284	0.580396	0.923007
GOMF_RNA_CAP_BINDING	16	-0.433802	-0.956947	0.531546	0.899916
GOBP_MORPHOGENESIS_OF_A_BRANCHING_STRUCTURE	176	-0.307944	-0.95646	0.589165	0.925865
GOBP_RESPONSE_TO_VITAMIN	66	-0.343777	-0.956399	0.550132	0.911087
GOBP_ADULT_BEHAVIOR	90	-0.329533	-0.95638	0.541147	0.908606
GOMF_CATION_CHANNEL_ACTIVITY	198	-0.307424	-0.956342	0.582393	0.923007
GOBP_REGULATION_OF_CELLULAR_AMIDE_METABOLIC_PROCESS	376	-0.295173	-0.956318	0.609959	0.932076
GOBP_REGULATION_OF_MITOCHONDRIAL_MEMBRANE_POTENTIAL	60	-0.349845	-0.955946	0.546322	0.91037
GOMF_PROTEIN_C_TERMINUS_BINDING	161	-0.309816	-0.95572	0.570295	0.919987
GOBP_WALKING_BEHAVIOR	20	-0.413634	-0.955607	0.571654	0.92007
GOCC_MICROTUBULE	367	-0.295799	-0.955399	0.609603	0.932076
GOBP_SYNAPTIC_TRANSMISSION_GABAERGIC	33	-0.379273	-0.955347	0.515464	0.890528
GOBP_REGULATION_OF_CYTOSOLIC_CALCIUM_ION_CONCENTRATION	252	-0.3013	-0.954386	0.596739	0.928473
GOMF_CYSTEINE_TYPE_ENDOPEPTIDASE_ACTIVITY	87	-0.329099	-0.953653	0.539228	0.906758
GOBP_LEUKOCYTE_PROLIFERATION	269	-0.299504	-0.953626	0.601293	0.929264
GOBP_POSTTRANSCRIPTIONAL_REGULATION_OF_GENE_EXPRESSION	434	-0.291698	-0.95338	0.632549	0.941891
GOCC_PERINUCLEAR_ENDOPLASMIC_RETICULUM	20	-0.412649	-0.953333	0.571654	0.92007
GOBP_B_CELL_RECEPTOR_SIGNALING_PATHWAY	51	-0.354234	-0.953233	0.55102	0.911638
GOBP_POSITIVE_REGULATION_OF_WNT_SIGNALING_PATHWAY	121	-0.318223	-0.953142	0.553293	0.912765
GOBP_PROTEIN_N_LINKED_GLYCOSYLATION	65	-0.34363	-0.952979	0.552597	0.912765
GOBP_FC_RECEPTOR_SIGNALING_PATHWAY	50	-0.354876	-0.952775	0.547814	0.91037
GOBP_REGULATION_OF_RESPONSE_TO_WOUNDING	135	-0.313963	-0.952632	0.570766	0.919987
GOBP_NEPHRON_DEVELOPMENT	133	-0.314446	-0.952546	0.558653	0.915621
GOBP_UBIQUITIN_DEPENDENT_ERAD_PATHWAY	78	-0.332493	-0.952291	0.565773	0.919133
GOBP_PERIPHERAL_NERVOUS_SYSTEM_DEVELOPMENT	60	-0.348501	-0.952275	0.553134	0.912765
GOBP_POSITIVE_REGULATION_OF_SMOOTHENED_SIGNALING_PATHWAY	32	-0.378944	-0.952251	0.528467	0.899046
GOBP_REGULATION_OF_CALCIUM_ION_TRANSPORT_INTO_CYTOSOL	77	-0.332852	-0.952231	0.559539	0.915621
GOBP_REGULATION_OF_VASCULAR_PERMEABILITY	43	-0.361411	-0.952193	0.532148	0.899916
GOBP_REGULATION_OF_CYSTEINE_TYPE_ENDOPEPTIDASE_ACTIVITY	202	-0.304783	-0.951286	0.601124	0.929264
GOBP_REGULATION_OF_LYMPHOCYTE_MEDIATED_IMMUNITY	141	-0.311953	-0.950817	0.572422	0.920739
GOBP_INTERFERON_GAMMA_PRODUCTION	97	-0.325708	-0.950697	0.54125	0.908606
GOCC_COPII_COATED_ER_TO_GOLGI_TRANSPORT_VESICLE	87	-0.32807	-0.950671	0.541719	0.909051
GOBP_REGULATION_OF_CELLULAR_RESPONSE_TO_VASCULAR_ENDOTHELIAL_GROWTH_FACTOR_STIMULUS	18	-0.421033	-0.950527	0.548183	0.91037
GOBP_DENDRITE_MORPHOGENESIS	118	-0.317925	-0.950348	0.550898	0.911638
GOBP_NEGATIVE_REGULATION_OF_MRNA_CATABOLIC_PROCESS	48	-0.356678	-0.950291	0.543716	0.91037
GOBP_CELL_ACTIVATION_INVOLVED_IN_IMMUNE_RESPONSE	237	-0.300765	-0.950064	0.603486	0.930475
GOMF_CARBOHYDRATE_BINDING	199	-0.30484	-0.949592	0.600902	0.929264
GOBP_STEROL_TRANSPORT	94	-0.32673	-0.949241	0.54875	0.91037
GOBP_PROTEIN_MATURATION	257	-0.299046	-0.948853	0.609121	0.932076
GOCC_ENDOLYSOSOME_MEMBRANE	17	-0.423177	-0.94815	0.557632	0.915621
GOBP_NEGATIVE_REGULATION_OF_CELL_SUBSTRATE_ADHESION	53	-0.350242	-0.948083	0.553279	0.912765
GOMF_GLYCOSYLTRANSFERASE_ACTIVITY	221	-0.300856	-0.948036	0.601322	0.929264
GOMF_NUCLEAR_LOCALIZATION_SEQUENCE_BINDING	21	-0.406808	-0.947806	0.566563	0.919133
GOBP_OLIGODENDROCYTE_DIFFERENTIATION	74	-0.334295	-0.947782	0.581699	0.923007
GOCC_PRESYNAPTIC_MEMBRANE	97	-0.324651	-0.947612	0.54125	0.908606
GOBP_REGULATION_OF_MORPHOGENESIS_OF_A_BRANCHING_STRUCTURE	45	-0.357287	-0.947471	0.536585	0.903549
GOBP_CELL_CYCLE_G1_S_PHASE_TRANSITION	200	-0.30367	-0.947466	0.61055	0.932401
GOBP_REGULATION_OF_CELLULAR_RESPONSE_TO_GROWTH_FACTOR_STIMULUS	239	-0.299828	-0.947425	0.605664	0.930475
GOBP_VASCULOGENESIS	68	-0.337667	-0.947342	0.56658	0.919133
GOBP_CELLULAR_RESPONSE_TO_OXYGEN_RADICAL	19	-0.413516	-0.946944	0.564593	0.919133
HALLMARK_APICAL_SURFACE	40	-0.363505	-0.9469	0.542069	0.909051
GOBP_REGULATION_OF_DNA_METHYLATION	16	-0.429079	-0.946528	0.556782	0.915621
GOBP_ELECTRON_TRANSPORT_CHAIN	136	-0.311881	-0.946449	0.583043	0.923007
GOBP_GLAND_DEVELOPMENT	361	-0.293263	-0.946299	0.644281	0.946895
GOBP_REGULATION_OF_BEHAVIOR	39	-0.36384	-0.946219	0.542069	0.909051
GOBP_REGULATION_OF_TRANSCRIPTION_ELONGATION_FROM_RNA_POLYMERASE_II_PROMOTER	35	-0.37175	-0.946212	0.516595	0.891053
GOBP_NEURON_FATE_COMMITMENT	34	-0.373579	-0.945805	0.529927	0.899174
GOBP_INTESTINAL_EPITHELIAL_CELL_DIFFERENTIATION	16	-0.42861	-0.945495	0.55836	0.915621
GOBP_DNA_INTEGRITY_CHECKPOINT_SIGNALING	104	-0.32131	-0.944901	0.560494	0.916833
GOCC_TRANSCRIPTION_REPRESSOR_COMPLEX	68	-0.336647	-0.944481	0.567885	0.919133
GOBP_CELLULAR_RESPONSE_TO_LIPID	464	-0.288162	-0.944403	0.66531	0.956018
GOMF_MITOGEN_ACTIVATED_PROTEIN_KINASE_BINDING	28	-0.382296	-0.944323	0.528358	0.899046
GOBP_METHYLATION	260	-0.29773	-0.944279	0.621328	0.938362
GOMF_TRANSMEMBRANE_RECEPTOR_PROTEIN_KINASE_ACTIVITY	73	-0.334169	-0.944037	0.582677	0.923007
GOBP_BIOLOGICAL_PROCESS_INVOLVED_IN_INTERACTION_WITH_SYMBIONT	79	-0.329321	-0.943803	0.568153	0.919133
GOBP_CELLULAR_RESPONSE_TO_VASCULAR_ENDOTHELIAL_GROWTH_FACTOR_STIMULUS	55	-0.347887	-0.943801	0.571819	0.92007
GOBP_IMMUNE_EFFECTOR_PROCESS	483	-0.287455	-0.943734	0.667683	0.956294
GOBP_METANEPHROS_MORPHOGENESIS	27	-0.383746	-0.943406	0.544228	0.91037
GOBP_POSITIVE_REGULATION_OF_PHOSPHOPROTEIN_PHOSPHATASE_ACTIVITY	20	-0.408348	-0.943396	0.582677	0.923007
GOCC_IMMUNOLOGICAL_SYNAPSE	41	-0.362532	-0.943315	0.548611	0.91037
GOCC_APICOLATERAL_PLASMA_MEMBRANE	16	-0.427552	-0.94316	0.561514	0.917283
[truncated: 2,923 more rows]

## Sheet: KIRP
gene_set	gene_set_size	enrichment_score	normalized_enrichment_score	P_value	P_value_adjusted
GOBP_CELLULAR_AMINO_ACID_METABOLIC_PROCESS	223	-0.770324	-2.43379	4.759e-31	6.93825e-28
GOBP_ORGANIC_ACID_CATABOLIC_PROCESS	201	-0.765595	-2.40568	2.52822e-27	2.4726e-24
GOBP_ALPHA_AMINO_ACID_METABOLIC_PROCESS	166	-0.770413	-2.3847	4.54461e-23	3.70386e-20
GOBP_SMALL_MOLECULE_CATABOLIC_PROCESS	315	-0.726367	-2.341	6.23918e-33	3.05096e-29
GOCC_BRUSH_BORDER	89	-0.808603	-2.33858	1.64551e-16	8.04653e-14
GOBP_CELLULAR_AMINO_ACID_CATABOLIC_PROCESS	94	-0.790246	-2.31098	1.02738e-15	3.86455e-13
GOBP_ALPHA_AMINO_ACID_CATABOLIC_PROCESS	79	-0.799431	-2.28017	3.04973e-14	8.28509e-12
HALLMARK_OXIDATIVE_PHOSPHORYLATION	182	-0.725277	-2.25997	2.63315e-19	1.83944e-16
GOCC_MITOCHONDRIAL_MATRIX	407	-0.689076	-2.25852	5.84889e-32	1.43005e-28
GOCC_MICROBODY_LUMEN	44	-0.862162	-2.25205	4.82264e-12	7.60733e-10
GOCC_CLUSTER_OF_ACTIN_BASED_CELL_PROJECTIONS	123	-0.749397	-2.24665	2.14685e-15	7.49864e-13
GOCC_BRUSH_BORDER_MEMBRANE	47	-0.851382	-2.24443	1.0615e-11	1.57295e-09
GOCC_MICROBODY	119	-0.748312	-2.24305	1.16867e-14	3.57173e-12
GOBP_MONOCARBOXYLIC_ACID_METABOLIC_PROCESS	467	-0.663163	-2.18857	5.67546e-31	6.93825e-28
GOBP_MONOCARBOXYLIC_ACID_CATABOLIC_PROCESS	100	-0.743773	-2.18099	4.37293e-12	7.12787e-10
GOBP_DICARBOXYLIC_ACID_METABOLIC_PROCESS	81	-0.760933	-2.17631	1.46367e-11	2.1051e-09
HALLMARK_FATTY_ACID_METABOLISM	142	-0.713346	-2.16685	1.15816e-13	2.83171e-11
GOMF_OXIDOREDUCTASE_ACTIVITY_ACTING_ON_CH_OH_GROUP_OF_DONORS	116	-0.721991	-2.16029	2.24859e-12	4.07245e-10
GOMF_NAD_BINDING	52	-0.801145	-2.14821	9.74225e-10	8.35783e-08
GOMF_OXIDOREDUCTASE_ACTIVITY_ACTING_ON_THE_ALDEHYDE_OR_OXO_GROUP_OF_DONORS	40	-0.831401	-2.14583	5.23177e-09	3.76226e-07
GOBP_TRICARBOXYLIC_ACID_CYCLE	30	-0.869869	-2.1428	5.41659e-09	3.83871e-07
GOMF_OXIDOREDUCTASE_ACTIVITY_ACTING_ON_THE_CH_CH_GROUP_OF_DONORS	54	-0.785555	-2.11637	9.76282e-09	6.63058e-07
GOBP_NUCLEOSIDE_BISPHOSPHATE_METABOLIC_PROCESS	104	-0.712769	-2.09902	3.76957e-10	3.61435e-08
GOCC_OXIDOREDUCTASE_COMPLEX	105	-0.710838	-2.09421	1.45875e-10	1.51772e-08
GOBP_LIPID_OXIDATION	96	-0.714324	-2.09033	4.4483e-10	4.18311e-08
GOMF_FLAVIN_ADENINE_DINUCLEOTIDE_BINDING	78	-0.734217	-2.08505	3.85485e-09	2.90442e-07
GOBP_THIOESTER_METABOLIC_PROCESS	77	-0.734875	-2.07989	8.13578e-09	5.60338e-07
GOBP_GLUTAMINE_FAMILY_AMINO_ACID_METABOLIC_PROCESS	62	-0.754013	-2.07444	1.27917e-08	8.4529e-07
GOMF_ACTIVE_ION_TRANSMEMBRANE_TRANSPORTER_ACTIVITY	205	-0.659285	-2.06917	1.95426e-13	4.55063e-11
GOBP_FATTY_ACID_CATABOLIC_PROCESS	88	-0.714247	-2.06842	3.95507e-09	2.93035e-07
GOMF_SECONDARY_ACTIVE_TRANSMEMBRANE_TRANSPORTER_ACTIVITY	187	-0.661363	-2.0641	1.45017e-12	2.72744e-10
GOCC_MITOCHONDRIAL_PROTEIN_CONTAINING_COMPLEX	221	-0.653211	-2.06353	2.67417e-14	7.69216e-12
GOMF_VITAMIN_BINDING	106	-0.697781	-2.06106	5.37742e-10	4.86955e-08
GOMF_OXIDOREDUCTASE_ACTIVITY_ACTING_ON_THE_ALDEHYDE_OR_OXO_GROUP_OF_DONORS_NAD_OR_NADP_AS_ACCEPTOR	34	-0.817485	-2.05343	5.60236e-07	2.38222e-05
GOMF_ELECTRON_TRANSFER_ACTIVITY	104	-0.695583	-2.04841	3.86069e-09	2.90442e-07
GOBP_FATTY_ACID_BETA_OXIDATION	65	-0.739034	-2.04121	2.08785e-08	1.24673e-06
GOBP_SERINE_FAMILY_AMINO_ACID_METABOLIC_PROCESS	34	-0.812435	-2.04074	1.07624e-06	4.21024e-05
HALLMARK_BILE_ACID_METABOLISM	96	-0.697364	-2.04069	4.77246e-09	3.48318e-07
GOBP_FATTY_ACID_METABOLIC_PROCESS	305	-0.634599	-2.03913	8.61362e-17	4.68007e-14
GOBP_CELLULAR_LIPID_CATABOLIC_PROCESS	178	-0.652267	-2.03534	2.08815e-11	2.8364e-09
GOBP_LIPID_CATABOLIC_PROCESS	247	-0.637679	-2.02674	2.05811e-13	4.57462e-11
GOBP_AEROBIC_RESPIRATION	138	-0.665765	-2.01961	2.27981e-10	2.27516e-08
GOMF_THIOLESTER_HYDROLASE_ACTIVITY	30	-0.819343	-2.01834	1.23841e-06	4.73111e-05
GOBP_GENERATION_OF_PRECURSOR_METABOLITES_AND_ENERGY	386	-0.615111	-2.01515	8.88001e-18	5.4279e-15
GOMF_SYMPORTER_ACTIVITY	115	-0.674851	-2.01464	3.103e-09	2.40852e-07
GOBP_ELECTRON_TRANSPORT_CHAIN	137	-0.664054	-2.01421	7.07246e-10	6.17577e-08
GOMF_SOLUTE_CATION_SYMPORTER_ACTIVITY	82	-0.699287	-2.00388	2.49415e-07	1.1293e-05
GOBP_XENOBIOTIC_METABOLIC_PROCESS	75	-0.708255	-2.00141	2.43757e-07	1.11399e-05
GOBP_ORGANIC_ACID_BIOSYNTHETIC_PROCESS	253	-0.627871	-2.00112	3.04389e-13	6.47157e-11
GOBP_CELLULAR_RESPIRATION	174	-0.640906	-1.99589	8.45439e-11	9.18711e-09
HALLMARK_XENOBIOTIC_METABOLISM	176	-0.637824	-1.99001	1.73775e-10	1.77033e-08
HALLMARK_ADIPOGENESIS	181	-0.637785	-1.98897	7.34926e-11	8.35765e-09
GOMF_ACTIVE_TRANSMEMBRANE_TRANSPORTER_ACTIVITY	322	-0.615241	-1.98488	4.10589e-15	1.33852e-12
GOBP_CELLULAR_ALDEHYDE_METABOLIC_PROCESS	55	-0.727526	-1.96912	1.39483e-06	5.20665e-05
GOMF_ORGANIC_ANION_TRANSMEMBRANE_TRANSPORTER_ACTIVITY	144	-0.64734	-1.96793	2.7968e-09	2.20586e-07
GOBP_TETRAPYRROLE_METABOLIC_PROCESS	54	-0.727098	-1.95888	3.5834e-06	0.000116045
GOMF_ORGANIC_ACID_TRANSMEMBRANE_TRANSPORTER_ACTIVITY	125	-0.650933	-1.95863	2.09064e-08	1.24673e-06
GOCC_MICROBODY_MEMBRANE	59	-0.716296	-1.95256	1.16428e-06	4.48295e-05
GOBP_CELLULAR_AMINO_ACID_BIOSYNTHETIC_PROCESS	67	-0.707279	-1.9518	1.71528e-06	6.12243e-05
GOCC_ORGANELLE_INNER_MEMBRANE	423	-0.592991	-1.94585	2.65758e-16	1.08838e-13
GOBP_ORGANIC_ANION_TRANSPORT	266	-0.608451	-1.94545	3.77383e-12	6.36346e-10
GOBP_CARBOHYDRATE_CATABOLIC_PROCESS	128	-0.643334	-1.94353	5.83399e-08	3.1698e-06
GOBP_PYRUVATE_METABOLIC_PROCESS	88	-0.67105	-1.94333	4.64892e-07	2.01179e-05
GOBP_MODIFIED_AMINO_ACID_TRANSPORT	30	-0.787031	-1.93874	2.18711e-05	0.000548459
GOCC_INNER_MITOCHONDRIAL_MEMBRANE_PROTEIN_COMPLEX	103	-0.658246	-1.93778	3.30461e-07	1.46905e-05
GOBP_QUINONE_METABOLIC_PROCESS	34	-0.770334	-1.93499	2.63208e-05	0.000637173
GOMF_VITAMIN_B6_BINDING	42	-0.744039	-1.93191	1.50064e-05	0.00038826
GOBP_SERINE_FAMILY_AMINO_ACID_BIOSYNTHETIC_PROCESS	17	-0.866033	-1.9288	1.68943e-05	0.000434807
GOMF_LIGASE_ACTIVITY	115	-0.645899	-1.92821	9.2811e-08	4.67882e-06
GOBP_CELLULAR_RESPONSE_TO_XENOBIOTIC_STIMULUS	127	-0.637522	-1.92588	8.12731e-08	4.13985e-06
GOMF_CARBOXYLIC_ACID_BINDING	129	-0.636562	-1.92342	6.26614e-08	3.36719e-06
GOMF_AMINO_ACID_BINDING	38	-0.752128	-1.92195	1.90559e-05	0.000482815
GOBP_SMALL_MOLECULE_BIOSYNTHETIC_PROCESS	455	-0.582787	-1.9202	2.67088e-16	1.08838e-13
GOBP_CELLULAR_KETONE_METABOLIC_PROCESS	159	-0.623822	-1.92016	1.65392e-08	1.05035e-06
GOBP_PYRIDINE_CONTAINING_COMPOUND_BIOSYNTHETIC_PROCESS	25	-0.801733	-1.91814	4.57008e-05	0.00100214
GOMF_SOLUTE_SODIUM_SYMPORTER_ACTIVITY	53	-0.711112	-1.91688	1.29266e-05	0.000345454
GOBP_FATTY_ACID_DERIVATIVE_METABOLIC_PROCESS	59	-0.703002	-1.91632	4.65691e-06	0.000145976
GOBP_BRANCHED_CHAIN_AMINO_ACID_METABOLIC_PROCESS	25	-0.800929	-1.91622	4.98934e-05	0.00107346
GOMF_SULFUR_COMPOUND_TRANSMEMBRANE_TRANSPORTER_ACTIVITY	46	-0.729773	-1.91551	1.36942e-05	0.000361971
GOBP_PRIMARY_ALCOHOL_METABOLIC_PROCESS	79	-0.671312	-1.91474	8.72025e-07	3.58336e-05
GOMF_ANION_TRANSMEMBRANE_TRANSPORTER_ACTIVITY	231	-0.605176	-1.9131	8.11415e-11	9.01777e-09
GOBP_CELLULAR_MODIFIED_AMINO_ACID_METABOLIC_PROCESS	158	-0.621174	-1.91024	1.13426e-08	7.59797e-07
GOBP_SULFUR_COMPOUND_TRANSPORT	48	-0.722729	-1.90809	1.42174e-05	0.000373779
GOMF_OXIDOREDUCTASE_ACTIVITY_ACTING_ON_NAD_P_H	77	-0.67385	-1.90718	5.57755e-06	0.000172621
GOBP_CARBOXYLIC_ACID_TRANSPORT	205	-0.607305	-1.90603	2.60429e-09	2.0877e-07
GOMF_ORGANIC_ACID_BINDING	103	-0.647299	-1.90555	1.05738e-06	4.16982e-05
GOBP_ATP_METABOLIC_PROCESS	201	-0.605412	-1.90235	2.34233e-09	1.909e-07
GOBP_VERY_LONG_CHAIN_FATTY_ACID_METABOLIC_PROCESS	25	-0.793749	-1.89904	8.42731e-05	0.00162242
GOBP_PYRIDINE_CONTAINING_COMPOUND_METABOLIC_PROCESS	32	-0.765172	-1.89569	4.9671e-05	0.00107346
GOBP_ASPARTATE_FAMILY_AMINO_ACID_METABOLIC_PROCESS	42	-0.730008	-1.89548	3.88345e-05	0.000867128
GOBP_LIPID_MODIFICATION	169	-0.610267	-1.8936	3.48786e-08	1.98322e-06
GOCC_APICAL_PLASMA_MEMBRANE	289	-0.590951	-1.89338	1.90304e-11	2.65882e-09
GOMF_COA_HYDROLASE_ACTIVITY	17	-0.849134	-1.89116	6.82464e-05	0.00137335
HALLMARK_PEROXISOME	94	-0.643036	-1.88048	1.9451e-06	6.74577e-05
GOBP_PYRIDINE_NUCLEOTIDE_BIOSYNTHETIC_PROCESS	22	-0.80529	-1.87846	0.000129565	0.00227088
GOMF_C_ACYLTRANSFERASE_ACTIVITY	16	-0.853653	-1.87485	9.48387e-05	0.00176237
GOBP_BRANCHED_CHAIN_AMINO_ACID_CATABOLIC_PROCESS	21	-0.811607	-1.87437	0.00014395	0.00245133
GOCC_INTRINSIC_COMPONENT_OF_MITOCHONDRIAL_INNER_MEMBRANE	39	-0.730159	-1.87149	8.07768e-05	0.00157912
GOBP_AROMATIC_AMINO_ACID_FAMILY_METABOLIC_PROCESS	22	-0.801319	-1.8692	0.00014501	0.00245363
GOBP_MONOCARBOXYLIC_ACID_BIOSYNTHETIC_PROCESS	164	-0.605406	-1.86752	2.00299e-07	9.24019e-06
GOBP_ANION_TRANSPORT	379	-0.570859	-1.86579	1.03979e-12	2.11858e-10
GOBP_RESPIRATORY_ELECTRON_TRANSPORT_CHAIN	90	-0.64403	-1.86534	6.23127e-06	0.000186938
GOMF_MONOCARBOXYLIC_ACID_TRANSMEMBRANE_TRANSPORTER_ACTIVITY	40	-0.722499	-1.86475	8.38516e-05	0.00162069
GOBP_NUCLEOBASE_CONTAINING_SMALL_MOLECULE_METABOLIC_PROCESS	440	-0.565847	-1.86139	7.89047e-14	2.03076e-11
GOMF_MODIFIED_AMINO_ACID_TRANSMEMBRANE_TRANSPORTER_ACTIVITY	22	-0.79759	-1.8605	0.000184531	0.00303823
GOBP_PYRIDINE_NUCLEOTIDE_METABOLIC_PROCESS	25	-0.77592	-1.85639	0.000255746	0.00400833
GOMF_METALLOAMINOPEPTIDASE_ACTIVITY	22	-0.79518	-1.85488	0.000201776	0.00324567
GOMF_ACID_THIOL_LIGASE_ACTIVITY	26	-0.767007	-1.85358	0.00039089	0.00557275
GOBP_SULFUR_COMPOUND_METABOLIC_PROCESS	285	-0.575813	-1.84586	6.74388e-10	5.99592e-08
GOMF_LIGASE_ACTIVITY_FORMING_CARBON_OXYGEN_BONDS	22	-0.790267	-1.84342	0.000256961	0.00401197
GOBP_MITOCHONDRIAL_RESPIRATORY_CHAIN_COMPLEX_ASSEMBLY	66	-0.666866	-1.84148	3.67116e-05	0.000834975
GOBP_DIGESTION	80	-0.643647	-1.83712	1.05118e-05	0.000290942
GOCC_APICAL_PART_OF_CELL	342	-0.566908	-1.83676	6.0346e-11	7.19737e-09
GOMF_CARBON_CARBON_LYASE_ACTIVITY	44	-0.702873	-1.83597	8.78971e-05	0.00167897
GOBP_PURINE_CONTAINING_COMPOUND_METABOLIC_PROCESS	310	-0.570114	-1.83476	7.134e-11	8.30602e-09
GOBP_MITOCHONDRIAL_GENE_EXPRESSION	85	-0.638649	-1.83469	1.72952e-05	0.000442792
GOBP_DICARBOXYLIC_ACID_CATABOLIC_PROCESS	18	-0.814262	-1.83466	0.00030367	0.00461531
GOCC_TRICARBOXYLIC_ACID_CYCLE_ENZYME_COMPLEX	16	-0.834892	-1.83365	0.000322438	0.00479246
GOBP_ENERGY_DERIVATION_BY_OXIDATION_OF_ORGANIC_COMPOUNDS	241	-0.577295	-1.8311	2.15829e-09	1.78882e-07
GOBP_RIBOSE_PHOSPHATE_METABOLIC_PROCESS	307	-0.569333	-1.83086	2.79771e-10	2.73616e-08
GOMF_HYDRO_LYASE_ACTIVITY	43	-0.702148	-1.82974	7.82929e-05	0.00154376
GOMF_PROTON_TRANSMEMBRANE_TRANSPORTER_ACTIVITY	86	-0.634553	-1.82621	1.95817e-05	0.000493579
GOBP_DETOXIFICATION	104	-0.619927	-1.82561	1.06917e-05	0.000293722
GOBP_BILE_ACID_BIOSYNTHETIC_PROCESS	27	-0.748014	-1.8242	0.000394163	0.00560308
GOBP_NUCLEOSIDE_DIPHOSPHATE_METABOLIC_PROCESS	111	-0.613626	-1.82291	5.92271e-06	0.000179888
GOBP_NUCLEOTIDE_PHOSPHORYLATION	82	-0.635982	-1.82247	3.23229e-05	0.0007599
GOBP_XENOBIOTIC_TRANSPORT	34	-0.72554	-1.82247	0.000313096	0.0046678
GOMF_MONOOXYGENASE_ACTIVITY	65	-0.659626	-1.82189	2.58e-05	0.000627672
GOMF_LYASE_ACTIVITY	151	-0.595832	-1.82094	1.32751e-06	4.99349e-05
GOBP_ASPARTATE_FAMILY_AMINO_ACID_CATABOLIC_PROCESS	15	-0.841673	-1.81794	0.000431494	0.00594368
GOBP_SECONDARY_METABOLIC_PROCESS	44	-0.695372	-1.81638	0.000116404	0.00206237
GOBP_ACETYL_COA_METABOLIC_PROCESS	30	-0.737295	-1.81622	0.000479263	0.00645619
GOBP_PROTON_TRANSMEMBRANE_TRANSPORT	99	-0.619192	-1.81576	1.34732e-05	0.000358066
GOBP_SULFUR_AMINO_ACID_METABOLIC_PROCESS	30	-0.736815	-1.81504	0.000479263	0.00645619
GOMF_MONOCARBOXYLIC_ACID_BINDING	62	-0.65889	-1.81274	5.55853e-05	0.0011716
GOMF_IRON_ION_BINDING	102	-0.61648	-1.81169	1.0531e-05	0.000290942
GOMF_OXIDOREDUCTASE_ACTIVITY_ACTING_ON_THE_CH_NH2_GROUP_OF_DONORS	19	-0.802069	-1.80751	0.000715879	0.00871723
GOBP_INDOLE_CONTAINING_COMPOUND_METABOLIC_PROCESS	18	-0.800495	-1.80364	0.000624616	0.0079541
GOMF_ACYL_COA_BINDING	22	-0.772998	-1.80313	0.000578851	0.00746855
GOBP_ADP_METABOLIC_PROCESS	74	-0.641155	-1.80291	2.39337e-05	0.000593311
GOMF_INORGANIC_ANION_TRANSMEMBRANE_TRANSPORTER_ACTIVITY	108	-0.606362	-1.80127	1.77509e-05	0.000452092
GOBP_SULFUR_COMPOUND_CATABOLIC_PROCESS	30	-0.730356	-1.79913	0.000669606	0.00835299
GOBP_NUCLEOSIDE_PHOSPHATE_BIOSYNTHETIC_PROCESS	181	-0.576841	-1.79891	4.82634e-07	2.07024e-05
GOMF_NADPLUS_BINDING	18	-0.7979	-1.79779	0.000674585	0.00839369
GOBP_OXIDATIVE_PHOSPHORYLATION	94	-0.614614	-1.79736	2.75322e-05	0.000663214
GOMF_XENOBIOTIC_TRANSMEMBRANE_TRANSPORTER_ACTIVITY	26	-0.743453	-1.79666	0.00118187	0.0125638
GOMF_NADP_BINDING	47	-0.681295	-1.79604	0.000194127	0.00314331
GOBP_RESPONSE_TO_TOXIC_SUBSTANCE	178	-0.575407	-1.7955	1.01618e-06	4.0595e-05
GOBP_GLUTAMATE_METABOLIC_PROCESS	27	-0.736039	-1.79499	0.000697426	0.00859047
GOBP_AMINO_ACID_ACTIVATION	25	-0.750124	-1.79467	0.000868913	0.0102139
GOCC_RESPIRASOME	81	-0.627016	-1.7933	3.80102e-05	0.000853503
GOBP_RIBONUCLEOSIDE_DIPHOSPHATE_METABOLIC_PROCESS	96	-0.61276	-1.79312	2.35266e-05	0.000586965
GOBP_GLYCOSIDE_METABOLIC_PROCESS	21	-0.776292	-1.79281	0.00111276	0.0120715
GOMF_FATTY_ACID_DERIVATIVE_BINDING	20	-0.787445	-1.79164	0.000534326	0.00704273
GOBP_AMINE_METABOLIC_PROCESS	92	-0.613445	-1.7907	3.34525e-05	0.000782693
GOMF_LIGASE_ACTIVITY_FORMING_CARBON_SULFUR_BONDS	36	-0.705774	-1.79017	0.000307093	0.00463483
HALLMARK_PANCREAS_BETA_CELLS	20	-0.786498	-1.78949	0.000570186	0.00741545
GOBP_ORGANIC_ACID_TRANSPORT	233	-0.564409	-1.78528	8.03479e-08	4.1358e-06
GOBP_ATP_SYNTHESIS_COUPLED_ELECTRON_TRANSPORT	71	-0.63976	-1.78501	7.05972e-05	0.00140333
GOBP_ORGANIC_HYDROXY_COMPOUND_METABOLIC_PROCESS	418	-0.543361	-1.78371	4.89583e-11	5.98515e-09
GOBP_THIOESTER_BIOSYNTHETIC_PROCESS	37	-0.697149	-1.78192	0.000509355	0.00682397
GOBP_INNER_MITOCHONDRIAL_MEMBRANE_ORGANIZATION	30	-0.722622	-1.78008	0.00108623	0.0118829
GOMF_ORGANIC_ACID_SODIUM_SYMPORTER_ACTIVITY	22	-0.763094	-1.78003	0.00105196	0.0115597
GOBP_OLEFINIC_COMPOUND_METABOLIC_PROCESS	113	-0.59709	-1.78001	8.38628e-06	0.000241229
GOMF_OXIDOREDUCTASE_ACTIVITY_ACTING_ON_THE_CH_CH_GROUP_OF_DONORS_NAD_OR_NADP_AS_ACCEPTOR	27	-0.729756	-1.77967	0.000914097	0.0105923
GOBP_REGULATION_OF_DIGESTIVE_SYSTEM_PROCESS	26	-0.736334	-1.77945	0.0016065	0.0158383
GOMF_ALDO_KETO_REDUCTASE_NADP_ACTIVITY	27	-0.728902	-1.77759	0.000981806	0.0111126
GOMF_METAL_CLUSTER_BINDING	61	-0.649596	-1.77671	0.000232734	0.00369503
GOBP_PORPHYRIN_CONTAINING_COMPOUND_METABOLIC_PROCESS	43	-0.681139	-1.775	0.000259058	0.00402156
GOMF_HYDROLASE_ACTIVITY_HYDROLYZING_O_GLYCOSYL_COMPOUNDS	65	-0.642521	-1.77464	8.92261e-05	0.00169115
GOBP_2_OXOGLUTARATE_METABOLIC_PROCESS	15	-0.821311	-1.77396	0.00133366	0.0137877
GOMF_FAD_BINDING	33	-0.708879	-1.77389	0.00115941	0.0124059
GOMF_CARBOXY_LYASE_ACTIVITY	28	-0.723094	-1.77283	0.00162428	0.0159492
GOBP_FATTY_ACID_DERIVATIVE_CATABOLIC_PROCESS	15	-0.820304	-1.77179	0.00139196	0.0141806
GOCC_INTRINSIC_COMPONENT_OF_MITOCHONDRIAL_MEMBRANE	66	-0.641162	-1.7705	0.000170973	0.00284373
GOMF_4_IRON_4_SULFUR_CLUSTER_BINDING	39	-0.689412	-1.76705	0.000636258	0.00806036
GOBP_NUCLEOSIDE_BISPHOSPHATE_BIOSYNTHETIC_PROCESS	52	-0.658781	-1.76647	0.000309902	0.00464853
GOBP_MITOCHONDRIAL_TRANSLATION	60	-0.646986	-1.76587	0.000154257	0.00259215
GOMF_FATTY_ACID_BINDING	34	-0.702985	-1.76581	0.000943572	0.0108058
GOBP_LONG_CHAIN_FATTY_ACID_METABOLIC_PROCESS	83	-0.614442	-1.76544	0.000100873	0.00186139
GOMF_DICARBOXYLIC_ACID_TRANSMEMBRANE_TRANSPORTER_ACTIVITY	26	-0.730371	-1.76504	0.00204588	0.0190878
GOBP_DIGESTIVE_SYSTEM_PROCESS	71	-0.632086	-1.7636	9.13758e-05	0.00171857
GOBP_ORGANIC_ACID_TRANSMEMBRANE_TRANSPORT	125	-0.585141	-1.76067	2.48213e-05	0.00060688
GOMF_CARBOXYLIC_ESTER_HYDROLASE_ACTIVITY	91	-0.605165	-1.75967	0.000105817	0.00193801
GOBP_AMINO_ACID_BETAINE_METABOLIC_PROCESS	18	-0.78079	-1.75924	0.00139887	0.0142214
GOMF_CARBON_OXYGEN_LYASE_ACTIVITY	58	-0.645793	-1.75898	0.000331471	0.00486754
GOBP_WATER_SOLUBLE_VITAMIN_METABOLIC_PROCESS	55	-0.649183	-1.75708	0.000383707	0.00550998
GOBP_ACYLGLYCEROL_HOMEOSTASIS	30	-0.713281	-1.75707	0.00149666	0.0150438
GOBP_AMMONIUM_ION_METABOLIC_PROCESS	18	-0.779521	-1.75638	0.0014851	0.0150044
GOBP_CELLULAR_MODIFIED_AMINO_ACID_CATABOLIC_PROCESS	25	-0.733855	-1.75575	0.00174641	0.0169443
GOBP_INORGANIC_ANION_TRANSPORT	141	-0.576959	-1.75386	1.02812e-05	0.000287285
GOBP_GLUTAMINE_FAMILY_AMINO_ACID_CATABOLIC_PROCESS	22	-0.751491	-1.75297	0.00149822	0.0150438
GOBP_NADH_DEHYDROGENASE_COMPLEX_ASSEMBLY	44	-0.670963	-1.75262	0.000527802	0.00703256
GOBP_INTESTINAL_ABSORPTION	32	-0.706701	-1.75083	0.00121922	0.0128138
GOMF_OXIDOREDUCTASE_ACTIVITY_ACTING_ON_NAD_P_H_QUINONE_OR_SIMILAR_COMPOUND_AS_ACCEPTOR	49	-0.660931	-1.75057	0.000273039	0.00421186
GOBP_HYDROGEN_PEROXIDE_METABOLIC_PROCESS	34	-0.696242	-1.74888	0.00131832	0.013658
GOBP_MONOCARBOXYLIC_ACID_TRANSPORT	77	-0.617665	-1.74816	0.000242421	0.003824
GOBP_MITOCHONDRIAL_ELECTRON_TRANSPORT_NADH_TO_UBIQUINONE	42	-0.673247	-1.7481	0.000950424	0.0108588
GOBP_DEOXYRIBOSE_PHOSPHATE_CATABOLIC_PROCESS	28	-0.712349	-1.74649	0.00230674	0.0205838
GOMF_OXIDOREDUCTASE_ACTIVITY_ACTING_ON_THE_CH_NH_GROUP_OF_DONORS	25	-0.729924	-1.74634	0.00204893	0.0190878
GOMF_TRANSFERASE_ACTIVITY_TRANSFERRING_NITROGENOUS_GROUPS	17	-0.783733	-1.7455	0.00189177	0.0180326
GOBP_ALCOHOL_METABOLIC_PROCESS	286	-0.544859	-1.74548	7.71526e-08	4.01357e-06
GOBP_DEOXYRIBOSE_PHOSPHATE_METABOLIC_PROCESS	42	-0.671565	-1.74373	0.00102801	0.0113988
GOBP_UBIQUINONE_METABOLIC_PROCESS	16	-0.792486	-1.74051	0.00290717	0.0244683
GOMF_AMINO_ACID_TRANSMEMBRANE_TRANSPORTER_ACTIVITY	65	-0.629974	-1.73999	0.000179334	0.00296264
GOBP_POSITIVE_REGULATION_OF_LIPID_LOCALIZATION	88	-0.599237	-1.73536	0.000102329	0.00188116
GOMF_ATPASE_COUPLED_INORGANIC_ANION_TRANSMEMBRANE_TRANSPORTER_ACTIVITY	20	-0.76246	-1.73479	0.00175285	0.0169732
GOBP_ORGANIC_HYDROXY_COMPOUND_CATABOLIC_PROCESS	60	-0.634469	-1.73171	0.000346872	0.00506329
GOBP_POSITIVE_REGULATION_OF_GLYCOLYTIC_PROCESS	15	-0.801438	-1.73104	0.00320895	0.0264617
GOBP_SEQUESTERING_OF_TRIGLYCERIDE	16	-0.787964	-1.73058	0.00328493	0.0269519
GOBP_POSITIVE_REGULATION_OF_ATP_METABOLIC_PROCESS	25	-0.723275	-1.73043	0.00235145	0.0207565
GOMF_AMINOPEPTIDASE_ACTIVITY	32	-0.69812	-1.72957	0.00193028	0.0182986
GOMF_SOLUTE_CATION_ANTIPORTER_ACTIVITY	25	-0.721755	-1.7268	0.00246146	0.0214173
GOBP_EXPORT_ACROSS_PLASMA_MEMBRANE	52	-0.643732	-1.72612	0.000641519	0.00810601
GOMF_ORGANIC_HYDROXY_COMPOUND_TRANSMEMBRANE_TRANSPORTER_ACTIVITY	32	-0.696378	-1.72525	0.00212193	0.019541
GOMF_HYDROLASE_ACTIVITY_ACTING_ON_GLYCOSYL_BONDS	112	-0.579854	-1.72349	6.6686e-05	0.00134922
GOMF_HYDROLASE_ACTIVITY_ACTING_ON_CARBON_NITROGEN_BUT_NOT_PEPTIDE_BONDS	110	-0.580921	-1.72178	6.22314e-05	0.001292
GOMF_CARBOHYDRATE_DERIVATIVE_TRANSMEMBRANE_TRANSPORTER_ACTIVITY	48	-0.650721	-1.71798	0.000758693	0.00916052
GOBP_C4_DICARBOXYLATE_TRANSPORT	25	-0.717477	-1.71656	0.00290204	0.0244672
GOCC_MICROVILLUS	76	-0.605778	-1.7148	0.000400913	0.00566608
GOMF_SPECTRIN_BINDING	21	-0.742003	-1.71362	0.0032512	0.0267199
GOBP_ANION_TRANSMEMBRANE_TRANSPORT	193	-0.546972	-1.71205	8.05693e-06	0.000234514
GOBP_ALDITOL_METABOLIC_PROCESS	16	-0.779175	-1.71128	0.00491283	0.0363445
GOBP_CELLULAR_MODIFIED_AMINO_ACID_BIOSYNTHETIC_PROCESS	42	-0.658361	-1.70945	0.00170232	0.0165824
GOBP_PEROXISOME_ORGANIZATION	31	-0.691002	-1.70919	0.00533371	0.0386323
GOBP_MITOCHONDRIAL_TRANSMEMBRANE_TRANSPORT	62	-0.619628	-1.70472	0.000414957	0.00574827
GOBP_REGULATION_OF_CELLULAR_AMINE_METABOLIC_PROCESS	25	-0.711854	-1.70311	0.00356534	0.0284878
GOBP_ACETYL_COA_BIOSYNTHETIC_PROCESS	16	-0.77481	-1.70169	0.00555236	0.0398694
GOMF_OXIDOREDUCTASE_ACTIVITY_ACTING_ON_THE_CH_NH2_GROUP_OF_DONORS_OXYGEN_AS_ACCEPTOR	15	-0.787694	-1.70135	0.00503419	0.0369073
GOCC_NADH_DEHYDROGENASE_COMPLEX	41	-0.658816	-1.69922	0.00137611	0.0140672
GOBP_SODIUM_ION_TRANSPORT	178	-0.544415	-1.69879	2.7953e-05	0.00067005
GOMF_PRIMARY_ACTIVE_TRANSMEMBRANE_TRANSPORTER_ACTIVITY	144	-0.558776	-1.69869	4.45427e-05	0.000981143
GOMF_CARBOHYDRATE_TRANSMEMBRANE_TRANSPORTER_ACTIVITY	32	-0.685616	-1.69859	0.00349442	0.0281975
GOMF_SODIUM_ION_TRANSMEMBRANE_TRANSPORTER_ACTIVITY	101	-0.577176	-1.69477	0.000303912	0.00461531
GOBP_ANION_HOMEOSTASIS	32	-0.683427	-1.69317	0.00365951	0.0290032
GOBP_NADP_METABOLIC_PROCESS	31	-0.684077	-1.69207	0.00676195	0.0457344
GOBP_GLYCOSYL_COMPOUND_CATABOLIC_PROCESS	33	-0.676158	-1.69201	0.00370894	0.0292528
GOCC_NUCLEOID	36	-0.666738	-1.69116	0.00246665	0.0214244
GOCC_VACUOLAR_MEMBRANE	385	-0.516586	-1.69059	2.65794e-08	1.5473e-06
GOCC_ORGANELLE_ENVELOPE_LUMEN	72	-0.604184	-1.68986	0.000302306	0.00461531
GOCC_AZUROPHIL_GRANULE	128	-0.559092	-1.68903	0.000143524	0.00245133
GOMF_NADH_DEHYDROGENASE_ACTIVITY	38	-0.660679	-1.68826	0.00218105	0.02001
GOMF_PHOSPHATIDYLINOSITOL_3_5_BISPHOSPHATE_BINDING	23	-0.717768	-1.68672	0.00401215	0.0309943
GOBP_ISOPRENOID_METABOLIC_PROCESS	88	-0.581438	-1.68382	0.000309305	0.00464853
GOMF_D_THREO_ALDOSE_1_DEHYDROGENASE_ACTIVITY	16	-0.766581	-1.68362	0.00671916	0.0455079
GOCC_ORGANELLAR_RIBOSOME	77	-0.594616	-1.68292	0.000702926	0.00863645
GOBP_RESPONSE_TO_ZINC_ION	38	-0.658522	-1.68275	0.00239255	0.0209294
GOBP_AMINO_ACID_TRANSMEMBRANE_TRANSPORT	78	-0.592205	-1.68176	0.000448428	0.00612517
GOMF_TETRAPYRROLE_BINDING	99	-0.57347	-1.68168	0.000413385	0.00574277
GOMF_FATTY_ACID_LIGASE_ACTIVITY	17	-0.754559	-1.68053	0.00624195	0.0432339
GOCC_MITOCHONDRIAL_LARGE_RIBOSOMAL_SUBUNIT	51	-0.632314	-1.67943	0.00114759	0.0123064
GOMF_PROTEIN_MEMBRANE_ADAPTOR_ACTIVITY	21	-0.726163	-1.67704	0.00528669	0.0384273
GOMF_SOLUTE_PROTON_ANTIPORTER_ACTIVITY	17	-0.752663	-1.67631	0.00647529	0.0445974
GOMF_ANTIPORTER_ACTIVITY	69	-0.601233	-1.67454	0.000768037	0.00925049
GOBP_CORTICAL_CYTOSKELETON_ORGANIZATION	59	-0.613659	-1.67278	0.00103032	0.0113988
GOMF_SOLUTE_PROTON_SYMPORTER_ACTIVITY	23	-0.71151	-1.67202	0.00485385	0.0359626
GOBP_MITOCHONDRIAL_RNA_METABOLIC_PROCESS	39	-0.651519	-1.66992	0.00283462	0.0241486
GOBP_CELLULAR_CARBOHYDRATE_CATABOLIC_PROCESS	32	-0.673799	-1.66931	0.00453997	0.0340498
GOCC_SECONDARY_LYSOSOME	16	-0.759852	-1.66884	0.0085888	0.0542625
GOBP_PYRIMIDINE_DEOXYRIBONUCLEOTIDE_METABOLIC_PROCESS	24	-0.699716	-1.66814	0.0078208	0.0505411
GOMF_OXIDOREDUCTION_DRIVEN_ACTIVE_TRANSMEMBRANE_TRANSPORTER_ACTIVITY	57	-0.61376	-1.66759	0.00285078	0.0242441
GOBP_POSITIVE_REGULATION_OF_LIPID_BIOSYNTHETIC_PROCESS	59	-0.610981	-1.66548	0.00112904	0.012134
GOMF_HYDROLASE_ACTIVITY_ACTING_ON_CARBON_NITROGEN_BUT_NOT_PEPTIDE_BONDS_IN_CYCLIC_AMIDES	15	-0.770999	-1.66529	0.00704129	0.0468998
GOBP_AMINE_BIOSYNTHETIC_PROCESS	31	-0.672943	-1.66453	0.00896092	0.0558203
GOBP_NADH_METABOLIC_PROCESS	27	-0.681707	-1.66249	0.00577242	0.0407907
GOBP_MITOCHONDRIAL_MEMBRANE_ORGANIZATION	93	-0.568555	-1.66227	0.000616198	0.00791976
GOBP_PH_REDUCTION	41	-0.644344	-1.66189	0.00266045	0.0228238
GOBP_POSITIVE_REGULATION_OF_LIPID_TRANSPORT	69	-0.596434	-1.66118	0.00092527	0.0106211
GOBP_REGULATION_OF_MACROAUTOPHAGY	148	-0.544509	-1.66089	0.000112141	0.00202351
GOBP_CARBOHYDRATE_DERIVATIVE_CATABOLIC_PROCESS	144	-0.545805	-1.65926	0.000110436	0.00200012
GOBP_REGULATION_OF_CELLULAR_KETONE_METABOLIC_PROCESS	97	-0.567176	-1.65918	0.000407684	0.00569697
GOBP_ORGANOPHOSPHATE_CATABOLIC_PROCESS	138	-0.546064	-1.65649	0.000114106	0.00204388
GOBP_BILE_ACID_METABOLIC_PROCESS	37	-0.647911	-1.65607	0.0033453	0.0272188
GOMF_2_IRON_2_SULFUR_CLUSTER_BINDING	21	-0.717054	-1.656	0.00744364	0.0488582
GOMF_HYDROLASE_ACTIVITY_ACTING_ON_CARBON_NITROGEN_BUT_NOT_PEPTIDE_BONDS_IN_LINEAR_AMIDES	62	-0.601293	-1.65427	0.00102882	0.0113988
GOBP_NEGATIVE_REGULATION_OF_MITOCHONDRION_ORGANIZATION	43	-0.634604	-1.65373	0.00256785	0.0220681
GOBP_PYRIMIDINE_NUCLEOTIDE_METABOLIC_PROCESS	49	-0.623804	-1.65224	0.001448	0.0146598
GOBP_NUCLEOSIDE_PHOSPHATE_CATABOLIC_PROCESS	76	-0.58367	-1.65222	0.00112809	0.012134
GOBP_DICARBOXYLIC_ACID_TRANSPORT	74	-0.58726	-1.65136	0.000533664	0.00704273
GOBP_POSITIVE_REGULATION_OF_NUCLEOTIDE_METABOLIC_PROCESS	27	-0.676303	-1.64931	0.0068719	0.046179
GOBP_TOLL_LIKE_RECEPTOR_9_SIGNALING_PATHWAY	16	-0.749478	-1.64606	0.010809	0.06438
GOBP_PTERIDINE_CONTAINING_COMPOUND_METABOLIC_PROCESS	34	-0.655206	-1.6458	0.00570501	0.0404311
GOBP_L_AMINO_ACID_TRANSPORT	55	-0.607972	-1.64553	0.00224442	0.0202869
GOMF_ZINC_ION_TRANSMEMBRANE_TRANSPORTER_ACTIVITY	17	-0.738483	-1.64472	0.0103254	0.0621047
GOBP_ZINC_ION_TRANSPORT	24	-0.689536	-1.64387	0.0104832	0.0628219
GOBP_REGULATION_OF_SYSTEMIC_ARTERIAL_BLOOD_PRESSURE_BY_RENIN_ANGIOTENSIN	21	-0.711442	-1.64304	0.00971647	0.0596155
GOCC_ENDOPLASMIC_RETICULUM_EXIT_SITE	30	-0.6668	-1.64257	0.0081536	0.0521191
GOMF_INORGANIC_MOLECULAR_ENTITY_TRANSMEMBRANE_TRANSPORTER_ACTIVITY	500	-0.495114	-1.63844	2.60124e-08	1.53254e-06
GOBP_GLYCOSYL_COMPOUND_METABOLIC_PROCESS	74	-0.582365	-1.63759	0.000653152	0.00819023
GOBP_FATTY_ACID_BIOSYNTHETIC_PROCESS	120	-0.545679	-1.63753	0.000206446	0.00330084
GOBP_EXCRETION	45	-0.62474	-1.63557	0.00354318	0.0284502
GOBP_AMINO_ACID_IMPORT	46	-0.623118	-1.63557	0.0042156	0.0322098
GOBP_DEOXYRIBONUCLEOSIDE_MONOPHOSPHATE_METABOLIC_PROCESS	21	-0.707768	-1.63455	0.010512	0.0629173
GOBP_LIPID_HOMEOSTASIS	128	-0.540357	-1.63243	0.000541878	0.00712307
GOBP_PURINE_CONTAINING_COMPOUND_BIOSYNTHETIC_PROCESS	137	-0.538061	-1.63205	0.00017346	0.00287532
GOBP_POSITIVE_REGULATION_OF_ORGANIC_ACID_TRANSPORT	32	-0.658703	-1.63192	0.00724455	0.0480676
GOBP_COENZYME_A_METABOLIC_PROCESS	18	-0.72425	-1.63185	0.00879489	0.0551372
GOBP_ORGANIC_CATION_TRANSPORT	32	-0.65831	-1.63094	0.00735515	0.0484074
GOBP_REGULATION_OF_NUCLEOTIDE_METABOLIC_PROCESS	61	-0.595527	-1.62883	0.0023589	0.0207838
GOMF_ACYLTRANSFERASE_ACTIVITY	185	-0.52255	-1.62881	5.63094e-05	0.00118177
GOBP_PROTEIN_CONTAINING_COMPLEX_REMODELING	21	-0.705147	-1.6285	0.0111938	0.0661084
GOBP_MICROVILLUS_ORGANIZATION	29	-0.663582	-1.62701	0.0115688	0.0679132
GOBP_FATTY_ACID_DERIVATIVE_BIOSYNTHETIC_PROCESS	39	-0.632915	-1.62224	0.00548426	0.0395546
GOBP_FATTY_ACYL_COA_METABOLIC_PROCESS	31	-0.655569	-1.62155	0.0142536	0.0786685
GOBP_PROTEIN_TRANSMEMBRANE_IMPORT_INTO_INTRACELLULAR_ORGANELLE	29	-0.661198	-1.62116	0.0129166	0.0736158
GOMF_C4_DICARBOXYLATE_TRANSMEMBRANE_TRANSPORTER_ACTIVITY	15	-0.750559	-1.62114	0.0120115	0.0699242
GOBP_ALCOHOL_CATABOLIC_PROCESS	43	-0.622025	-1.62095	0.00443488	0.0334025
GOBP_DOPAMINE_METABOLIC_PROCESS	30	-0.656891	-1.61816	0.00981757	0.059949
GOBP_AMINE_CATABOLIC_PROCESS	25	-0.676147	-1.61768	0.0137327	0.0767461
GOBP_RESPONSE_TO_XENOBIOTIC_STIMULUS	316	-0.501834	-1.61758	3.49409e-06	0.000113907
GOMF_CARBOHYDRATE_KINASE_ACTIVITY	18	-0.717505	-1.61665	0.0101927	0.061458
GOBP_OLIGOPEPTIDE_TRANSPORT	16	-0.735716	-1.61583	0.0132698	0.07493
GOBP_KETONE_BIOSYNTHETIC_PROCESS	33	-0.645699	-1.61579	0.00919569	0.0569823
GOBP_CYTOCHROME_COMPLEX_ASSEMBLY	20	-0.709767	-1.6149	0.0101238	0.061279
GOMF_AMINO_ACID_CATION_SYMPORTER_ACTIVITY	16	-0.73507	-1.61441	0.0132698	0.07493
GOBP_STEROID_METABOLIC_PROCESS	239	-0.509427	-1.61255	3.56567e-05	0.000814772
GOBP_MITOCHONDRIAL_FUSION	25	-0.67381	-1.61209	0.0144026	0.0791331
GOCC_AZUROPHIL_GRANULE_LUMEN	70	-0.577047	-1.61137	0.00235156	0.0207565
GOBP_SULFUR_AMINO_ACID_BIOSYNTHETIC_PROCESS	16	-0.733598	-1.61118	0.0135047	0.0758185
GOBP_VACUOLE_ORGANIZATION	161	-0.522751	-1.61058	0.000305668	0.00462761
GOBP_FOLIC_ACID_CONTAINING_COMPOUND_METABOLIC_PROCESS	27	-0.660216	-1.61008	0.01094	0.0650019
GOBP_ORGANIC_HYDROXY_COMPOUND_BIOSYNTHETIC_PROCESS	188	-0.514805	-1.60904	0.000142167	0.00243929
GOBP_VITAMIN_METABOLIC_PROCESS	84	-0.557988	-1.60636	0.00230332	0.0205838
GOMF_QUATERNARY_AMMONIUM_GROUP_BINDING	28	-0.654984	-1.60585	0.0140742	0.0778541
GOBP_POSITIVE_REGULATION_OF_FATTY_ACID_TRANSPORT	17	-0.720747	-1.60522	0.0165319	0.0862763
GOBP_PHENOL_CONTAINING_COMPOUND_METABOLIC_PROCESS	77	-0.566347	-1.60291	0.00303369	0.0252722
GOBP_POSITIVE_REGULATION_OF_PROTEIN_CONTAINING_COMPLEX_DISASSEMBLY	28	-0.652889	-1.60071	0.0145175	0.0794078
GOBP_BARBED_END_ACTIN_FILAMENT_CAPPING	19	-0.710232	-1.60055	0.0149844	0.0806091
GOMF_SUGAR_TRANSMEMBRANE_TRANSPORTER_ACTIVITY	21	-0.692054	-1.59826	0.0163312	0.0855028
GOBP_ARGININE_METABOLIC_PROCESS	16	-0.727559	-1.59792	0.0149138	0.0804064
GOBP_POSITIVE_REGULATION_OF_MACROPHAGE_ACTIVATION	21	-0.691568	-1.59714	0.016788	0.0871614
GOMF_EXOPEPTIDASE_ACTIVITY	84	-0.554696	-1.59689	0.00282513	0.0241098
GOBP_AMINO_ACID_IMPORT_ACROSS_PLASMA_MEMBRANE	38	-0.624011	-1.59456	0.0068883	0.046179
GOMF_OXIDOREDUCTASE_ACTIVITY_ACTING_ON_PAIRED_DONORS_WITH_INCORPORATION_OR_REDUCTION_OF_MOLECULAR_OXYGEN	128	-0.527817	-1.59455	0.00127419	0.0132852
GOBP_LAMELLIPODIUM_MORPHOGENESIS	16	-0.725686	-1.5938	0.0156184	0.0829251
GOBP_CARBOHYDRATE_METABOLIC_PROCESS	489	-0.481661	-1.59319	1.87949e-07	8.82059e-06
GOBP_GLUTAMINE_METABOLIC_PROCESS	20	-0.699975	-1.59263	0.0123498	0.0713835
GOBP_UNSATURATED_FATTY_ACID_METABOLIC_PROCESS	85	-0.554302	-1.59238	0.00169781	0.0165715
GOMF_ALCOHOL_DEHYDROGENASE_NADPPLUS_ACTIVITY	20	-0.699727	-1.59206	0.012585	0.0724008
GOMF_OXIDOREDUCTASE_ACTIVITY_ACTING_ON_PAIRED_DONORS_WITH_INCORPORATION_OR_REDUCTION_OF_MOLECULAR_OXYGEN_NAD_P_H_AS_ONE_DONOR_AND_INCORPORATION_OF_ONE_ATOM_OF_OXYGEN	32	-0.642446	-1.59164	0.0123377	0.0713835
GOBP_POSITIVE_REGULATION_OF_NITRIC_OXIDE_METABOLIC_PROCESS	35	-0.629579	-1.5876	0.0078212	0.0505411
GOBP_MACROAUTOPHAGY	278	-0.496724	-1.58754	2.83733e-05	0.000676808
GOBP_REACTIVE_OXYGEN_SPECIES_BIOSYNTHETIC_PROCESS	38	-0.620982	-1.58682	0.00731548	0.0484074
GOCC_OUTER_MEMBRANE	189	-0.506872	-1.58613	0.000402786	0.00567615
GOCC_MHC_PROTEIN_COMPLEX	24	-0.664636	-1.58451	0.0186173	0.0929915
GOBP_GLUTATHIONE_METABOLIC_PROCESS	58	-0.581155	-1.58292	0.00600454	0.041946
GOBP_SODIUM_ION_TRANSMEMBRANE_TRANSPORT	124	-0.52683	-1.58285	0.00111577	0.0120715
GOBP_CELLULAR_RESPONSE_TO_TOXIC_SUBSTANCE	88	-0.546472	-1.58255	0.00223034	0.020197
GOBP_MITOCHONDRION_ORGANIZATION	413	-0.482427	-1.58253	1.78099e-06	6.26551e-05
GOBP_CORTICAL_ACTIN_CYTOSKELETON_ORGANIZATION	38	-0.619282	-1.58248	0.00742227	0.0487835
GOBP_CARBOHYDRATE_TRANSPORT	118	-0.528376	-1.58204	0.000917915	0.0106114
GOCC_A_BAND	23	-0.673095	-1.58174	0.0128074	0.073335
GOBP_ORGANOPHOSPHATE_BIOSYNTHETIC_PROCESS	447	-0.479936	-1.5815	8.99234e-07	3.66438e-05
GOBP_MITOCHONDRIAL_TRANSPORT	153	-0.517114	-1.57981	0.000517633	0.00691592
GOBP_PROTEIN_LIPID_COMPLEX_SUBUNIT_ORGANIZATION	35	-0.626246	-1.57919	0.00954723	0.0586749
GOMF_OXIDOREDUCTASE_ACTIVITY_ACTING_ON_PAIRED_DONORS_WITH_INCORPORATION_OR_REDUCTION_OF_MOLECULAR_OXYGEN_REDUCED_FLAVIN_OR_FLAVOPROTEIN_AS_ONE_DONOR_AND_INCORPORATION_OF_ONE_ATOM_OF_OXYGEN	22	-0.676873	-1.57891	0.0128463	0.0734719
GOCC_BASOLATERAL_PLASMA_MEMBRANE	192	-0.504154	-1.5786	0.000346346	0.00506329
GOMF_TRANSLATION_REPRESSOR_ACTIVITY	24	-0.661824	-1.5778	0.020401	0.0990673
GOBP_MITOCHONDRIAL_OUTER_MEMBRANE_PERMEABILIZATION_INVOLVED_IN_PROGRAMMED_CELL_DEATH	33	-0.630451	-1.57763	0.0132329	0.07493
GOBP_PYRIMIDINE_CONTAINING_COMPOUND_METABOLIC_PROCESS	78	-0.555292	-1.57693	0.00301394	0.0251935
GOMF_ATPASE_COUPLED_TRANSMEMBRANE_TRANSPORTER_ACTIVITY	87	-0.546444	-1.57586	0.00227678	0.0205036
GOBP_POSITIVE_REGULATION_OF_PROTEIN_MATURATION	20	-0.6925	-1.57562	0.0144668	0.0792805
GOMF_CATION_TRANSMEMBRANE_TRANSPORTER_ACTIVITY	446	-0.478101	-1.57504	6.15734e-07	2.59564e-05
GOBP_VITAMIN_TRANSPORT	33	-0.628991	-1.57398	0.0136703	0.076485
GOCC_MYOSIN_COMPLEX	40	-0.609395	-1.57283	0.0121676	0.0706645
GOBP_MEMBRANE_LIPID_CATABOLIC_PROCESS	32	-0.634777	-1.57264	0.0152275	0.0815265
GOBP_MITOCHONDRIAL_OUTER_MEMBRANE_PERMEABILIZATION	29	-0.641198	-1.57212	0.021228	0.10207
GOBP_WATER_TRANSPORT	17	-0.705705	-1.57172	0.0247437	0.113882
GOBP_REGULATION_OF_EARLY_ENDOSOME_TO_LATE_ENDOSOME_TRANSPORT	16	-0.715205	-1.57078	0.0191413	0.0943897
GOBP_PROTEIN_LOCALIZATION_TO_MITOCHONDRION	107	-0.529829	-1.57017	0.0022007	0.0200773
GOBP_L_ALPHA_AMINO_ACID_TRANSMEMBRANE_TRANSPORT	53	-0.582444	-1.57004	0.00590846	0.0414525
GOBP_BENZENE_CONTAINING_COMPOUND_METABOLIC_PROCESS	20	-0.689617	-1.56906	0.0158782	0.0836694
GOBP_TERPENOID_METABOLIC_PROCESS	71	-0.562175	-1.56854	0.00324059	0.0266776
GOBP_PYRIMIDINE_NUCLEOTIDE_CATABOLIC_PROCESS	20	-0.689117	-1.56792	0.0158782	0.0836694
GOBP_RESPONSE_TO_ISCHEMIA	43	-0.601529	-1.56754	0.00860081	0.0542683
GOBP_POSITIVE_REGULATION_OF_MACROPHAGE_MIGRATION	24	-0.657013	-1.56633	0.0221847	0.105426
GOBP_POSITIVE_REGULATION_OF_ANION_TRANSPORT	35	-0.620865	-1.56562	0.0107339	0.0640887
GOMF_L_AMINO_ACID_TRANSMEMBRANE_TRANSPORTER_ACTIVITY	46	-0.596405	-1.56545	0.0113878	0.0669307
GOMF_TRANSLATION_REPRESSOR_ACTIVITY_MRNA_REGULATORY_ELEMENT_BINDING	15	-0.724569	-1.56501	0.0220011	0.105064
GOBP_CARBOHYDRATE_DERIVATIVE_TRANSPORT	70	-0.560253	-1.56447	0.00569966	0.0404311
GOBP_RIG_I_SIGNALING_PATHWAY	25	-0.653834	-1.5643	0.0235619	0.10986
GOBP_CELLULAR_TRANSITION_METAL_ION_HOMEOSTASIS	95	-0.535784	-1.56413	0.00219033	0.02002
GOBP_AMINO_ACID_TRANSPORT	116	-0.522316	-1.56284	0.00190505	0.0181239
GOBP_MITOPHAGY	27	-0.640631	-1.56232	0.0173474	0.0892535
GOBP_NEUROMUSCULAR_PROCESS_CONTROLLING_BALANCE	30	-0.633708	-1.56105	0.014827	0.0802256
GOBP_REGULATION_OF_GLYCOLYTIC_PROCESS	36	-0.615337	-1.56078	0.0133153	0.0750472
GOBP_LYTIC_VACUOLE_ORGANIZATION	62	-0.567134	-1.5603	0.00430355	0.0326269
GOBP_REGULATION_OF_NUCLEOTIDE_BIOSYNTHETIC_PROCESS	26	-0.64514	-1.55907	0.0293523	0.130265
GOBP_VACUOLAR_TRANSPORT	136	-0.514091	-1.55776	0.000713071	0.00871723
GOBP_REGULATION_OF_PROTEIN_TARGETING_TO_MEMBRANE	23	-0.66284	-1.55765	0.0155275	0.0825319
GOMF_PEPTIDE_ANTIGEN_BINDING	25	-0.651049	-1.55763	0.0240107	0.111715
GOMF_STEROL_TRANSPORTER_ACTIVITY	31	-0.629192	-1.55631	0.0295363	0.130827
GOBP_ALCOHOL_BIOSYNTHETIC_PROCESS	116	-0.520134	-1.55631	0.00206101	0.0190878
GOBP_TRANSITION_METAL_ION_HOMEOSTASIS	115	-0.521208	-1.55597	0.00120223	0.0127232
GOBP_POSITIVE_REGULATION_OF_MACROAUTOPHAGY	66	-0.563468	-1.55596	0.00456767	0.0341006
GOCC_OUTER_MITOCHONDRIAL_MEMBRANE_PROTEIN_COMPLEX	18	-0.690343	-1.55545	0.0195496	0.0956934
GOBP_CARBOHYDRATE_PHOSPHORYLATION	20	-0.683335	-1.55476	0.0182305	0.0919187
GOBP_ORGANIC_HYDROXY_COMPOUND_TRANSPORT	197	-0.495516	-1.55343	0.000397655	0.00563633
GOBP_TETRAHYDROFOLATE_METABOLIC_PROCESS	18	-0.688203	-1.55063	0.0200179	0.0974974
GOBP_PROTEIN_LIPID_COMPLEX_ASSEMBLY	21	-0.670668	-1.54887	0.0263968	0.119852
GOBP_AUTOPHAGOSOME_ORGANIZATION	97	-0.529217	-1.54814	0.00317115	0.0262384
GOBP_RIBOSE_PHOSPHATE_BIOSYNTHETIC_PROCESS	135	-0.510797	-1.54763	0.00149784	0.0150438
GOBP_REGULATION_OF_LIPID_LOCALIZATION	130	-0.511661	-1.54611	0.00290088	0.0244672
GOBP_TETRAPYRROLE_BIOSYNTHETIC_PROCESS	30	-0.627199	-1.54502	0.0183943	0.0922145
GOBP_REGULATION_OF_MITOCHONDRIAL_MEMBRANE_PERMEABILITY_INVOLVED_IN_APOPTOTIC_PROCESS	35	-0.61266	-1.54493	0.0131178	0.0744155
GOBP_NUCLEOSIDE_TRIPHOSPHATE_METABOLIC_PROCESS	73	-0.549663	-1.54389	0.00628422	0.0434038
GOBP_POSITIVE_REGULATION_OF_PROTEIN_TARGETING_TO_MEMBRANE	19	-0.684905	-1.54347	0.0263226	0.119626
GOBP_POSITIVE_REGULATION_OF_CELL_KILLING	48	-0.583845	-1.54142	0.00843747	0.0536531
GOBP_NEUROTRANSMITTER_RECEPTOR_TRANSPORT	15	-0.713484	-1.54107	0.028444	0.127024
GOBP_CATECHOL_CONTAINING_COMPOUND_BIOSYNTHETIC_PROCESS	16	-0.700109	-1.53763	0.0257266	0.117354
GOBP_REGULATION_OF_VACUOLE_ORGANIZATION	50	-0.581482	-1.53705	0.0109546	0.0650098
GOBP_NEUTRAL_LIPID_CATABOLIC_PROCESS	28	-0.626901	-1.537	0.0260602	0.118654
GOBP_SULFATE_TRANSPORT	15	-0.710945	-1.53558	0.0298781	0.132101
GOBP_ACTIN_FILAMENT_BASED_TRANSPORT	20	-0.674791	-1.53532	0.020818	0.100296
GOBP_INTRA_GOLGI_VESICLE_MEDIATED_TRANSPORT	30	-0.623202	-1.53517	0.0197321	0.09649
GOBP_NEUTRAL_AMINO_ACID_TRANSPORT	40	-0.594536	-1.53448	0.0193622	0.0948708
GOBP_METHIONINE_METABOLIC_PROCESS	15	-0.710072	-1.5337	0.0303562	0.133481
GOBP_STEROID_BIOSYNTHETIC_PROCESS	131	-0.507916	-1.53353	0.00238868	0.0209294
GOBP_LYSOSOMAL_TRANSPORT	103	-0.520795	-1.53314	0.00390208	0.0304648
GOBP_ORGANIC_CYCLIC_COMPOUND_CATABOLIC_PROCESS	412	-0.467134	-1.5327	9.94457e-06	0.000279477
GOBP_VACUOLAR_ACIDIFICATION	24	-0.64194	-1.5304	0.0293523	0.130265
GOBP_FATTY_ACID_TRANSPORT	67	-0.55453	-1.53027	0.0119646	0.0699242
GOMF_STEROID_DEHYDROGENASE_ACTIVITY_ACTING_ON_THE_CH_OH_GROUP_OF_DONORS_NAD_OR_NADP_AS_ACCEPTOR	23	-0.651056	-1.52995	0.0191543	0.0943897
GOBP_NADPH_REGENERATION	16	-0.696577	-1.52987	0.0392465	0.161003
GOBP_MONOSACCHARIDE_BIOSYNTHETIC_PROCESS	66	-0.553996	-1.5298	0.00660002	0.0450967
GOBP_REGULATION_OF_FATTY_ACID_METABOLIC_PROCESS	65	-0.553651	-1.52918	0.00528867	0.0384273
GOMF_MICROFILAMENT_MOTOR_ACTIVITY	25	-0.638925	-1.52863	0.0311913	0.136205
GOMF_ANTIOXIDANT_ACTIVITY	61	-0.558852	-1.52852	0.00843143	0.0536531
GOBP_CERAMIDE_CATABOLIC_PROCESS	18	-0.677804	-1.5272	0.0422535	0.168945
GOBP_ANTIGEN_PROCESSING_AND_PRESENTATION_OF_PEPTIDE_ANTIGEN_VIA_MHC_CLASS_I	29	-0.622707	-1.52679	0.0300242	0.132507
GOBP_POSITIVE_REGULATION_OF_VACUOLE_ORGANIZATION	20	-0.670733	-1.52609	0.0226998	0.10663
GOBP_PIGMENT_GRANULE_ORGANIZATION	23	-0.649021	-1.52517	0.020741	0.100023
GOCC_LUMENAL_SIDE_OF_ENDOPLASMIC_RETICULUM_MEMBRANE	26	-0.6309	-1.52466	0.0405553	0.164966
GOBP_IRON_SULFUR_CLUSTER_ASSEMBLY	21	-0.659825	-1.52383	0.0396947	0.162297
GOBP_RETINOL_METABOLIC_PROCESS	37	-0.595776	-1.52281	0.0179827	0.0914088
GOMF_N_ACYLTRANSFERASE_ACTIVITY	61	-0.556515	-1.52213	0.00883055	0.0552192
GOBP_PEROXISOMAL_TRANSPORT	20	-0.66899	-1.52213	0.0231703	0.108424
GOBP_AMYLOID_BETA_METABOLIC_PROCESS	50	-0.575444	-1.52109	0.0138758	0.0771746
GOBP_REGULATION_OF_LEUKOCYTE_MEDIATED_CYTOTOXICITY	64	-0.552267	-1.52108	0.00659124	0.0450967
GOMF_STEROID_HYDROXYLASE_ACTIVITY	22	-0.651975	-1.52083	0.0379939	0.157316
GOBP_CELL_DEATH_IN_RESPONSE_TO_HYDROGEN_PEROXIDE	23	-0.64673	-1.51979	0.0221011	0.105335
GOMF_CARBOHYDRATE_CATION_SYMPORTER_ACTIVITY	15	-0.703521	-1.51955	0.0461049	0.179027
GOMF_ACETYLTRANSFERASE_ACTIVITY	72	-0.543079	-1.51895	0.00503084	0.0369073
GOBP_NAD_METABOLIC_PROCESS	22	-0.651083	-1.51875	0.0395137	0.161866
GOBP_PEPTIDE_CATABOLIC_PROCESS	25	-0.634292	-1.51754	0.033884	0.144497
GOBP_REGULATION_OF_LIPID_TRANSPORT	106	-0.513742	-1.51746	0.00343602	0.0277721
GOMF_TRANSITION_METAL_ION_TRANSMEMBRANE_TRANSPORTER_ACTIVITY	34	-0.604084	-1.51739	0.0269966	0.121896
GOMF_VOLTAGE_GATED_ANION_CHANNEL_ACTIVITY	16	-0.690776	-1.51713	0.0408163	0.165009
GOBP_HYDROGEN_PEROXIDE_CATABOLIC_PROCESS	17	-0.681135	-1.517	0.0407524	0.164966
GOBP_PURINE_CONTAINING_COMPOUND_TRANSMEMBRANE_TRANSPORT	21	-0.65555	-1.51396	0.0412214	0.16604
GOBP_TOLL_LIKE_RECEPTOR_4_SIGNALING_PATHWAY	37	-0.591806	-1.51267	0.0190467	0.0942697
GOBP_STEROL_METABOLIC_PROCESS	121	-0.503815	-1.51247	0.00255954	0.0220355
GOBP_PYRIMIDINE_RIBONUCLEOTIDE_METABOLIC_PROCESS	28	-0.616664	-1.5119	0.0385185	0.158816
GOBP_ANTIGEN_PROCESSING_AND_PRESENTATION_OF_PEPTIDE_ANTIGEN	56	-0.556951	-1.5116	0.0247559	0.113882
GOBP_REGULATION_OF_ATP_METABOLIC_PROCESS	67	-0.547674	-1.51135	0.0167906	0.0871614
GOBP_REGULATION_OF_RUFFLE_ASSEMBLY	28	-0.615734	-1.50962	0.04	0.162864
GOBP_NEGATIVE_REGULATION_OF_RESPONSE_TO_OXIDATIVE_STRESS	18	-0.669823	-1.50922	0.0485133	0.185626
GOBP_IMPORT_ACROSS_PLASMA_MEMBRANE	143	-0.49625	-1.50869	0.00229861	0.0205838
GOBP_ZINC_ION_HOMEOSTASIS	32	-0.608884	-1.50849	0.0265844	0.12048
GOMF_ORGANIC_CATION_TRANSMEMBRANE_TRANSPORTER_ACTIVITY	24	-0.632551	-1.50802	0.0432191	0.171393
GOBP_ANDROGEN_METABOLIC_PROCESS	23	-0.64168	-1.50792	0.0409091	0.165054
GOCC_LUMENAL_SIDE_OF_MEMBRANE	31	-0.609096	-1.5066	0.0450815	0.176783
GOBP_AMYLOID_FIBRIL_FORMATION	30	-0.611557	-1.50648	0.0235268	0.10986
GOBP_CERAMIDE_METABOLIC_PROCESS	81	-0.526713	-1.50643	0.00637889	0.0439954
GOBP_SECONDARY_ALCOHOL_METABOLIC_PROCESS	119	-0.502265	-1.50553	0.00414238	0.0316999
GOBP_ICOSANOID_TRANSPORT	35	-0.596902	-1.5052	0.0181047	0.0918379
GOBP_PROTEIN_LOCALIZATION_TO_CILIUM	58	-0.552536	-1.50497	0.0150605	0.0809295
GOBP_MITOCHONDRIAL_RNA_PROCESSING	18	-0.667906	-1.5049	0.0516432	0.194857
GOBP_REGULATION_OF_CARBOHYDRATE_CATABOLIC_PROCESS	45	-0.574525	-1.5041	0.0187009	0.0933137
GOBP_CATECHOL_CONTAINING_COMPOUND_METABOLIC_PROCESS	41	-0.582944	-1.50353	0.0184083	0.0922145
GOBP_LIPID_STORAGE	72	-0.537306	-1.50281	0.00678914	0.0458548
GOCC_M_BAND	18	-0.666878	-1.50258	0.0516432	0.194857
GOMF_NEUTRAL_AMINO_ACID_TRANSMEMBRANE_TRANSPORTER_ACTIVITY	33	-0.600176	-1.50187	0.0252777	0.115955
GOBP_SELECTIVE_AUTOPHAGY	66	-0.542885	-1.49912	0.011071	0.0655416
GOBP_PYRIMIDINE_CONTAINING_COMPOUND_CATABOLIC_PROCESS	39	-0.584169	-1.4973	0.0221542	0.105383
GOBP_PYRIMIDINE_NUCLEOSIDE_MONOPHOSPHATE_METABOLIC_PROCESS	21	-0.648272	-1.49715	0.0442748	0.174421
GOBP_HORMONE_METABOLIC_PROCESS	165	-0.484485	-1.49663	0.00208623	0.0192848
GOBP_REGULATION_OF_LIPID_BIOSYNTHETIC_PROCESS	127	-0.49525	-1.4961	0.00497124	0.0366105
GOBP_TRANSEPITHELIAL_TRANSPORT	29	-0.610172	-1.49605	0.0372479	0.155015
GOMF_CHEMOKINE_ACTIVITY	34	-0.595218	-1.49512	0.03402	0.144582
GOCC_VACUOLAR_LUMEN	141	-0.491673	-1.4946	0.0037725	0.0296108
GOBP_SULFUR_COMPOUND_BIOSYNTHETIC_PROCESS	132	-0.493611	-1.49445	0.00598461	0.0419084
GOCC_SPANNING_COMPONENT_OF_MEMBRANE	19	-0.662967	-1.49403	0.0425868	0.169446
GOBP_REGULATION_OF_NITRIC_OXIDE_METABOLIC_PROCESS	51	-0.562405	-1.49375	0.0143814	0.0791331
GOBP_ASPARTATE_FAMILY_AMINO_ACID_BIOSYNTHETIC_PROCESS	20	-0.656431	-1.49355	0.0424528	0.169064
GOBP_ACIDIC_AMINO_ACID_TRANSPORT	51	-0.562282	-1.49343	0.0145883	0.0795282
GOCC_HIGH_DENSITY_LIPOPROTEIN_PARTICLE	18	-0.661999	-1.49159	0.0532081	0.19905
GOBP_STEROL_HOMEOSTASIS	70	-0.534013	-1.49119	0.0161552	0.084763
GOBP_POSITIVE_REGULATION_OF_LIPID_STORAGE	20	-0.655269	-1.49091	0.0424528	0.169064
GOBP_NUCLEOSIDE_CATABOLIC_PROCESS	23	-0.634287	-1.49055	0.0469697	0.181854
GOMF_STEROID_DEHYDROGENASE_ACTIVITY	27	-0.611021	-1.49011	0.0457903	0.178429
GOMF_MODIFIED_AMINO_ACID_BINDING	78	-0.524706	-1.49008	0.00857759	0.0542619
GOBP_PHOSPHATE_ION_TRANSMEMBRANE_TRANSPORT	16	-0.677664	-1.48833	0.0565149	0.207836
GOCC_PERINUCLEAR_ENDOPLASMIC_RETICULUM	20	-0.653804	-1.48757	0.0424528	0.169064
GOBP_POLYOL_METABOLIC_PROCESS	94	-0.508535	-1.48715	0.00789191	0.0506449
GOCC_AUTOPHAGOSOME_MEMBRANE	44	-0.568994	-1.48627	0.0189894	0.0940813
GOMF_ANION_CHANNEL_ACTIVITY	55	-0.548956	-1.4858	0.018424	0.0922145
GOMF_METALLOEXOPEPTIDASE_ACTIVITY	57	-0.546825	-1.48573	0.0311963	0.136205
GOBP_REACTIVE_OXYGEN_SPECIES_METABOLIC_PROCESS	175	-0.476947	-1.48569	0.00333065	0.0271448
GOBP_REGULATION_OF_MITOCHONDRIAL_GENE_EXPRESSION	21	-0.642697	-1.48428	0.0549618	0.203751
GOCC_AUTOPHAGOSOME	102	-0.504893	-1.48376	0.00749951	0.0489638
GOBP_PROTEIN_AUTOPROCESSING	16	-0.675455	-1.48348	0.0580848	0.212124
GOBP_GLYCOSPHINGOLIPID_METABOLIC_PROCESS	51	-0.558338	-1.48295	0.0170714	0.0880581
GOCC_ACTIN_BASED_CELL_PROJECTION	175	-0.475956	-1.4826	0.00354013	0.0284502
GOBP_RETINAL_METABOLIC_PROCESS	15	-0.68563	-1.4809	0.0556439	0.205668
GOBP_REGULATION_OF_SMALL_MOLECULE_METABOLIC_PROCESS	254	-0.463984	-1.48077	0.00102703	0.0113988
GOBP_CHOLESTEROL_STORAGE	19	-0.656744	-1.48001	0.0473186	0.182771
GOBP_RUFFLE_ASSEMBLY	39	-0.577025	-1.47899	0.0255956	0.117084
GOBP_3_PHOSPHOADENOSINE_5_PHOSPHOSULFATE_METABOLIC_PROCESS	16	-0.673135	-1.47839	0.0627943	0.223808
GOBP_ONE_CARBON_METABOLIC_PROCESS	31	-0.597186	-1.47714	0.0457903	0.178429
GOBP_PHYSIOLOGICAL_CARDIAC_MUSCLE_HYPERTROPHY	16	-0.672418	-1.47681	0.0643642	0.22725
GOCC_LYSOSOMAL_LUMEN	85	-0.51392	-1.47637	0.0108929	0.0648007
GOBP_ANTIGEN_PROCESSING_AND_PRESENTATION_OF_ENDOGENOUS_PEPTIDE_ANTIGEN	19	-0.654248	-1.47438	0.0504732	0.191477
GOBP_ICOSANOID_METABOLIC_PROCESS	87	-0.510908	-1.47337	0.0094832	0.0584777
GOMF_FERROUS_IRON_BINDING	22	-0.63162	-1.47335	0.0531915	0.19905
GOBP_POSITIVE_REGULATION_OF_T_CELL_MEDIATED_CYTOTOXICITY	23	-0.626815	-1.47299	0.0545455	0.202834
GOMF_ESTRADIOL_17_BETA_DEHYDROGENASE_ACTIVITY	16	-0.670461	-1.47251	0.0659341	0.231788
GOBP_CELLULAR_NITROGEN_COMPOUND_CATABOLIC_PROCESS	386	-0.449135	-1.4714	0.00025762	0.00401197
GOBP_POLYOL_BIOSYNTHETIC_PROCESS	52	-0.548122	-1.46975	0.0169731	0.0877363
GOBP_I_KAPPAB_PHOSPHORYLATION	20	-0.645761	-1.46927	0.0534591	0.199706
GOBP_FLUID_TRANSPORT	24	-0.616187	-1.469	0.0596125	0.21605
GOBP_NEGATIVE_REGULATION_OF_REACTIVE_OXYGEN_SPECIES_METABOLIC_PROCESS	34	-0.584395	-1.46793	0.0423358	0.169064
GOBP_LEUKOTRIENE_METABOLIC_PROCESS	27	-0.601894	-1.46785	0.0590842	0.214812
GOBP_MITOCHONDRIAL_FISSION	30	-0.595004	-1.46571	0.0417288	0.167257
GOBP_PHENOL_CONTAINING_COMPOUND_BIOSYNTHETIC_PROCESS	33	-0.585616	-1.46544	0.0438596	0.173382
GOBP_LIPID_LOCALIZATION	343	-0.451896	-1.46415	0.000301368	0.00461531
GOBP_TYPE_B_PANCREATIC_CELL_DEVELOPMENT	18	-0.649299	-1.46297	0.0610329	0.219288
GOMF_OXYGEN_BINDING	20	-0.642264	-1.46132	0.0566038	0.207958
GOBP_POSITIVE_REGULATION_OF_AMINO_ACID_TRANSPORT	18	-0.648369	-1.46088	0.0610329	0.219288
GOMF_METAL_ION_TRANSMEMBRANE_TRANSPORTER_ACTIVITY	300	-0.454301	-1.46016	0.00078597	0.00939705
GOBP_REGULATION_OF_MACROPHAGE_DERIVED_FOAM_CELL_DIFFERENTIATION	23	-0.621251	-1.45991	0.0621212	0.221894
GOBP_NUCLEOBASE_CONTAINING_SMALL_MOLECULE_CATABOLIC_PROCESS	28	-0.595021	-1.45883	0.0607407	0.218559
GOBP_VASCULAR_TRANSPORT	79	-0.511302	-1.45836	0.0129968	0.0739497
GOMF_AMIDE_BINDING	311	-0.452516	-1.45611	0.00107292	0.0117637
GOMF_AMIDE_TRANSMEMBRANE_TRANSPORTER_ACTIVITY	33	-0.581738	-1.45573	0.0453216	0.177298
GOMF_CYSTEINE_TYPE_ENDOPEPTIDASE_INHIBITOR_ACTIVITY_INVOLVED_IN_APOPTOTIC_PROCESS	20	-0.639319	-1.45462	0.0581761	0.212299
GOBP_PROCESS_UTILIZING_AUTOPHAGIC_MECHANISM	483	-0.440362	-1.45459	0.000106736	0.00194754
GOCC_BASAL_PART_OF_CELL	228	-0.460371	-1.45424	0.00108932	0.0118901
GOBP_FATTY_ACID_HOMEOSTASIS	15	-0.673024	-1.45368	0.0826709	0.270479
GOBP_NEUTRAL_LIPID_METABOLIC_PROCESS	91	-0.499518	-1.45248	0.0187244	0.0933357
GOBP_NUCLEOTIDE_TRANSPORT	30	-0.589408	-1.45192	0.04769	0.183349
GOBP_CELLULAR_HORMONE_METABOLIC_PROCESS	98	-0.495365	-1.45103	0.0142884	0.0787712
GOMF_GDP_BINDING	65	-0.525311	-1.45091	0.0167886	0.0871614
GOBP_REGULATION_OF_FATTY_ACID_OXIDATION	26	-0.600283	-1.45067	0.0640835	0.226445
GOMF_OXIDOREDUCTASE_ACTIVITY_ACTING_ON_SINGLE_DONORS_WITH_INCORPORATION_OF_MOLECULAR_OXYGEN	20	-0.636951	-1.44923	0.0597484	0.216262
GOBP_NONRIBOSOMAL_PEPTIDE_BIOSYNTHETIC_PROCESS	17	-0.650293	-1.44831	0.0689655	0.2402
GOBP_BASE_CONVERSION_OR_SUBSTITUTION_EDITING	15	-0.670112	-1.44739	0.0890302	0.283252
GOCC_CYTOCHROME_COMPLEX	32	-0.583774	-1.44628	0.0460624	0.179027
GOBP_INNER_EAR_RECEPTOR_CELL_STEREOCILIUM_ORGANIZATION	23	-0.615272	-1.44586	0.0666667	0.233357
GOBP_POSITIVE_REGULATION_OF_SMALL_MOLECULE_METABOLIC_PROCESS	101	-0.492338	-1.44566	0.0148117	0.0802256
GOBP_PROTEIN_TARGETING_TO_PEROXISOME	17	-0.648761	-1.4449	0.0705329	0.243406
GOCC_STEREOCILIUM_BUNDLE	40	-0.559463	-1.44396	0.0452617	0.177298
GOBP_GOLGI_TO_ENDOSOME_TRANSPORT	15	-0.667352	-1.44142	0.0937997	0.291967
GOBP_REGULATION_OF_HYDROGEN_PEROXIDE_METABOLIC_PROCESS	15	-0.667316	-1.44135	0.0937997	0.291967
GOMF_SOLUTE_ANION_ANTIPORTER_ACTIVITY	27	-0.590865	-1.44095	0.070901	0.243987
HALLMARK_HEME_METABOLISM	168	-0.464352	-1.43986	0.00599059	0.0419084
GOBP_EXPLORATION_BEHAVIOR	16	-0.655142	-1.43887	0.0894819	0.284319
GOCC_INTRINSIC_COMPONENT_OF_PEROXISOMAL_MEMBRANE	15	-0.665666	-1.43778	0.0937997	0.291967
GOBP_PROTEIN_TARGETING_TO_MITOCHONDRION	85	-0.500445	-1.43766	0.0218933	0.104749
GOBP_PURINE_NUCLEOTIDE_TRANSPORT	25	-0.600717	-1.43721	0.0671642	0.234763
GOBP_REGULATION_OF_T_CELL_MEDIATED_CYTOTOXICITY	32	-0.579593	-1.43592	0.0505201	0.191506
GOBP_REGULATION_OF_PLASMA_LIPOPROTEIN_PARTICLE_LEVELS	53	-0.532042	-1.43418	0.0407056	0.164966
GOBP_INORGANIC_ANION_TRANSMEMBRANE_TRANSPORT	66	-0.519318	-1.43404	0.0198479	0.0968624
GOBP_IMPORT_INTO_CELL	179	-0.459201	-1.43244	0.00921318	0.0569823
GOCC_CELL_PROJECTION_MEMBRANE	269	-0.447247	-1.4294	0.00205753	0.0190878
GOBP_RESPONSE_TO_CADMIUM_ION	49	-0.539454	-1.42882	0.0458971	0.178692
GOBP_SPHINGOLIPID_METABOLIC_PROCESS	124	-0.475518	-1.42868	0.0130055	0.0739497
GOBP_CELLULAR_OXIDANT_DETOXIFICATION	72	-0.510775	-1.4286	0.018161	0.0918634
GOBP_REGULATION_OF_VIRAL_INDUCED_CYTOPLASMIC_PATTERN_RECOGNITION_RECEPTOR_SIGNALING_PATHWAY	19	-0.633689	-1.42805	0.0694006	0.241372
GOBP_NEGATIVE_REGULATION_OF_SODIUM_ION_TRANSPORT	16	-0.649921	-1.4274	0.0926217	0.290147
GOBP_REGULATION_OF_PH	73	-0.508122	-1.42722	0.0202694	0.0986241
GOBP_PHOSPHATE_ION_TRANSPORT	24	-0.598509	-1.42686	0.0804769	0.266621
GOBP_MONOSACCHARIDE_METABOLIC_PROCESS	214	-0.453114	-1.42681	0.00405329	0.0312345
GOBP_ANTIGEN_PROCESSING_AND_PRESENTATION_OF_ENDOGENOUS_ANTIGEN	24	-0.598343	-1.42646	0.0819672	0.268826
GOBP_G1_TO_G0_TRANSITION	18	-0.632414	-1.42493	0.084507	0.27385
GOBP_ESTABLISHMENT_OF_PROTEIN_LOCALIZATION_TO_MITOCHONDRIAL_MEMBRANE	25	-0.595195	-1.424	0.080597	0.266657
GOBP_REGULATION_OF_RESPONSE_TO_REACTIVE_OXYGEN_SPECIES	29	-0.580699	-1.42379	0.0660661	0.232086
GOBP_IRON_ION_HOMEOSTASIS	70	-0.509628	-1.4231	0.0301086	0.13276
GOBP_TOLL_LIKE_RECEPTOR_3_SIGNALING_PATHWAY	19	-0.631289	-1.42265	0.0709779	0.24408
GOBP_MODULATION_BY_HOST_OF_VIRAL_PROCESS	27	-0.583016	-1.42181	0.0782866	0.262386
GOBP_RESPONSE_TO_MITOCHONDRIAL_DEPOLARISATION	16	-0.647274	-1.42159	0.0957614	0.29544
GOBP_REGULATION_OF_GENERATION_OF_PRECURSOR_METABOLITES_AND_ENERGY	105	-0.482493	-1.42148	0.0182334	0.0919187
GOBP_POLYOL_CATABOLIC_PROCESS	24	-0.596193	-1.42134	0.0819672	0.268826
GOBP_AUTOPHAGY_OF_MITOCHONDRION	78	-0.500157	-1.42036	0.0225129	0.106328
GOBP_NEUROTRANSMITTER_METABOLIC_PROCESS	22	-0.608722	-1.41994	0.0744681	0.254472
GOMF_ANION_CATION_SYMPORTER_ACTIVITY	15	-0.65732	-1.41976	0.101749	0.306941
GOBP_REGULATION_OF_AUTOPHAGY	307	-0.441174	-1.41873	0.00166174	0.0162518
GOBP_POSITIVE_REGULATION_OF_AUTOPHAGY	124	-0.471961	-1.418	0.0156962	0.0830676
GOMF_THREONINE_TYPE_PEPTIDASE_ACTIVITY	22	-0.607722	-1.4176	0.0759878	0.257547
GOBP_PIGMENT_METABOLIC_PROCESS	73	-0.504645	-1.41745	0.0340314	0.144582
GOBP_REGULATION_OF_MITOCHONDRION_ORGANIZATION	128	-0.469054	-1.41703	0.0156504	0.0829804
GOBP_DNA_DAMAGE_RESPONSE_SIGNAL_TRANSDUCTION_BY_P53_CLASS_MEDIATOR_RESULTING_IN_CELL_CYCLE_ARREST	16	-0.644391	-1.41526	0.0973312	0.298214
GOBP_CARBOHYDRATE_TRANSMEMBRANE_TRANSPORT	88	-0.488617	-1.41501	0.0200082	0.0974974
GOBP_REGULATION_OF_CELLULAR_PH	65	-0.511702	-1.41332	0.0332005	0.142376
GOBP_MONOSACCHARIDE_CATABOLIC_PROCESS	34	-0.561682	-1.41088	0.0583942	0.212778
GOBP_CELLULAR_RESPONSE_TO_REACTIVE_NITROGEN_SPECIES	15	-0.652787	-1.40997	0.103339	0.308953
GOMF_TRANSFERASE_ACTIVITY_TRANSFERRING_ONE_CARBON_GROUPS	153	-0.461385	-1.40956	0.014392	0.0791331
GOBP_ANTIGEN_PROCESSING_AND_PRESENTATION	97	-0.481845	-1.40956	0.0216124	0.103511
GOBP_NEGATIVE_REGULATION_OF_BLOOD_PRESSURE	30	-0.572104	-1.4093	0.0685544	0.239109
GOBP_ATP_BIOSYNTHETIC_PROCESS	25	-0.588778	-1.40865	0.0865672	0.279046
GOBP_NEGATIVE_REGULATION_OF_TYPE_I_INTERFERON_PRODUCTION	25	-0.588192	-1.40725	0.0865672	0.279046
GOBP_REGULATION_OF_MITOCHONDRIAL_OUTER_MEMBRANE_PERMEABILIZATION_INVOLVED_IN_APOPTOTIC_SIGNALING_PATHWAY	19	-0.624388	-1.40709	0.0867508	0.279446
GOMF_PRENYLTRANSFERASE_ACTIVITY	17	-0.631777	-1.40707	0.0956113	0.295164
GOMF_CATALYTIC_ACTIVITY_ACTING_ON_A_TRNA	88	-0.485777	-1.40679	0.0219137	0.104749
GOBP_RIBONUCLEOSIDE_TRIPHOSPHATE_METABOLIC_PROCESS	54	-0.522044	-1.40644	0.0503401	0.191121
GOBP_RIBONUCLEOTIDE_CATABOLIC_PROCESS	44	-0.538328	-1.40616	0.0518934	0.1955
GOBP_AUDITORY_RECEPTOR_CELL_DEVELOPMENT	15	-0.650366	-1.40474	0.108108	0.318504
GOMF_PDZ_DOMAIN_BINDING	69	-0.504067	-1.40392	0.0382586	0.158278
GOBP_POLYAMINE_METABOLIC_PROCESS	17	-0.630131	-1.40341	0.0987461	0.30095
GOBP_AUTOPHAGOSOME_MATURATION	52	-0.522942	-1.40223	0.0475543	0.183247
GOBP_RESPONSE_TO_INSULIN	207	-0.445889	-1.40095	0.00519227	0.0379525
GOBP_REGULATION_OF_REACTIVE_OXYGEN_SPECIES_BIOSYNTHETIC_PROCESS	29	-0.570372	-1.39847	0.0750751	0.255396
GOCC_ENDOPLASMIC_RETICULUM_GOLGI_INTERMEDIATE_COMPARTMENT	110	-0.471834	-1.39846	0.0184231	0.0922145
GOBP_REGULATION_OF_RIG_I_SIGNALING_PATHWAY	17	-0.627907	-1.39845	0.100313	0.303924
GOBP_LINOLEIC_ACID_METABOLIC_PROCESS	16	-0.636256	-1.39739	0.10675	0.315795
GOBP_REGULATION_OF_LIPID_STORAGE	45	-0.533479	-1.39665	0.0572626	0.209906
GOBP_NEGATIVE_REGULATION_OF_T_CELL_APOPTOTIC_PROCESS	19	-0.6193	-1.39563	0.0930599	0.291334
GOBP_REGULATION_OF_PROTEIN_TARGETING	62	-0.506609	-1.39378	0.0478088	0.183505
GOBP_VESICLE_TARGETING_TO_FROM_OR_WITHIN_GOLGI	21	-0.603248	-1.39317	0.0870229	0.279594
GOMF_APOLIPOPROTEIN_BINDING	15	-0.643982	-1.39095	0.124006	0.35005
GOBP_VESICLE_TARGETING	38	-0.543022	-1.38761	0.0746055	0.254585
GOBP_CYTOPLASMIC_PATTERN_RECOGNITION_RECEPTOR_SIGNALING_PATHWAY_IN_RESPONSE_TO_VIRUS	30	-0.563075	-1.38706	0.0849478	0.274914
GOCC_DYNEIN_COMPLEX	38	-0.542746	-1.3869	0.0746055	0.254585
GOBP_TERTIARY_ALCOHOL_METABOLIC_PROCESS	19	-0.615131	-1.38623	0.0977918	0.299438
GOBP_PROTEIN_LOCALIZATION_TO_POSTSYNAPSE	26	-0.573419	-1.38575	0.099851	0.303086
GOBP_PROTEIN_TARGETING_TO_LYSOSOME	23	-0.589618	-1.38558	0.0909091	0.286434
GOBP_REGULATION_OF_REACTIVE_OXYGEN_SPECIES_METABOLIC_PROCESS	118	-0.462733	-1.3855	0.0191584	0.0943897
GOBP_REGULATION_OF_LIPID_METABOLIC_PROCESS	252	-0.434837	-1.38422	0.00372769	0.0293533
GOBP_ESTABLISHMENT_OF_PROTEIN_LOCALIZATION_TO_PLASMA_MEMBRANE	55	-0.510879	-1.38274	0.0619112	0.221467
GOMF_STEROID_BINDING	82	-0.482478	-1.38259	0.0322997	0.140257
GOBP_ADAPTIVE_THERMOGENESIS	138	-0.455732	-1.38247	0.015118	0.0811494
GOBP_NEGATIVE_REGULATION_OF_CELL_KILLING	22	-0.592457	-1.382	0.0942249	0.292595
GOBP_NEUTRAL_LIPID_BIOSYNTHETIC_PROCESS	35	-0.547944	-1.38174	0.0811594	0.267974
GOMF_CERAMIDE_BINDING	17	-0.620383	-1.3817	0.10815	0.318504
GOMF_STEROL_TRANSFER_ACTIVITY	18	-0.612809	-1.38075	0.106416	0.314997
GOMF_LIPASE_ACTIVITY	95	-0.472703	-1.37998	0.0221265	0.105354
GOBP_ORGANOPHOSPHATE_ESTER_TRANSPORT	114	-0.463375	-1.37962	0.024107	0.112056
GOCC_EARLY_ENDOSOME	332	-0.42587	-1.37912	0.00498073	0.0366252
GOBP_RESPONSE_TO_MUSCLE_ACTIVITY	15	-0.638447	-1.37899	0.130366	0.360966
GOBP_RECEPTOR_LOCALIZATION_TO_SYNAPSE	39	-0.538009	-1.37898	0.0701001	0.242291
GOMF_CARGO_ADAPTOR_ACTIVITY	19	-0.611911	-1.37898	0.100946	0.304857
GOBP_REGULATION_OF_ICOSANOID_SECRETION	15	-0.63824	-1.37854	0.130366	0.360966
GOBP_NEGATIVE_REGULATION_OF_AUTOPHAGOSOME_ASSEMBLY	15	-0.637933	-1.37788	0.130366	0.360966
GOBP_PHOSPHOLIPID_CATABOLIC_PROCESS	42	-0.530633	-1.3778	0.0803949	0.266535
GOBP_RIBONUCLEOSIDE_TRIPHOSPHATE_BIOSYNTHETIC_PROCESS	40	-0.53368	-1.37741	0.0707214	0.24354
GOBP_REGULATION_OF_CELL_KILLING	76	-0.486494	-1.37714	0.0416667	0.167145
GOBP_NEGATIVE_REGULATION_OF_RESPONSE_TO_ENDOPLASMIC_RETICULUM_STRESS	37	-0.538348	-1.37603	0.0810811	0.267896
GOMF_ADENYLYLTRANSFERASE_ACTIVITY	21	-0.595571	-1.37544	0.100763	0.304857
GOBP_MUSCLE_CELL_CELLULAR_HOMEOSTASIS	17	-0.617249	-1.37472	0.117555	0.338143
GOBP_TOXIN_TRANSPORT	36	-0.541429	-1.37332	0.0824891	0.270357
GOBP_RENAL_WATER_HOMEOSTASIS	16	-0.624903	-1.37246	0.120879	0.346077
GOBP_REGULATION_OF_ANION_TRANSMEMBRANE_TRANSPORT	22	-0.588253	-1.37219	0.100304	0.303924
GOCC_9PLUS0_NON_MOTILE_CILIUM	84	-0.476619	-1.37211	0.0358974	0.150548
GOCC_PIGMENT_GRANULE	101	-0.467026	-1.37133	0.0353865	0.148532
GOBP_STEROL_TRANSPORT	98	-0.468	-1.37087	0.0324717	0.140576
GOBP_GAP_JUNCTION_ASSEMBLY	15	-0.634224	-1.36987	0.130366	0.360966
GOBP_REGULATION_OF_TOLL_LIKE_RECEPTOR_4_SIGNALING_PATHWAY	21	-0.593044	-1.36961	0.103817	0.309551
GOMF_ANTIGEN_BINDING	50	-0.518104	-1.36952	0.069735	0.241676
GOCC_PORE_COMPLEX	21	-0.592975	-1.36945	0.103817	0.309551
GOBP_ESTABLISHMENT_OF_PROTEIN_LOCALIZATION_TO_MEMBRANE	202	-0.435736	-1.36896	0.0101132	0.061279
GOBP_POSITIVE_REGULATION_OF_CARBOHYDRATE_METABOLIC_PROCESS	59	-0.502168	-1.36887	0.0605653	0.218089
GOCC_ENDOSOME_LUMEN	25	-0.571932	-1.36835	0.104478	0.310764
GOBP_CERAMIDE_BIOSYNTHETIC_PROCESS	50	-0.517443	-1.36777	0.069735	0.241676
GOMF_ABC_TYPE_TRANSPORTER_ACTIVITY	42	-0.526399	-1.36681	0.0874471	0.280571
GOBP_CELLULAR_IRON_ION_HOMEOSTASIS	54	-0.507183	-1.3664	0.0680272	0.23744
GOMF_CARBOXYPEPTIDASE_ACTIVITY	33	-0.545948	-1.36617	0.0818713	0.268826
GOBP_REGULATION_OF_FATTY_ACID_TRANSPORT	24	-0.572992	-1.36603	0.104322	0.310596
GOBP_NUCLEOSIDE_MONOPHOSPHATE_CATABOLIC_PROCESS	17	-0.61312	-1.36552	0.123824	0.35005
GOBP_NEGATIVE_REGULATION_OF_NATURAL_KILLER_CELL_MEDIATED_IMMUNITY	16	-0.621596	-1.36519	0.128728	0.358679
GOBP_REGULATION_OF_BLOOD_PRESSURE	130	-0.451324	-1.36379	0.0274484	0.12348
GOCC_LIPID_DROPLET	85	-0.474517	-1.36317	0.0335052	0.143092
GOBP_AXON_ENSHEATHMENT_IN_CENTRAL_NERVOUS_SYSTEM	16	-0.620552	-1.3629	0.130298	0.360966
HALLMARK_REACTIVE_OXYGEN_SPECIES_PATHWAY	45	-0.520499	-1.36266	0.0796089	0.265544
GOBP_HEPATOCYTE_APOPTOTIC_PROCESS	17	-0.611734	-1.36243	0.126959	0.355573
GOBP_GOLGI_TO_PLASMA_MEMBRANE_PROTEIN_TRANSPORT	40	-0.527848	-1.36236	0.0792079	0.264567
GOBP_BILE_ACID_AND_BILE_SALT_TRANSPORT	16	-0.620233	-1.3622	0.130298	0.360966
GOBP_RESPONSE_TO_NITRIC_OXIDE	17	-0.611491	-1.36189	0.126959	0.355573
GOBP_REGULATION_OF_SYSTEMIC_ARTERIAL_BLOOD_PRESSURE_MEDIATED_BY_A_CHEMICAL_SIGNAL	36	-0.536876	-1.36177	0.0926194	0.290147
GOBP_POSITIVE_REGULATION_OF_LIPID_METABOLIC_PROCESS	112	-0.458137	-1.36172	0.025705	0.117354
GOBP_ARACHIDONIC_ACID_METABOLIC_PROCESS	39	-0.531011	-1.36105	0.0829757	0.270831
GOBP_PROTEIN_ADP_RIBOSYLATION	31	-0.549969	-1.36035	0.104874	0.311754
GOCC_NON_MOTILE_CILIUM	102	-0.462737	-1.35987	0.0299187	0.132161
GOBP_NEGATIVE_REGULATION_OF_LYASE_ACTIVITY	15	-0.629537	-1.35975	0.136725	0.372263
GOBP_NEGATIVE_REGULATION_OF_COLD_INDUCED_THERMOGENESIS	43	-0.521747	-1.35963	0.0882353	0.281088
GOBP_RETINA_HOMEOSTASIS	49	-0.513237	-1.35938	0.0751043	0.255396
GOBP_POSITIVE_REGULATION_OF_LAMELLIPODIUM_ORGANIZATION	30	-0.551727	-1.3591	0.105812	0.313779
GOBP_PYRIMIDINE_RIBONUCLEOSIDE_MONOPHOSPHATE_METABOLIC_PROCESS	15	-0.629082	-1.35876	0.138315	0.37428
GOBP_REGULATION_OF_ORGANIC_ACID_TRANSPORT	51	-0.511463	-1.35845	0.0719225	0.247155
GOBP_POSITIVE_REGULATION_OF_FATTY_ACID_METABOLIC_PROCESS	25	-0.567023	-1.3566	0.110448	0.323264
GOBP_POSITIVE_REGULATION_OF_METAPHASE_ANAPHASE_TRANSITION_OF_CELL_CYCLE	16	-0.616746	-1.35454	0.135008	0.368933
GOBP_ANTIVIRAL_INNATE_IMMUNE_RESPONSE	16	-0.616739	-1.35453	0.135008	0.368933
GOBP_POST_GOLGI_VESICLE_MEDIATED_TRANSPORT	99	-0.461804	-1.35423	0.0325	0.140576
GOBP_COPII_COATED_VESICLE_BUDDING	31	-0.547266	-1.35366	0.107829	0.318215
GOBP_REGULATION_OF_OXIDOREDUCTASE_ACTIVITY	73	-0.481874	-1.35349	0.052356	0.196788
GOMF_LIPASE_ACTIVATOR_ACTIVITY	15	-0.626367	-1.3529	0.138315	0.37428
GOBP_GLUCOSE_IMPORT	57	-0.497906	-1.35281	0.0736278	0.252129
GOCC_PROTON_TRANSPORTING_V_TYPE_ATPASE_COMPLEX	26	-0.559781	-1.35279	0.108793	0.31971
GOBP_POSITIVE_REGULATION_OF_CELLULAR_RESPONSE_TO_INSULIN_STIMULUS	20	-0.594508	-1.35266	0.11478	0.332433
GOBP_REGULATION_OF_CYTOPLASMIC_TRANSPORT	23	-0.575561	-1.35254	0.109091	0.320393
GOBP_GLUCOSE_METABOLIC_PROCESS	158	-0.439475	-1.35148	0.0153553	0.0817947
GOBP_CELLULAR_CARBOHYDRATE_METABOLIC_PROCESS	230	-0.427244	-1.35129	0.0130989	0.0743944
GOBP_RESPONSE_TO_METAL_ION	277	-0.422131	-1.34942	0.00955117	0.0586749
GOBP_VESICLE_MEDIATED_TRANSPORT_TO_THE_PLASMA_MEMBRANE	121	-0.449339	-1.34893	0.0262022	0.11919
GOBP_NEURAL_NUCLEUS_DEVELOPMENT	47	-0.511641	-1.3488	0.0876217	0.280571
GOBP_ANTIGEN_PROCESSING_AND_PRESENTATION_OF_PEPTIDE_OR_POLYSACCHARIDE_ANTIGEN_VIA_MHC_CLASS_II	30	-0.547459	-1.34859	0.116244	0.334965
GOBP_NEGATIVE_REGULATION_OF_TOLL_LIKE_RECEPTOR_SIGNALING_PATHWAY	31	-0.545156	-1.34844	0.113737	0.33027
GOBP_RESPONSE_TO_STARVATION	163	-0.436672	-1.34779	0.0320733	0.139654
GOMF_NADPLUS_ADP_RIBOSYLTRANSFERASE_ACTIVITY	25	-0.563337	-1.34778	0.11194	0.326604
GOCC_AZUROPHIL_GRANULE_MEMBRANE	52	-0.50249	-1.34739	0.080163	0.266535
GOBP_REGULATION_OF_CALCIUM_MEDIATED_SIGNALING	61	-0.492594	-1.3473	0.0697051	0.241676
GOBP_REACTIVE_NITROGEN_SPECIES_METABOLIC_PROCESS	66	-0.487712	-1.34676	0.0653333	0.229956
GOBP_NUCLEOBASE_METABOLIC_PROCESS	35	-0.533969	-1.3465	0.0942029	0.292595
GOCC_MICROVILLUS_MEMBRANE	23	-0.572885	-1.34626	0.113636	0.330173
GOBP_ANATOMICAL_STRUCTURE_HOMEOSTASIS	249	-0.422877	-1.34608	0.0134451	0.0755708
GOBP_OLIGOSACCHARIDE_LIPID_INTERMEDIATE_BIOSYNTHETIC_PROCESS	19	-0.597301	-1.34605	0.123028	0.349773
GOMF_PHOSPHATIDYLINOSITOL_3_PHOSPHATE_BINDING	38	-0.526599	-1.34564	0.0961263	0.295974
GOMF_OXIDOREDUCTASE_ACTIVITY_ACTING_ON_THE_CH_NH_GROUP_OF_DONORS_NAD_OR_NADP_AS_ACCEPTOR	15	-0.622846	-1.34529	0.144674	0.383179
GOMF_OXIDOREDUCTASE_ACTIVITY_ACTING_ON_PEROXIDE_AS_ACCEPTOR	41	-0.521536	-1.34514	0.0881935	0.281088
GOMF_NUCLEOBASE_CONTAINING_COMPOUND_TRANSMEMBRANE_TRANSPORTER_ACTIVITY	42	-0.518008	-1.34502	0.100141	0.303778
GOBP_TRIGLYCERIDE_METABOLIC_PROCESS	70	-0.481585	-1.34479	0.0615183	0.220223
GOBP_DE_NOVO_PROTEIN_FOLDING	39	-0.524347	-1.34397	0.0944206	0.292967
GOBP_ENDOSOME_TO_LYSOSOME_TRANSPORT	47	-0.509524	-1.34322	0.0917942	0.288508
GOBP_POSITIVE_REGULATION_OF_MYELOID_LEUKOCYTE_MEDIATED_IMMUNITY	17	-0.603008	-1.343	0.141066	0.378613
GOCC_PROTON_TRANSPORTING_TWO_SECTOR_ATPASE_COMPLEX	27	-0.550591	-1.34274	0.121123	0.346407
GOMF_1_PHOSPHATIDYLINOSITOL_BINDING	15	-0.621655	-1.34272	0.146264	0.384739
GOBP_REGULATION_OF_MACROPHAGE_ACTIVATION	47	-0.509219	-1.34241	0.093185	0.291538
GOMF_ACTIN_FILAMENT_BINDING	180	-0.430097	-1.34178	0.0294118	0.130393
GOBP_CARBOHYDRATE_BIOSYNTHETIC_PROCESS	167	-0.433009	-1.34138	0.0343643	0.145364
GOMF_SULFURIC_ESTER_HYDROLASE_ACTIVITY	15	-0.620839	-1.34096	0.147854	0.386781
GOMF_PHOSPHATIDYLCHOLINE_BINDING	22	-0.574394	-1.33986	0.115502	0.333413
GOBP_REGULATION_OF_SODIUM_ION_TRANSMEMBRANE_TRANSPORT	52	-0.49965	-1.33977	0.080163	0.266535
GOBP_TRIGLYCERIDE_BIOSYNTHETIC_PROCESS	29	-0.546353	-1.33958	0.123123	0.349821
GOBP_TRANSITION_METAL_ION_TRANSPORT	86	-0.465272	-1.33903	0.0398458	0.162643
GOBP_RESPONSE_TO_ETHANOL	88	-0.462286	-1.33876	0.0418251	0.167506
GOBP_PATTERN_RECOGNITION_RECEPTOR_SIGNALING_PATHWAY	155	-0.436518	-1.33739	0.0309633	0.135673
GOCC_VESICLE_TETHERING_COMPLEX	49	-0.504832	-1.33712	0.0904033	0.28597
GOCC_SPERM_MIDPIECE	22	-0.573041	-1.3367	0.12462	0.351032
GOBP_VITAMIN_BIOSYNTHETIC_PROCESS	18	-0.592686	-1.33541	0.14554	0.38449
GOBP_REGULATION_OF_AEROBIC_RESPIRATION	27	-0.54742	-1.335	0.125554	0.352647
GOBP_NUCLEOSIDE_TRIPHOSPHATE_BIOSYNTHETIC_PROCESS	50	-0.504689	-1.33406	0.083682	0.272078
GOBP_L_GLUTAMATE_TRANSMEMBRANE_TRANSPORT	24	-0.559517	-1.3339	0.116244	0.334965
GOBP_NEGATIVE_REGULATION_OF_FATTY_ACID_METABOLIC_PROCESS	25	-0.557481	-1.33377	0.123881	0.35005
GOBP_SUBSTANTIA_NIGRA_DEVELOPMENT	37	-0.521494	-1.33295	0.108108	0.318504
GOBP_PROTEIN_TARGETING	265	-0.41703	-1.33222	0.0107556	0.0641401
GOMF_TRANSFERASE_ACTIVITY_TRANSFERRING_ALKYL_OR_ARYL_OTHER_THAN_METHYL_GROUPS	56	-0.490693	-1.33178	0.0829987	0.270831
GOCC_MITOCHONDRIAL_SMALL_RIBOSOMAL_SUBUNIT	26	-0.551037	-1.33166	0.123696	0.35005
GOCC_LATE_ENDOSOME	224	-0.421871	-1.33143	0.0140153	0.077704
GOBP_RESPONSE_TO_DEXAMETHASONE	35	-0.527897	-1.33119	0.105797	0.313779
GOBP_GLUCOCORTICOID_METABOLIC_PROCESS	16	-0.606095	-1.33115	0.145997	0.384739
GOBP_PROTEIN_N_LINKED_GLYCOSYLATION	65	-0.481724	-1.33052	0.0770252	0.259773
GOBP_LEUKOCYTE_MEDIATED_CYTOTOXICITY	98	-0.454022	-1.32993	0.0474407	0.182953
GOBP_REGULATION_OF_SYSTEMIC_ARTERIAL_BLOOD_PRESSURE	68	-0.479372	-1.32913	0.076	0.257547
GOBP_PYRIMIDINE_CONTAINING_COMPOUND_BIOSYNTHETIC_PROCESS	33	-0.53033	-1.32709	0.114035	0.330742
GOBP_PHOTORECEPTOR_CELL_MAINTENANCE	31	-0.536423	-1.32684	0.124077	0.35005
GOBP_ACID_SECRETION	31	-0.536197	-1.32628	0.124077	0.35005
GOBP_PURINE_NUCLEOBASE_METABOLIC_PROCESS	17	-0.59478	-1.32467	0.15674	0.399069
GOMF_CYSTEINE_TYPE_ENDOPEPTIDASE_REGULATOR_ACTIVITY_INVOLVED_IN_APOPTOTIC_PROCESS	35	-0.524925	-1.32369	0.108696	0.319616
GOBP_CHLORIDE_TRANSPORT	76	-0.467482	-1.32332	0.0598958	0.216315
GOBP_STEROID_CATABOLIC_PROCESS	19	-0.586837	-1.32247	0.140379	0.377569
GOBP_VESICLE_MEDIATED_TRANSPORT_BETWEEN_ENDOSOMAL_COMPARTMENTS	41	-0.512521	-1.32189	0.100996	0.304857
GOBP_C21_STEROID_HORMONE_METABOLIC_PROCESS	27	-0.542027	-1.32185	0.134417	0.368608
GOBP_REGULATION_OF_ALCOHOL_BIOSYNTHETIC_PROCESS	41	-0.51244	-1.32168	0.100996	0.304857
GOBP_SPHINGOMYELIN_METABOLIC_PROCESS	19	-0.586476	-1.32166	0.141956	0.378613
GOCC_CLATHRIN_COATED_PIT	64	-0.479561	-1.32083	0.0878828	0.28088
GOBP_REGULATION_OF_SYSTEMIC_ARTERIAL_BLOOD_PRESSURE_BY_HORMONE	30	-0.536156	-1.32074	0.134128	0.368415
GOBP_REGULATION_OF_OLIGODENDROCYTE_DIFFERENTIATION	28	-0.538646	-1.32062	0.136296	0.371565
GOBP_CELLULAR_RESPONSE_TO_INSULIN_STIMULUS	170	-0.425394	-1.32051	0.0455581	0.178081
GOBP_REGULATION_OF_CARDIAC_CONDUCTION	21	-0.571518	-1.31989	0.137405	0.37349
GOBP_TEMPERATURE_HOMEOSTASIS	150	-0.432841	-1.31982	0.0389908	0.160307
GOBP_TOLL_LIKE_RECEPTOR_2_SIGNALING_PATHWAY	17	-0.592472	-1.31953	0.159875	0.402568
GOBP_REGULATION_OF_ERAD_PATHWAY	18	-0.585561	-1.31936	0.162754	0.407302
GOCC_CILIUM	433	-0.401455	-1.31902	0.00581289	0.0408993
GOBP_NEGATIVE_REGULATION_OF_PROTEIN_KINASE_B_SIGNALING	33	-0.526806	-1.31827	0.119883	0.343426
GOBP_PLASMA_LIPOPROTEIN_PARTICLE_CLEARANCE	32	-0.532037	-1.3181	0.121842	0.347472
GOBP_NEGATIVE_REGULATION_OF_DEFENSE_RESPONSE_TO_VIRUS	23	-0.560704	-1.31763	0.134848	0.368933
GOBP_TOLL_LIKE_RECEPTOR_SIGNALING_PATHWAY	111	-0.443475	-1.31744	0.0517241	0.195012
GOCC_CYTOPLASMIC_DYNEIN_COMPLEX	17	-0.591421	-1.31719	0.161442	0.405145
GOBP_ANTIGEN_PROCESSING_AND_PRESENTATION_OF_EXOGENOUS_PEPTIDE_ANTIGEN_VIA_MHC_CLASS_II	26	-0.544985	-1.31703	0.134128	0.368415
GOBP_VESICLE_BUDDING_FROM_MEMBRANE	61	-0.481204	-1.31614	0.0871314	0.279759
GOBP_PYRIMIDINE_RIBONUCLEOSIDE_TRIPHOSPHATE_METABOLIC_PROCESS	16	-0.59807	-1.31352	0.160126	0.402785
GOBP_NEGATIVE_REGULATION_OF_ATP_DEPENDENT_ACTIVITY	16	-0.597754	-1.31283	0.160126	0.402785
GOMF_SPHINGOLIPID_BINDING	25	-0.547907	-1.31087	0.134328	0.368608
GOBP_HAIR_CELL_DIFFERENTIATION	33	-0.523795	-1.31074	0.121345	0.346599
GOCC_MHC_CLASS_II_PROTEIN_COMPLEX	15	-0.606792	-1.31062	0.166932	0.411025
GOBP_POSITIVE_REGULATION_OF_STEROID_METABOLIC_PROCESS	21	-0.567213	-1.30995	0.148092	0.386842
GOBP_RESPONSE_TO_EXTRACELLULAR_STIMULUS	373	-0.401356	-1.30924	0.0104286	0.0625718
GOCC_NEUROMUSCULAR_JUNCTION	57	-0.48143	-1.30805	0.0896921	0.284802
GOMF_MOLECULAR_CARRIER_ACTIVITY	52	-0.487749	-1.30786	0.108696	0.319616
GOMF_OXIDOREDUCTASE_ACTIVITY_ACTING_ON_A_HEME_GROUP_OF_DONORS	15	-0.605091	-1.30695	0.170111	0.415618
GOBP_TYPE_I_INTERFERON_PRODUCTION	87	-0.452611	-1.30526	0.0614597	0.220174
GOBP_REGULATION_OF_LIPID_CATABOLIC_PROCESS	42	-0.502651	-1.30514	0.131171	0.362387
GOBP_CELLULAR_RESPONSE_TO_HYDROGEN_PEROXIDE	76	-0.460955	-1.30484	0.0755208	0.256634
GOBP_PYRIMIDINE_NUCLEOBASE_METABOLIC_PROCESS	19	-0.578851	-1.30447	0.148265	0.386847
GOBP_INNER_EAR_RECEPTOR_CELL_DEVELOPMENT	30	-0.529366	-1.30402	0.146051	0.384739
GOBP_POSITIVE_REGULATION_OF_MEMBRANE_PERMEABILITY	39	-0.508677	-1.3038	0.134478	0.368608
GOBP_REGULATION_OF_PROTEIN_LOCALIZATION_TO_SYNAPSE	15	-0.603611	-1.30375	0.174881	0.422096
GOBP_RESPONSE_TO_ACTIVITY	50	-0.493039	-1.30326	0.110181	0.322854
GOBP_RESPONSE_TO_LEAD_ION	19	-0.578236	-1.30309	0.149842	0.389409
GOBP_REGULATION_OF_PROTON_TRANSPORT	16	-0.593296	-1.30304	0.166405	0.410993
GOMF_PROTEIN_TRANSMEMBRANE_TRANSPORTER_ACTIVITY	18	-0.577914	-1.30213	0.170579	0.416233
GOBP_GLYCEROLIPID_METABOLIC_PROCESS	319	-0.403755	-1.30196	0.0159613	0.0839254
GOBP_CELLULAR_MONOVALENT_INORGANIC_CATION_HOMEOSTASIS	82	-0.454327	-1.30192	0.0762274	0.258138
GOBP_REGULATION_OF_FATTY_ACID_BIOSYNTHETIC_PROCESS	31	-0.526042	-1.30116	0.137371	0.37349
GOMF_OXIDOREDUCTASE_ACTIVITY_ACTING_ON_A_SULFUR_GROUP_OF_DONORS	47	-0.493558	-1.30113	0.116829	0.336253
GOBP_CHOLESTEROL_EFFLUX	44	-0.497816	-1.30034	0.126227	0.354335
GOBP_GOLGI_VESICLE_TRANSPORT	273	-0.406666	-1.29925	0.0334412	0.142944
GOCC_ENDOLYSOSOME	24	-0.544976	-1.29924	0.14158	0.378613
GOMF_CYSTEINE_TYPE_ENDOPEPTIDASE_INHIBITOR_ACTIVITY	35	-0.514596	-1.29764	0.123188	0.349821
GOMF_POLYSACCHARIDE_BINDING	19	-0.575724	-1.29743	0.154574	0.396002
GOBP_NEGATIVE_REGULATION_OF_ERK1_AND_ERK2_CASCADE	60	-0.474565	-1.29527	0.0969044	0.297279
GOBP_OLIGOSACCHARIDE_METABOLIC_PROCESS	49	-0.488919	-1.29497	0.122392	0.348369
GOCC_CILIARY_PLASM	79	-0.453671	-1.29398	0.0836551	0.272078
GOBP_NEGATIVE_REGULATION_OF_NUCLEOTIDE_METABOLIC_PROCESS	17	-0.580468	-1.2928	0.177116	0.424557
GOBP_REGULATION_OF_CELLULAR_RESPIRATION	40	-0.500546	-1.2919	0.138614	0.37428
GOBP_THYROID_HORMONE_METABOLIC_PROCESS	16	-0.588184	-1.29181	0.172684	0.418863
GOBP_LIPID_EXPORT_FROM_CELL	30	-0.52402	-1.29085	0.154993	0.396606
GOBP_RUFFLE_ORGANIZATION	50	-0.488237	-1.29057	0.124128	0.35005
GOBP_REGULATION_OF_PATTERN_RECOGNITION_RECEPTOR_SIGNALING_PATHWAY	89	-0.445795	-1.2893	0.0736041	0.252129
GOBP_CELLULAR_RESPONSE_TO_DSRNA	19	-0.572077	-1.28921	0.165615	0.410887
GOMF_PHOSPHOLIPID_BINDING	382	-0.394472	-1.28908	0.0271116	0.122302
GOMF_MAGNESIUM_ION_BINDING	187	-0.412871	-1.28857	0.0577576	0.211245
GOBP_POSITIVE_REGULATION_OF_LIPID_CATABOLIC_PROCESS	17	-0.578498	-1.28841	0.181818	0.431179
GOBP_MATING	24	-0.540253	-1.28797	0.14456	0.383179
GOBP_ESTABLISHMENT_OR_MAINTENANCE_OF_BIPOLAR_CELL_POLARITY	41	-0.498947	-1.28688	0.13798	0.374222
GOBP_FOAM_CELL_DIFFERENTIATION	29	-0.524723	-1.28654	0.157658	0.399208
GOCC_PHAGOCYTIC_VESICLE_MEMBRANE	71	-0.461033	-1.28634	0.102632	0.307895
GOBP_RESPONSE_TO_ATP	27	-0.527309	-1.28596	0.156573	0.399069
GOBP_LONG_CHAIN_FATTY_ACID_TRANSPORT	47	-0.487598	-1.28542	0.126565	0.354875
GOBP_ENTEROENDOCRINE_CELL_DIFFERENTIATION	22	-0.550965	-1.28521	0.162614	0.407159
GOBP_INTRACELLULAR_ESTROGEN_RECEPTOR_SIGNALING_PATHWAY	40	-0.497873	-1.285	0.138614	0.37428
GOMF_ISOMERASE_ACTIVITY	141	-0.422494	-1.28431	0.0663562	0.232437
GOBP_INTRACELLULAR_LIPID_TRANSPORT	37	-0.501907	-1.28288	0.13798	0.374222
GOBP_FATTY_ACYL_COA_BIOSYNTHETIC_PROCESS	19	-0.569227	-1.28278	0.167192	0.411359
GOBP_LIPOSACCHARIDE_METABOLIC_PROCESS	92	-0.439411	-1.28268	0.0789474	0.263877
GOBP_AMIDE_TRANSPORT	215	-0.407455	-1.28248	0.0489433	0.186979
GOMF_BICARBONATE_TRANSMEMBRANE_TRANSPORTER_ACTIVITY	17	-0.575336	-1.28137	0.183386	0.433276
GOMF_NEUROPEPTIDE_RECEPTOR_ACTIVITY	17	-0.575294	-1.28127	0.183386	0.433276
GOCC_ENDOPLASMIC_RETICULUM_GOLGI_INTERMEDIATE_COMPARTMENT_MEMBRANE	65	-0.463608	-1.28049	0.10757	0.317834
GOCC_ENDOSOME_MEMBRANE	451	-0.388758	-1.28045	0.00864924	0.0544334
GOCC_INO80_COMPLEX	15	-0.592561	-1.27988	0.195548	0.44807
GOBP_MEMBRANE_LIPID_METABOLIC_PROCESS	166	-0.41339	-1.27959	0.0629291	0.223962
GOBP_GRANULOCYTE_ACTIVATION	40	-0.495623	-1.27919	0.138614	0.37428
GOBP_RESPONSE_TO_HYDROGEN_PEROXIDE	112	-0.430343	-1.2791	0.0701107	0.242291
GOBP_NEGATIVE_REGULATION_OF_OXIDATIVE_STRESS_INDUCED_INTRINSIC_APOPTOTIC_SIGNALING_PATHWAY	18	-0.567478	-1.27862	0.187793	0.438543
GOBP_MONOVALENT_INORGANIC_CATION_HOMEOSTASIS	116	-0.427127	-1.27802	0.0640871	0.226445
GOBP_HEPATICOBILIARY_SYSTEM_DEVELOPMENT	119	-0.426243	-1.27766	0.0652963	0.229956
GOBP_GLYCEROLIPID_CATABOLIC_PROCESS	50	-0.483299	-1.27752	0.132497	0.365207
GOBP_ETHER_METABOLIC_PROCESS	23	-0.543445	-1.27707	0.166667	0.410993
GOMF_PHOSPHOLIPASE_ACTIVITY	80	-0.447057	-1.27601	0.0968992	0.297279
GOBP_AXONEME_ASSEMBLY	39	-0.497662	-1.27557	0.143062	0.380822
GOBP_ACTIVATION_OF_PROTEIN_KINASE_B_ACTIVITY	27	-0.52294	-1.2753	0.165436	0.41065
GOBP_NEGATIVE_REGULATION_OF_MACROAUTOPHAGY	33	-0.509588	-1.27519	0.141813	0.378613
GOBP_POSITIVE_REGULATION_OF_STEROL_TRANSPORT	34	-0.50755	-1.27491	0.153285	0.394983
GOBP_REGULATION_OF_CELLULAR_RESPONSE_TO_INSULIN_STIMULUS	53	-0.472917	-1.2748	0.139756	0.376118
GOBP_POSITIVE_REGULATION_OF_OLIGODENDROCYTE_DIFFERENTIATION	16	-0.580357	-1.27462	0.188383	0.438684
GOBP_RESPONSE_TO_PH	28	-0.519399	-1.27343	0.164444	0.40902
GOBP_PROTEIN_DEPOLYMERIZATION	95	-0.43568	-1.2719	0.0893082	0.283951
GOMF_GLUTATHIONE_PEROXIDASE_ACTIVITY	20	-0.558872	-1.27158	0.185535	0.435975
GOCC_COPII_VESICLE_COAT	15	-0.5885	-1.27111	0.201908	0.45562
GOBP_CELLULAR_RESPONSE_TO_DEXAMETHASONE_STIMULUS	23	-0.540897	-1.27108	0.174242	0.421139
GOBP_POSITIVE_REGULATION_OF_BLOOD_CIRCULATION	27	-0.521115	-1.27085	0.169867	0.415618
GOBP_POSITIVE_REGULATION_OF_TOR_SIGNALING	36	-0.501009	-1.27079	0.146165	0.384739
GOBP_CAMERA_TYPE_EYE_PHOTORECEPTOR_CELL_DIFFERENTIATION	19	-0.563875	-1.27072	0.176656	0.424132
GOBP_HORMONE_BIOSYNTHETIC_PROCESS	47	-0.481541	-1.26945	0.141864	0.378613
GOMF_MRNA_5_UTR_BINDING	26	-0.52476	-1.26815	0.163934	0.408424
GOBP_CELLULAR_RESPONSE_TO_CAMP	44	-0.485301	-1.26765	0.157083	0.399069
GOBP_ACTIVATION_OF_CYSTEINE_TYPE_ENDOPEPTIDASE_ACTIVITY	19	-0.562029	-1.26656	0.184543	0.434651
GOBP_REGULATION_OF_MULTICELLULAR_ORGANISM_GROWTH	50	-0.479027	-1.26623	0.138075	0.374273
GOBP_REGULATION_OF_HORMONE_LEVELS	358	-0.389982	-1.26578	0.0369588	0.154074
GOBP_NUCLEOTIDE_TRANSMEMBRANE_TRANSPORT	17	-0.567965	-1.26495	0.197492	0.450437
GOBP_STEROID_HORMONE_BIOSYNTHETIC_PROCESS	30	-0.513506	-1.26495	0.171386	0.417577
GOBP_MULTICELLULAR_ORGANISMAL_HOMEOSTASIS	420	-0.38544	-1.26441	0.0184195	0.0922145
GOBP_CELL_CELL_RECOGNITION	46	-0.4817	-1.26437	0.153631	0.394983
GOMF_MANGANESE_ION_BINDING	53	-0.468867	-1.26388	0.147897	0.386781
GOBP_RESPONSE_TO_OSMOTIC_STRESS	70	-0.452434	-1.26339	0.124346	0.350461
GOBP_NEGATIVE_REGULATION_OF_PHOSPHOPROTEIN_PHOSPHATASE_ACTIVITY	22	-0.54128	-1.26262	0.191489	0.443363
GOBP_NEGATIVE_REGULATION_OF_OXIDATIVE_STRESS_INDUCED_CELL_DEATH	38	-0.49375	-1.2617	0.153515	0.394983
GOBP_RESPONSE_TO_GROWTH_HORMONE	29	-0.51458	-1.26168	0.168168	0.41303
GOBP_REGULATION_OF_AUTOPHAGY_OF_MITOCHONDRION	33	-0.50411	-1.26148	0.157895	0.399208
GOBP_ISOPRENOID_BIOSYNTHETIC_PROCESS	26	-0.521724	-1.26082	0.172876	0.41912
GOCC_SPECIFIC_GRANULE	130	-0.416826	-1.25954	0.0848057	0.274636
GOBP_POSITIVE_REGULATION_OF_CATABOLIC_PROCESS	442	-0.382486	-1.25843	0.0302714	0.13324
GOMF_SULFUR_COMPOUND_BINDING	198	-0.401287	-1.25832	0.0698985	0.241899
GOBP_PROTEIN_CONTAINING_COMPLEX_LOCALIZATION	122	-0.418661	-1.25826	0.0802395	0.266535
GOBP_POSITIVE_REGULATION_OF_SODIUM_ION_TRANSMEMBRANE_TRANSPORTER_ACTIVITY	15	-0.58254	-1.25824	0.211447	0.466376
GOMF_N_ACETYLTRANSFERASE_ACTIVITY	52	-0.469137	-1.25795	0.153533	0.394983
GOMF_PROTEIN_TRANSPORTER_ACTIVITY	24	-0.527459	-1.25747	0.177347	0.424903
GOCC_EARLY_ENDOSOME_MEMBRANE	149	-0.412317	-1.25679	0.0782509	0.262386
GOBP_LIPID_DROPLET_ORGANIZATION	22	-0.538677	-1.25655	0.193009	0.444705
GOMF_PHOSPHOLIPASE_A2_ACTIVITY	16	-0.571731	-1.25568	0.204082	0.457779
GOBP_SIGNALING_RECEPTOR_LIGAND_PRECURSOR_PROCESSING	31	-0.507483	-1.25526	0.175775	0.423211
GOMF_PENTOSYLTRANSFERASE_ACTIVITY	42	-0.483288	-1.25487	0.157969	0.399208
GOBP_NEGATIVE_REGULATION_OF_INTERLEUKIN_6_PRODUCTION	40	-0.486196	-1.25486	0.157001	0.399069
GOBP_POSITIVE_REGULATION_OF_MULTICELLULAR_ORGANISM_GROWTH	21	-0.543248	-1.2546	0.198473	0.451832
GOBP_TORC1_SIGNALING	39	-0.489393	-1.25438	0.165951	0.410993
GOBP_PROTEIN_TARGETING_TO_VACUOLE	37	-0.490459	-1.25362	0.157895	0.399208
GOMF_UNFOLDED_PROTEIN_BINDING	97	-0.428276	-1.25285	0.1025	0.307808
GOBP_NEURON_CELLULAR_HOMEOSTASIS	26	-0.518194	-1.25229	0.181818	0.431179
GOBP_RESPONSE_TO_MISFOLDED_PROTEIN	22	-0.536284	-1.25096	0.193009	0.444705
GOBP_DEVELOPMENTAL_PIGMENTATION	36	-0.492898	-1.25022	0.160637	0.403656
GOBP_DENDRITIC_SPINE_MAINTENANCE	16	-0.569223	-1.25017	0.207221	0.461646
GOMF_CYTOSKELETAL_ANCHOR_ACTIVITY	21	-0.541064	-1.24956	0.201527	0.45518
GOBP_STEROID_HORMONE_SECRETION	16	-0.568744	-1.24911	0.208791	0.463973
GOBP_PROTEIN_LOCALIZATION_TO_SYNAPSE	48	-0.47222	-1.24672	0.157163	0.399069
GOMF_LIPID_TRANSPORTER_ACTIVITY	122	-0.414399	-1.24546	0.0922156	0.289431
GOBP_PURINE_NUCLEOTIDE_CATABOLIC_PROCESS	41	-0.482799	-1.24523	0.163585	0.408405
GOMF_CCR_CHEMOKINE_RECEPTOR_BINDING	26	-0.51502	-1.24462	0.184799	0.434664
GOBP_NEUROTRANSMITTER_UPTAKE	30	-0.504871	-1.24368	0.186289	0.437121
GOBP_XENOBIOTIC_CATABOLIC_PROCESS	17	-0.558369	-1.24358	0.216301	0.473621
GOBP_NECROTIC_CELL_DEATH	52	-0.463775	-1.24358	0.165761	0.410993
GOBP_RESPONSE_TO_SALT_STRESS	20	-0.546486	-1.2434	0.216981	0.474525
GOBP_ORGANELLE_DISASSEMBLY	103	-0.422213	-1.24293	0.105985	0.314101
GOBP_CELLULAR_COMPONENT_MAINTENANCE	51	-0.46783	-1.24256	0.157676	0.399208
GOBP_PROSTANOID_METABOLIC_PROCESS	41	-0.481739	-1.2425	0.163585	0.408405
GOMF_HORMONE_BINDING	56	-0.45763	-1.24204	0.155288	0.397153
GOMF_HORMONE_ACTIVITY	41	-0.4813	-1.24137	0.163585	0.408405
GOBP_GOLGI_TO_VACUOLE_TRANSPORT	19	-0.550702	-1.24104	0.22082	0.478881
GOBP_MITOTIC_G1_S_TRANSITION_CHECKPOINT_SIGNALING	26	-0.513359	-1.2406	0.18927	0.440099
GOBP_G_PROTEIN_COUPLED_RECEPTOR_SIGNALING_PATHWAY_COUPLED_TO_CYCLIC_NUCLEOTIDE_SECOND_MESSENGER	19	-0.550493	-1.24057	0.22082	0.478881
GOBP_OLIGODENDROCYTE_DEVELOPMENT	30	-0.503571	-1.24048	0.19225	0.444704
GOMF_CHLORIDE_CHANNEL_REGULATOR_ACTIVITY	15	-0.574076	-1.23996	0.219396	0.478095
GOBP_PURINE_CONTAINING_COMPOUND_CATABOLIC_PROCESS	45	-0.473475	-1.23956	0.173184	0.419451
GOBP_ESTABLISHMENT_OF_PROTEIN_LOCALIZATION_TO_VACUOLE	44	-0.474118	-1.23844	0.175316	0.42252
GOMF_METALLOPEPTIDASE_ACTIVITY	138	-0.408108	-1.238	0.0981308	0.299725
GOBP_REGULATION_OF_PROTEIN_CONTAINING_COMPLEX_DISASSEMBLY	102	-0.421217	-1.23785	0.106383	0.314997
GOBP_PYRIMIDINE_NUCLEOSIDE_MONOPHOSPHATE_BIOSYNTHETIC_PROCESS	15	-0.572963	-1.23755	0.220986	0.478881
GOBP_NUCLEOSIDE_MONOPHOSPHATE_METABOLIC_PROCESS	68	-0.446328	-1.23751	0.148	0.386809
GOBP_MEMBRANE_INVAGINATION	64	-0.449236	-1.23731	0.141145	0.378613
GOBP_BICARBONATE_TRANSPORT	23	-0.526496	-1.23724	0.201515	0.45518
GOBP_INTERFERON_ALPHA_PRODUCTION	26	-0.51184	-1.23693	0.19076	0.442466
GOBP_RENAL_SYSTEM_PROCESS	86	-0.429712	-1.23669	0.134961	0.368933
GOBP_INNER_EAR_AUDITORY_RECEPTOR_CELL_DIFFERENTIATION	26	-0.511403	-1.23588	0.19076	0.442466
GOBP_DEFENSE_RESPONSE_TO_GRAM_POSITIVE_BACTERIUM	50	-0.467464	-1.23566	0.161785	0.405292
GOBP_SUPEROXIDE_METABOLIC_PROCESS	59	-0.453117	-1.23516	0.152086	0.393077
GOBP_CELL_VOLUME_HOMEOSTASIS	29	-0.503743	-1.2351	0.196697	0.449461
GOBP_REGULATION_OF_SODIUM_ION_TRANSPORT	71	-0.442311	-1.2341	0.144737	0.383179
GOBP_POSITIVE_REGULATION_OF_ALCOHOL_BIOSYNTHETIC_PROCESS	19	-0.547599	-1.23404	0.228707	0.486462
GOMF_ENDORIBONUCLEASE_ACTIVITY	55	-0.455757	-1.23355	0.166891	0.411025
GOBP_NEUROTRANSMITTER_REUPTAKE	23	-0.524633	-1.23286	0.20303	0.457309
HALLMARK_COAGULATION	111	-0.414909	-1.23258	0.118227	0.339476
GOBP_REGULATION_OF_DNA_STRAND_ELONGATION	17	-0.553282	-1.23225	0.22884	0.486483
GOBP_REGULATION_OF_CHOLESTEROL_METABOLIC_PROCESS	31	-0.497688	-1.23103	0.192024	0.44439
GOBP_MACROPHAGE_ACTIVATION	86	-0.427654	-1.23077	0.136247	0.371565
GOBP_DIOL_METABOLIC_PROCESS	23	-0.523284	-1.2297	0.206061	0.460108
GOBP_POSITIVE_REGULATION_OF_MUSCLE_CONTRACTION	29	-0.501273	-1.22905	0.204204	0.457844
GOMF_VITAMIN_TRANSMEMBRANE_TRANSPORTER_ACTIVITY	24	-0.51532	-1.22853	0.193741	0.445832
GOMF_LIGASE_ACTIVITY_FORMING_CARBON_NITROGEN_BONDS	39	-0.47907	-1.22792	0.180258	0.429143
GOBP_REGULATION_OF_CARBOHYDRATE_METABOLIC_PROCESS	144	-0.403914	-1.22791	0.109954	0.322733
GOBP_GANGLIOSIDE_METABOLIC_PROCESS	22	-0.526158	-1.22734	0.200608	0.455158
GOBP_PROTEIN_TRANSMEMBRANE_TRANSPORT	55	-0.453175	-1.22656	0.170929	0.416878
GOCC_SPECIFIC_GRANULE_MEMBRANE	77	-0.43307	-1.22571	0.150721	0.390773
GOCC_PROTEIN_LIPID_COMPLEX	27	-0.502479	-1.22541	0.209749	0.464947
GOBP_PROTEIN_AUTOUBIQUITINATION	66	-0.443735	-1.22533	0.157333	0.399069
GOBP_EXTRACELLULAR_TRANSPORT	30	-0.496999	-1.22429	0.195231	0.447763
GOBP_REGULATION_OF_CHOLESTEROL_BIOSYNTHETIC_PROCESS	18	-0.543359	-1.22427	0.228482	0.486195
GOBP_DIOL_BIOSYNTHETIC_PROCESS	18	-0.543276	-1.22409	0.228482	0.486195
GOBP_GLYCOSPHINGOLIPID_BIOSYNTHETIC_PROCESS	26	-0.506407	-1.2238	0.201192	0.45518
GOBP_CELLULAR_RESPONSE_TO_ALKALOID	27	-0.501794	-1.22374	0.209749	0.464947
GOCC_FICOLIN_1_RICH_GRANULE_LUMEN	120	-0.407728	-1.22355	0.114458	0.331772
GOBP_PHOTOTRANSDUCTION	17	-0.549289	-1.22336	0.236677	0.496576
GOBP_POSITIVE_REGULATION_OF_COLD_INDUCED_THERMOGENESIS	82	-0.426804	-1.22305	0.149871	0.389409
GOBP_REGULATION_OF_AMINO_ACID_TRANSPORT	30	-0.496415	-1.22285	0.195231	0.447763
GOBP_GOLGI_TO_PLASMA_MEMBRANE_TRANSPORT	58	-0.448875	-1.22262	0.165333	0.41065
GOMF_PEPTIDE_TRANSMEMBRANE_TRANSPORTER_ACTIVITY	15	-0.56603	-1.22258	0.233704	0.49323
GOBP_SPHINGOLIPID_BIOSYNTHETIC_PROCESS	80	-0.42825	-1.22233	0.152455	0.393821
GOBP_CELLULAR_CARBOHYDRATE_BIOSYNTHETIC_PROCESS	61	-0.44662	-1.22155	0.159517	0.40229
GOBP_SENSORY_PERCEPTION_OF_CHEMICAL_STIMULUS	41	-0.473589	-1.22148	0.184922	0.434744
GOBP_STRIATED_MUSCLE_CELL_APOPTOTIC_PROCESS	31	-0.493774	-1.22135	0.199409	0.453118
GOBP_RESPONSE_TO_CHEMOKINE	73	-0.434588	-1.22067	0.163613	0.408405
GOBP_POSITIVE_REGULATION_OF_MACROPHAGE_CHEMOTAXIS	17	-0.547543	-1.21947	0.236677	0.496576
GOBP_ADIPOSE_TISSUE_DEVELOPMENT	38	-0.477206	-1.21943	0.17934	0.428209
GOBP_REGULATION_OF_CLATHRIN_DEPENDENT_ENDOCYTOSIS	17	-0.547481	-1.21933	0.236677	0.496576
GOBP_REGULATION_OF_LYSOSOMAL_LUMEN_PH	15	-0.56439	-1.21904	0.235294	0.49573
GOBP_NEGATIVE_REGULATION_OF_CHEMOKINE_PRODUCTION	20	-0.5355	-1.2184	0.224843	0.482151
GOBP_REGULATION_OF_PROTEIN_DEPOLYMERIZATION	70	-0.436029	-1.21758	0.159686	0.402507
GOBP_REGULATION_OF_ANION_TRANSPORT	65	-0.440815	-1.21753	0.156707	0.399069
GOBP_POSITIVE_REGULATION_OF_TORC1_SIGNALING	17	-0.546575	-1.21731	0.239812	0.499651
GOBP_CYTOSOLIC_TRANSPORT	145	-0.40006	-1.21722	0.123699	0.35005
GOBP_IRON_ION_TRANSMEMBRANE_TRANSPORT	19	-0.540074	-1.21709	0.241325	0.501421
GOBP_REGULATION_OF_MICROGLIAL_CELL_ACTIVATION	15	-0.56344	-1.21698	0.236884	0.496576
GOBP_ZYMOGEN_ACTIVATION	52	-0.453757	-1.21671	0.1875	0.438277
GOBP_REGULATION_OF_DEFENSE_RESPONSE_TO_VIRUS	58	-0.446513	-1.21619	0.174667	0.421788
GOMF_GTP_DEPENDENT_PROTEIN_BINDING	21	-0.526562	-1.21607	0.221374	0.478881
GOBP_VESICLE_CARGO_LOADING	24	-0.509895	-1.2156	0.208644	0.463973
GOBP_CELLULAR_RESPONSE_TO_CORTICOSTEROID_STIMULUS	49	-0.45868	-1.21488	0.18637	0.437121
GOBP_NEGATIVE_REGULATION_OF_SMALL_MOLECULE_METABOLIC_PROCESS	73	-0.432262	-1.21414	0.170157	0.415618
GOBP_LONG_TERM_SYNAPTIC_DEPRESSION	22	-0.520259	-1.21358	0.223404	0.481561
GOBP_REGULATION_OF_TOLL_LIKE_RECEPTOR_SIGNALING_PATHWAY	64	-0.440611	-1.21355	0.166445	0.410993
GOMF_ATP_DEPENDENT_ACTIVITY	466	-0.367898	-1.21328	0.0507246	0.192133
GOBP_RESPONSE_TO_PEPTIDE_HORMONE	309	-0.376801	-1.21246	0.076841	0.259498
GOBP_REGULATION_OF_MITOCHONDRIAL_FISSION	24	-0.508389	-1.21201	0.214605	0.471225
GOBP_APOPTOTIC_DNA_FRAGMENTATION	15	-0.561114	-1.21196	0.240064	0.499962
GOBP_AMINE_TRANSPORT	66	-0.438714	-1.21146	0.164	0.408424
GOCC_ER_TO_GOLGI_TRANSPORT_VESICLE_MEMBRANE	57	-0.445551	-1.21056	0.174029	0.420872
GOBP_ACTIN_FILAMENT_DEPOLYMERIZATION	47	-0.459074	-1.21022	0.198887	0.452215
GOBP_IRON_ION_TRANSPORT	47	-0.458368	-1.20836	0.201669	0.455291
GOBP_CLATHRIN_COAT_ASSEMBLY	15	-0.559401	-1.20826	0.243243	0.503368
GOBP_PROTEIN_CONTAINING_COMPLEX_DISASSEMBLY	203	-0.384727	-1.208	0.105381	0.31288
HALLMARK_ANDROGEN_RESPONSE	93	-0.413144	-1.2079	0.149497	0.388853
GOBP_MICROGLIAL_CELL_ACTIVATION	37	-0.472565	-1.20789	0.196302	0.449145
GOBP_ENDOSOME_ORGANIZATION	71	-0.432765	-1.20747	0.171053	0.416973
GOBP_SENSORY_PERCEPTION_OF_LIGHT_STIMULUS	121	-0.401786	-1.20618	0.139423	0.375636
GOBP_PROTEIN_STABILIZATION	163	-0.390784	-1.20616	0.130584	0.361175
GOBP_RESPONSE_TO_CAMP	72	-0.431227	-1.20611	0.178478	0.426984
GOBP_CELL_DEATH_IN_RESPONSE_TO_OXIDATIVE_STRESS	77	-0.426017	-1.20574	0.174312	0.421139
GOBP_PROTEIN_LOCALIZATION_TO_LYSOSOME	34	-0.47993	-1.20553	0.208759	0.463973
GOBP_PYRIMIDINE_NUCLEOSIDE_TRIPHOSPHATE_METABOLIC_PROCESS	22	-0.516567	-1.20497	0.224924	0.482151
GOBP_REGULATION_OF_RECEPTOR_LOCALIZATION_TO_SYNAPSE	15	-0.557796	-1.20479	0.248013	0.510001
GOBP_TRIGLYCERIDE_CATABOLIC_PROCESS	22	-0.516342	-1.20445	0.224924	0.482151
GOBP_REGULATION_OF_PROTEIN_STABILITY	260	-0.377192	-1.20435	0.0952381	0.294689
GOBP_OLIGODENDROCYTE_DIFFERENTIATION	72	-0.430392	-1.20378	0.17979	0.428748
GOBP_PIGMENT_BIOSYNTHETIC_PROCESS	57	-0.442878	-1.2033	0.182062	0.431547
GOBP_REGULATION_OF_INTRACELLULAR_ESTROGEN_RECEPTOR_SIGNALING_PATHWAY	26	-0.497673	-1.2027	0.223547	0.481561
GOCC_PHOTORECEPTOR_INNER_SEGMENT	40	-0.465964	-1.20264	0.189533	0.440503
GOBP_REGULATION_OF_RESPONSE_TO_TUMOR_CELL	17	-0.539855	-1.20235	0.250784	0.51397
GOBP_TRNA_METABOLIC_PROCESS	145	-0.395122	-1.2022	0.138728	0.374383
GOBP_PHOSPHATIDYLETHANOLAMINE_METABOLIC_PROCESS	17	-0.539717	-1.20204	0.252351	0.516101
GOBP_PHOSPHOLIPID_METABOLIC_PROCESS	319	-0.372583	-1.20144	0.0934183	0.291967
GOBP_CELLULAR_ION_HOMEOSTASIS	492	-0.362743	-1.20086	0.0596095	0.21605
GOMF_ATPASE_COUPLED_CATION_TRANSMEMBRANE_TRANSPORTER_ACTIVITY	36	-0.473281	-1.20046	0.204052	0.457779
GOCC_EXTRINSIC_COMPONENT_OF_ORGANELLE_MEMBRANE	36	-0.473143	-1.20011	0.204052	0.457779
GOBP_POSITIVE_REGULATION_OF_NERVOUS_SYSTEM_PROCESS	22	-0.514144	-1.19932	0.227964	0.485938
GOBP_POSITIVE_REGULATION_OF_NITRIC_OXIDE_SYNTHASE_BIOSYNTHETIC_PROCESS	15	-0.554381	-1.19742	0.257552	0.522801
GOBP_PROGRAMMED_NECROTIC_CELL_DEATH	40	-0.463779	-1.197	0.195191	0.447763
GOBP_MEMBRANE_DOCKING	74	-0.425157	-1.19553	0.19085	0.442466
GOBP_ANTIGEN_PROCESSING_AND_PRESENTATION_OF_EXOGENOUS_PEPTIDE_ANTIGEN	34	-0.47588	-1.19535	0.218978	0.477824
GOBP_INORGANIC_ION_IMPORT_ACROSS_PLASMA_MEMBRANE	80	-0.41857	-1.1947	0.177003	0.424494
GOMF_CHEMOKINE_RECEPTOR_BINDING	45	-0.456266	-1.1945	0.222067	0.479641
GOBP_REGULATION_OF_SUPEROXIDE_METABOLIC_PROCESS	28	-0.487112	-1.19427	0.235556	0.495853
GOBP_ACTIN_NUCLEATION	41	-0.462897	-1.1939	0.200569	0.455158
GOBP_SUPEROXIDE_ANION_GENERATION	36	-0.470446	-1.19327	0.212735	0.468592
GOMF_CATALYTIC_ACTIVITY_ACTING_ON_RNA	300	-0.371239	-1.19319	0.102236	0.307808
GOMF_MOLECULAR_ADAPTOR_ACTIVITY	320	-0.369953	-1.19317	0.102019	0.307567
GOBP_NEGATIVE_REGULATION_OF_MAPK_CASCADE	148	-0.391006	-1.19267	0.15155	0.392313
GOBP_O_GLYCAN_PROCESSING	37	-0.465865	-1.19076	0.209104	0.464148
GOBP_ANTIGEN_PROCESSING_AND_PRESENTATION_OF_EXOGENOUS_ANTIGEN	41	-0.46158	-1.19051	0.203414	0.457779
GOBP_MODULATION_BY_HOST_OF_VIRAL_GENOME_REPLICATION	17	-0.534531	-1.19049	0.266458	0.53357
GOBP_RESPONSE_TO_OXIDATIVE_STRESS	365	-0.36558	-1.19046	0.0965373	0.296898
GOBP_RENAL_TUBULAR_SECRETION	19	-0.528229	-1.19039	0.26183	0.527912
GOBP_CELLULAR_COMPONENT_DISASSEMBLY_INVOLVED_IN_EXECUTION_PHASE_OF_APOPTOSIS	24	-0.499156	-1.19	0.242921	0.503368
GOBP_REGULATION_OF_ANTIGEN_PROCESSING_AND_PRESENTATION	20	-0.52292	-1.18978	0.246855	0.508905
GOBP_CELLULAR_RESPONSE_TO_VIRUS	66	-0.43082	-1.18966	0.190667	0.442466
GOBP_RENAL_ABSORPTION	18	-0.527695	-1.18898	0.266041	0.533036
GOBP_GLYCOSYLCERAMIDE_METABOLIC_PROCESS	16	-0.541351	-1.18895	0.266876	0.53397
GOBP_PHOSPHOLIPID_TRANSPORT	78	-0.418615	-1.1888	0.183594	0.433288
GOBP_REGULATION_OF_LYASE_ACTIVITY	30	-0.482563	-1.18873	0.225037	0.482151
GOMF_PEPTIDASE_ACTIVITY	432	-0.361818	-1.1884	0.0880503	0.281088
GOBP_REGULATION_OF_MITOCHONDRIAL_MEMBRANE_PERMEABILITY	49	-0.448672	-1.18837	0.204451	0.457977
GOBP_PYRIMIDINE_NUCLEOSIDE_TRIPHOSPHATE_BIOSYNTHETIC_PROCESS	17	-0.533015	-1.18711	0.268025	0.535397
GOBP_POSITIVE_REGULATION_OF_INSULIN_SECRETION	49	-0.448143	-1.18697	0.205841	0.460108
GOBP_REGULATION_OF_KETONE_BIOSYNTHETIC_PROCESS	15	-0.549411	-1.18668	0.263911	0.530207
GOBP_AXONEMAL_DYNEIN_COMPLEX_ASSEMBLY	16	-0.540232	-1.1865	0.266876	0.53397
GOBP_REGULATION_OF_T_CELL_APOPTOTIC_PROCESS	30	-0.48165	-1.18648	0.226528	0.484567
GOMF_CARGO_RECEPTOR_ACTIVITY	62	-0.431147	-1.18617	0.207171	0.461646
GOBP_MECHANORECEPTOR_DIFFERENTIATION	43	-0.455045	-1.18581	0.218487	0.477295
GOBP_RESPONSE_TO_INORGANIC_SUBSTANCE	424	-0.361267	-1.18557	0.0942408	0.292595
GOCC_FILOPODIUM	92	-0.406135	-1.18554	0.18797	0.438684
GOBP_POSITIVE_REGULATION_OF_REACTIVE_OXYGEN_SPECIES_METABOLIC_PROCESS	58	-0.434991	-1.18481	0.213333	0.469148
GOBP_CELLULAR_RESPONSE_TO_REACTIVE_OXYGEN_SPECIES	124	-0.394262	-1.18455	0.159472	0.40229
GOBP_GLYCEROLIPID_BIOSYNTHETIC_PROCESS	220	-0.375084	-1.18441	0.132743	0.365287
GOMF_ATPASE_BINDING	73	-0.42149	-1.18388	0.195026	0.447763
GOBP_NUCLEOSIDE_METABOLIC_PROCESS	50	-0.447789	-1.18365	0.2106	0.465988
GOMF_PHOSPHORIC_DIESTER_HYDROLASE_ACTIVITY	78	-0.416703	-1.18337	0.192708	0.444705
GOBP_PROTEIN_TARGETING_TO_MEMBRANE	99	-0.403462	-1.18314	0.17625	0.42352
GOBP_DNA_CATABOLIC_PROCESS	28	-0.482258	-1.18237	0.248889	0.511255
GOBP_REGULATION_OF_SYNCYTIUM_FORMATION_BY_PLASMA_MEMBRANE_FUSION	22	-0.506793	-1.18217	0.243161	0.503368
GOBP_BIOLOGICAL_PROCESS_INVOLVED_IN_INTERACTION_WITH_SYMBIONT	78	-0.416244	-1.18206	0.195312	0.447763
GOBP_IMMUNE_RESPONSE_TO_TUMOR_CELL	20	-0.519349	-1.18165	0.254717	0.520287
GOBP_NITRIC_OXIDE_SYNTHASE_BIOSYNTHETIC_PROCESS	17	-0.530541	-1.1816	0.272727	0.540044
GOMF_TRNA_BINDING	48	-0.447264	-1.18083	0.229485	0.48727
GOBP_PROTEIN_LOCALIZATION_TO_VACUOLE	56	-0.435017	-1.18066	0.208835	0.463973
GOBP_CARBOHYDRATE_DERIVATIVE_BIOSYNTHETIC_PROCESS	484	-0.357338	-1.18	0.0909091	0.286434
GOBP_VIRION_ASSEMBLY	33	-0.471499	-1.17987	0.236842	0.496576
GOMF_PEPTIDE_BINDING	243	-0.37122	-1.17981	0.143948	0.38213
GOBP_RESPONSE_TO_EPIDERMAL_GROWTH_FACTOR	41	-0.457353	-1.1796	0.213371	0.469148
GOBP_CELLULAR_COPPER_ION_HOMEOSTASIS	16	-0.537036	-1.17948	0.273155	0.540044
GOBP_APOPTOTIC_MITOCHONDRIAL_CHANGES	90	-0.407127	-1.17918	0.196474	0.449161
GOCC_LATE_ENDOSOME_MEMBRANE	119	-0.393345	-1.17904	0.180169	0.429142
GOBP_REGULATION_OF_ACTIN_NUCLEATION	25	-0.492781	-1.17898	0.249254	0.511603
GOBP_GTP_METABOLIC_PROCESS	22	-0.505253	-1.17858	0.244681	0.505915
GOBP_IMMUNOLOGICAL_SYNAPSE_FORMATION	15	-0.545567	-1.17838	0.267091	0.534181
GOBP_NEGATIVE_REGULATION_OF_TRANSPORTER_ACTIVITY	60	-0.431712	-1.17831	0.215343	0.471998
GOBP_REGULATION_OF_LAMELLIPODIUM_ORGANIZATION	42	-0.453392	-1.17724	0.22708	0.485171
GOMF_RIBOSOMAL_SMALL_SUBUNIT_BINDING	17	-0.528446	-1.17694	0.277429	0.54374
GOBP_REGULATION_OF_TOR_SIGNALING	80	-0.41224	-1.17663	0.19509	0.447763
GOBP_CELLULAR_RESPONSE_TO_INORGANIC_SUBSTANCE	169	-0.37908	-1.17625	0.157534	0.399208
GOCC_PHAGOPHORE_ASSEMBLY_SITE	24	-0.493357	-1.17617	0.254844	0.520328
GOBP_PROTEIN_LOCALIZATION_TO_CELL_PERIPHERY	300	-0.365929	-1.17612	0.123536	0.35005
GOBP_NEGATIVE_REGULATION_OF_ION_TRANSMEMBRANE_TRANSPORTER_ACTIVITY	54	-0.436414	-1.17574	0.22449	0.482151
GOBP_REGULATION_OF_MACROPHAGE_MIGRATION	36	-0.463477	-1.17559	0.227207	0.485171
GOBP_RESPONSE_TO_ESTRADIOL	95	-0.402554	-1.17519	0.201258	0.45518
GOBP_CELLULAR_RESPONSE_TO_STARVATION	134	-0.387632	-1.17447	0.183411	0.433276
GOBP_POSITIVE_REGULATION_OF_STEROID_BIOSYNTHETIC_PROCESS	15	-0.543739	-1.17443	0.27186	0.539065
GOBP_REGULATION_OF_NITRIC_OXIDE_SYNTHASE_ACTIVITY	28	-0.478854	-1.17402	0.260741	0.526651
HALLMARK_PROTEIN_SECRETION	95	-0.401897	-1.17327	0.203774	0.457779
GOBP_T_CELL_MEDIATED_CYTOTOXICITY	42	-0.451859	-1.17326	0.231312	0.489872
GOBP_NEGATIVE_REGULATION_OF_COAGULATION	43	-0.450058	-1.17282	0.226891	0.485132
GOCC_MOTILE_CILIUM	124	-0.390333	-1.17275	0.178657	0.426996
GOBP_BINDING_OF_SPERM_TO_ZONA_PELLUCIDA	22	-0.502603	-1.1724	0.25228	0.516101
GOBP_NOREPINEPHRINE_TRANSPORT	16	-0.533758	-1.17228	0.273155	0.540044
GOBP_POSITIVE_REGULATION_OF_AMINE_TRANSPORT	28	-0.478102	-1.17218	0.260741	0.526651
GOBP_POSITIVE_REGULATION_OF_MRNA_SPLICING_VIA_SPLICEOSOME	19	-0.520046	-1.17195	0.282334	0.548738
GOMF_METALLOCARBOXYPEPTIDASE_ACTIVITY	21	-0.507412	-1.17184	0.265649	0.532823
GOBP_AGING	240	-0.369662	-1.17163	0.151648	0.39236
GOMF_PHOSPHATIDYLINOSITOL_BINDING	236	-0.369926	-1.17083	0.147415	0.386105
GOBP_CILIUM_ORGANIZATION	286	-0.36547	-1.1708	0.125536	0.352647
GOBP_NEGATIVE_REGULATION_OF_OXIDOREDUCTASE_ACTIVITY	17	-0.525565	-1.17052	0.285266	0.550624
GOBP_REGULATION_OF_STEROID_METABOLIC_PROCESS	73	-0.416681	-1.17038	0.222513	0.480392
GOBP_SENSORY_PERCEPTION_OF_SMELL	21	-0.506426	-1.16956	0.270229	0.537463
GOBP_RESPONSE_TO_DIETARY_EXCESS	19	-0.518436	-1.16832	0.283912	0.549981
GOBP_POSITIVE_REGULATION_OF_VASOCONSTRICTION	25	-0.488214	-1.16805	0.264179	0.530528
GOBP_REGULATION_OF_OXIDATIVE_STRESS_INDUCED_CELL_DEATH	57	-0.429783	-1.16772	0.230254	0.488691
GOMF_OMEGA_PEPTIDASE_ACTIVITY	92	-0.399995	-1.16762	0.213033	0.469036
GOCC_COPII_COATED_ER_TO_GOLGI_TRANSPORT_VESICLE	86	-0.405609	-1.16732	0.206941	0.461441
GOBP_INTERMEMBRANE_LIPID_TRANSFER	38	-0.456812	-1.16731	0.238164	0.497914
GOMF_LIPID_TRANSFER_ACTIVITY	38	-0.456812	-1.16731	0.238164	0.497914
GOMF_ALPHA_TUBULIN_BINDING	34	-0.464627	-1.16709	0.249635	0.512045
GOBP_DEOXYRIBONUCLEOTIDE_BIOSYNTHETIC_PROCESS	15	-0.540312	-1.16703	0.281399	0.548458
GOMF_INWARD_RECTIFIER_POTASSIUM_CHANNEL_ACTIVITY	22	-0.500049	-1.16644	0.261398	0.527543
GOBP_ACTIVATION_OF_CYSTEINE_TYPE_ENDOPEPTIDASE_ACTIVITY_INVOLVED_IN_APOPTOTIC_PROCESS	74	-0.414702	-1.16613	0.224837	0.482151
GOBP_NEGATIVE_REGULATION_OF_PHOSPHATASE_ACTIVITY	26	-0.482431	-1.16586	0.268256	0.535636
GOBP_CELL_KILLING	119	-0.388936	-1.16583	0.200726	0.455158
GOBP_REGULATION_OF_PROTEIN_LOCALIZATION_TO_MEMBRANE	143	-0.383258	-1.16518	0.197216	0.450263
GOBP_NEGATIVE_REGULATION_OF_ENDOPLASMIC_RETICULUM_STRESS_INDUCED_INTRINSIC_APOPTOTIC_SIGNALING_PATHWAY	16	-0.530427	-1.16496	0.277865	0.543939
GOBP_CHAPERONE_COFACTOR_DEPENDENT_PROTEIN_REFOLDING	31	-0.470898	-1.16477	0.257016	0.522249
GOBP_NEGATIVE_REGULATION_OF_MUSCLE_CELL_APOPTOTIC_PROCESS	30	-0.472782	-1.16463	0.256334	0.521845
GOBP_PROTEIN_REFOLDING	21	-0.504242	-1.16452	0.274809	0.541513
GOBP_TRANSCYTOSIS	19	-0.516738	-1.1645	0.290221	0.555018
GOBP_PROTEIN_PROCESSING	193	-0.372001	-1.16438	0.165354	0.41065
GOBP_VESICLE_CYTOSKELETAL_TRAFFICKING	58	-0.42729	-1.16383	0.225333	0.482223
GOMF_NADPLUS_NUCLEOSIDASE_ACTIVITY	26	-0.481051	-1.16253	0.269747	0.537296
GOMF_NUCLEOTIDE_DIPHOSPHATASE_ACTIVITY	19	-0.5158	-1.16238	0.291798	0.556024
GOBP_REGULATION_OF_NATURAL_KILLER_CELL_MEDIATED_IMMUNITY	32	-0.469034	-1.16202	0.257058	0.522249
GOBP_POSITIVE_REGULATION_OF_PROTEIN_BINDING	75	-0.411118	-1.16175	0.23107	0.489659
GOBP_LEUKOTRIENE_BIOSYNTHETIC_PROCESS	16	-0.528908	-1.16162	0.285714	0.55063
GOBP_PEPTIDE_ANTIGEN_ASSEMBLY_WITH_MHC_PROTEIN_COMPLEX	18	-0.515288	-1.16102	0.286385	0.550914
GOBP_POSITIVE_REGULATION_OF_HORMONE_SECRETION	82	-0.405105	-1.16087	0.213178	0.469146
GOBP_POSITIVE_REGULATION_OF_STEM_CELL_DIFFERENTIATION	15	-0.537454	-1.16086	0.286169	0.550714
GOBP_POSITIVE_REGULATION_OF_NITRIC_OXIDE_SYNTHASE_ACTIVITY	17	-0.521091	-1.16056	0.294671	0.558083
GOBP_MATERNAL_PROCESS_INVOLVED_IN_FEMALE_PREGNANCY	49	-0.437881	-1.15979	0.25452	0.520102
GOBP_REGULATION_OF_NECROTIC_CELL_DEATH	33	-0.463349	-1.15948	0.266082	0.533036
GOMF_PROTEIN_PHOSPHATASE_1_BINDING	27	-0.475442	-1.15947	0.273264	0.540044
GOBP_NEGATIVE_REGULATION_OF_INTERLEUKIN_12_PRODUCTION	18	-0.514492	-1.15923	0.28795	0.553271
GOMF_INTRAMOLECULAR_TRANSFERASE_ACTIVITY	26	-0.47954	-1.15887	0.271237	0.538728
GOBP_VESICLE_ORGANIZATION	256	-0.362738	-1.15835	0.154595	0.396002
GOMF_PROTEIN_ADP_RIBOSYLASE_ACTIVITY	17	-0.519942	-1.158	0.296238	0.559201
GOMF_MHC_PROTEIN_COMPLEX_BINDING	30	-0.469631	-1.15687	0.265276	0.532293
GOBP_REGULATION_OF_CYSTEINE_TYPE_ENDOPEPTIDASE_ACTIVITY	198	-0.368479	-1.15545	0.166855	0.411025
GOMF_PROTEIN_MACROMOLECULE_ADAPTOR_ACTIVITY	279	-0.361293	-1.15488	0.153598	0.394983
GOBP_LOW_DENSITY_LIPOPROTEIN_PARTICLE_CLEARANCE	21	-0.499948	-1.1546	0.283969	0.549981
GOBP_ORGANELLE_FUSION	118	-0.385509	-1.15427	0.214806	0.471454
GOBP_DETECTION_OF_STIMULUS_INVOLVED_IN_SENSORY_PERCEPTION	52	-0.429882	-1.1527	0.273098	0.540044
GOBP_NEGATIVE_REGULATION_OF_CYSTEINE_TYPE_ENDOPEPTIDASE_ACTIVITY	74	-0.40979	-1.15231	0.237908	0.497914
GOBP_CELLULAR_RESPONSE_TO_PEPTIDE_HORMONE_STIMULUS	227	-0.364913	-1.15226	0.176796	0.424205
GOBP_REGULATION_OF_PHOSPHATIDYLINOSITOL_3_KINASE_SIGNALING	89	-0.398223	-1.15171	0.230964	0.489659
GOBP_ADENYLATE_CYCLASE_ACTIVATING_ADRENERGIC_RECEPTOR_SIGNALING_PATHWAY	15	-0.532972	-1.15118	0.295707	0.558736
GOMF_PATTERN_RECOGNITION_RECEPTOR_ACTIVITY	19	-0.510766	-1.15104	0.29653	0.559426
GOBP_CILIUM_MOVEMENT	83	-0.400515	-1.15077	0.224936	0.482151
GOMF_ADRENERGIC_RECEPTOR_BINDING	16	-0.523948	-1.15073	0.295133	0.558083
GOBP_FEAR_RESPONSE	25	-0.480854	-1.15044	0.285075	0.550624
GOBP_PROTEIN_O_LINKED_GLYCOSYLATION	66	-0.416579	-1.15034	0.246667	0.50873
GOBP_VASCULAR_PROCESS_IN_CIRCULATORY_SYSTEM	214	-0.365219	-1.15004	0.173333	0.419604
GOBP_CELLULAR_COMPONENT_DISASSEMBLY	384	-0.35149	-1.14984	0.136316	0.371565
GOBP_REGULATION_OF_VASOCONSTRICTION	50	-0.434812	-1.14935	0.263598	0.530015
GOMF_INSULIN_RECEPTOR_BINDING	20	-0.505096	-1.14923	0.292453	0.556024
GOBP_TUBULIN_DEACETYLATION	20	-0.505075	-1.14918	0.292453	0.556024
GOBP_PEPTIDE_TRANSPORT	184	-0.36848	-1.14848	0.179864	0.428748
GOBP_PROTEIN_LOCALIZATION_TO_PLASMA_MEMBRANE	259	-0.359332	-1.14731	0.166486	0.410993
GOBP_VESICLE_LOCALIZATION	166	-0.370489	-1.1468	0.210526	0.465988
GOBP_DOPAMINE_RECEPTOR_SIGNALING_PATHWAY	30	-0.465445	-1.14656	0.277198	0.543722
GOBP_BONE_RESORPTION	54	-0.425461	-1.14624	0.268027	0.535397
GOMF_MACROMOLECULE_TRANSMEMBRANE_TRANSPORTER_ACTIVITY	23	-0.487238	-1.14499	0.30303	0.567746
GOBP_REGULATION_OF_HORMONE_BIOSYNTHETIC_PROCESS	20	-0.503175	-1.14485	0.292453	0.556024
GOBP_REGULATION_OF_MEMBRANE_PERMEABILITY	60	-0.419282	-1.14438	0.257066	0.522249
GOCC_INTRACILIARY_TRANSPORT_PARTICLE	23	-0.486856	-1.14409	0.304545	0.569725
GOBP_INTERFERON_BETA_PRODUCTION	53	-0.424249	-1.14361	0.275441	0.542314
GOBP_MICROVILLUS_ASSEMBLY	21	-0.495157	-1.14354	0.296183	0.559201
GOBP_CELLULAR_RESPONSE_TO_HORMONE_STIMULUS	457	-0.346907	-1.14343	0.150259	0.390211
GOBP_GLYCEROL_ETHER_METABOLIC_PROCESS	18	-0.507135	-1.14265	0.303599	0.568595
GOBP_POSITIVE_REGULATION_OF_SUBSTRATE_ADHESION_DEPENDENT_CELL_SPREADING	36	-0.450459	-1.14257	0.272069	0.539068
GOBP_RESPONSE_TO_NUTRIENT	126	-0.37848	-1.14171	0.225118	0.482151
GOBP_NEGATIVE_REGULATION_OF_STRIATED_MUSCLE_CELL_APOPTOTIC_PROCESS	17	-0.512523	-1.14147	0.308777	0.572808
GOBP_SENSORY_PERCEPTION_OF_MECHANICAL_STIMULUS	114	-0.383364	-1.14141	0.238678	0.498194
GOBP_REGULATION_OF_INTRACELLULAR_STEROID_HORMONE_RECEPTOR_SIGNALING_PATHWAY	59	-0.418647	-1.1412	0.261104	0.527166
GOMF_CLATHRIN_BINDING	59	-0.41845	-1.14066	0.26245	0.528357
GOBP_OLEFINIC_COMPOUND_BIOSYNTHETIC_PROCESS	16	-0.519327	-1.14058	0.304553	0.569725
GOMF_PEPTIDE_RECEPTOR_ACTIVITY	85	-0.397013	-1.14052	0.234536	0.494559
GOBP_MITOCHONDRIAL_GENOME_MAINTENANCE	21	-0.493668	-1.1401	0.299237	0.562795
GOCC_INO80_TYPE_COMPLEX	26	-0.471474	-1.13938	0.292101	0.556024
GOBP_ESTROGEN_METABOLIC_PROCESS	26	-0.471338	-1.13905	0.292101	0.556024
GOBP_RESPONSE_TO_REACTIVE_OXYGEN_SPECIES	174	-0.365632	-1.13864	0.216308	0.473621
GOBP_POLYSACCHARIDE_CATABOLIC_PROCESS	16	-0.518427	-1.13861	0.306122	0.570393
GOBP_VESICLE_TARGETING_ROUGH_ER_TO_CIS_GOLGI	15	-0.526713	-1.13765	0.314785	0.576787
GOBP_CGMP_MEDIATED_SIGNALING	19	-0.504799	-1.13759	0.315457	0.577315
GOCC_FICOLIN_1_RICH_GRANULE	170	-0.366446	-1.13752	0.220957	0.478881
GOCC_VESICLE_LUMEN	271	-0.355961	-1.13672	0.176216	0.42352
GOBP_PANCREAS_DEVELOPMENT	56	-0.418806	-1.13667	0.277108	0.543722
GOBP_GLUCOSE_6_PHOSPHATE_METABOLIC_PROCESS	19	-0.504248	-1.13635	0.317035	0.578902
GOBP_CELLULAR_RESPONSE_TO_STEROID_HORMONE_STIMULUS	163	-0.368114	-1.13619	0.229095	0.486653
GOBP_INTRACILIARY_TRANSPORT	33	-0.454006	-1.1361	0.289474	0.554891
GOMF_UBIQUITIN_CONJUGATING_ENZYME_BINDING	25	-0.474819	-1.136	0.298507	0.56164
GOBP_REGULATION_OF_STEROL_TRANSPORT	51	-0.427318	-1.13496	0.284924	0.550624
GOBP_C21_STEROID_HORMONE_BIOSYNTHETIC_PROCESS	15	-0.525449	-1.13493	0.316375	0.578345
GOBP_REGULATION_OF_OXIDATIVE_PHOSPHORYLATION	19	-0.503428	-1.1345	0.318612	0.581099
GOBP_RETINOIC_ACID_METABOLIC_PROCESS	24	-0.475508	-1.13362	0.314456	0.57662
GOBP_POSITIVE_REGULATION_OF_CHROMOSOME_SEPARATION	18	-0.503083	-1.13353	0.309859	0.573879
GOBP_PHOSPHATIDYLCHOLINE_BIOSYNTHETIC_PROCESS	25	-0.473741	-1.13343	0.302985	0.567746
GOBP_REGULATION_OF_SUPEROXIDE_ANION_GENERATION	20	-0.49811	-1.13333	0.309748	0.573879
GOBP_FEEDING_BEHAVIOR	48	-0.429093	-1.13285	0.282337	0.548738
GOBP_CELL_CELL_JUNCTION_ASSEMBLY	122	-0.376823	-1.13252	0.238323	0.497924
GOBP_POSITIVE_REGULATION_OF_MRNA_PROCESSING	28	-0.461798	-1.13221	0.285926	0.55063
GOBP_REGULATION_OF_RYANODINE_SENSITIVE_CALCIUM_RELEASE_CHANNEL_ACTIVITY	22	-0.485176	-1.13175	0.305471	0.570075
GOBP_REGULATION_OF_STEROID_BIOSYNTHETIC_PROCESS	52	-0.421764	-1.13093	0.300272	0.564525
GOBP_NEGATIVE_REGULATION_OF_CELL_JUNCTION_ASSEMBLY	27	-0.463667	-1.13075	0.295421	0.558411
GOBP_THYMOCYTE_APOPTOTIC_PROCESS	15	-0.523445	-1.1306	0.321145	0.584225
GOBP_BROWN_FAT_CELL_DIFFERENTIATION	39	-0.440935	-1.13017	0.276109	0.542562
GOBP_REGULATION_OF_HOMOTYPIC_CELL_CELL_ADHESION	30	-0.458705	-1.12995	0.298063	0.561405
GOBP_ERK1_AND_ERK2_CASCADE	251	-0.354825	-1.12977	0.202174	0.45601
GOCC_CORTICAL_ACTIN_CYTOSKELETON	69	-0.405628	-1.12975	0.278364	0.544337
GOBP_POSITIVE_REGULATION_OF_TYPE_I_INTERFERON_PRODUCTION	54	-0.419163	-1.12927	0.291156	0.555937
GOBP_GLANDULAR_EPITHELIAL_CELL_DEVELOPMENT	23	-0.479926	-1.12781	0.322727	0.585868
GOBP_INTRACELLULAR_PROTEIN_TRANSMEMBRANE_TRANSPORT	44	-0.431715	-1.12768	0.279102	0.545052
GOCC_FILOPODIUM_TIP	17	-0.506309	-1.12763	0.31348	0.576284
GOBP_POSITIVE_REGULATION_OF_CHEMOKINE_PRODUCTION	58	-0.413899	-1.12736	0.285333	0.550624
GOBP_REGULATION_OF_LEUKOCYTE_DEGRANULATION	41	-0.436929	-1.12693	0.278805	0.544689
GOCC_MEMBRANE_COAT	74	-0.400671	-1.12667	0.270588	0.537877
GOBP_NEGATIVE_REGULATION_OF_ATP_METABOLIC_PROCESS	25	-0.470626	-1.12597	0.31194	0.575184
GOBP_POSITIVE_REGULATION_OF_INTERFERON_GAMMA_PRODUCTION	65	-0.407514	-1.12555	0.277556	0.54377
GOBP_RESPONSE_TO_MINERALOCORTICOID	21	-0.486897	-1.12446	0.325191	0.588698
GOBP_POSITIVE_REGULATION_OF_TRANSMEMBRANE_TRANSPORT	152	-0.367966	-1.12377	0.265823	0.532953
GOBP_POSITIVE_REGULATION_OF_ION_TRANSMEMBRANE_TRANSPORT	118	-0.375287	-1.12367	0.251214	0.51442
GOBP_NCRNA_CATABOLIC_PROCESS	33	-0.448736	-1.12291	0.30117	0.565995
GOBP_UBIQUITIN_DEPENDENT_PROTEIN_CATABOLIC_PROCESS_VIA_THE_MULTIVESICULAR_BODY_SORTING_PATHWAY	30	-0.455803	-1.12281	0.304024	0.569172
GOCC_ENDOCYTIC_VESICLE	292	-0.350308	-1.12249	0.19507	0.447763
GOBP_RESPONSE_TO_TEMPERATURE_STIMULUS	143	-0.369138	-1.12225	0.259861	0.525308
GOBP_MAINTENANCE_OF_LOCATION	271	-0.351151	-1.12136	0.198919	0.452215
GOBP_NEGATIVE_REGULATION_OF_I_KAPPAB_KINASE_NF_KAPPAB_SIGNALING	43	-0.430182	-1.12102	0.287115	0.552101
GOBP_NEGATIVE_REGULATION_OF_PROTEIN_BINDING	78	-0.39458	-1.12054	0.277344	0.54374
GOMF_ACTIN_BINDING	361	-0.344992	-1.12024	0.192389	0.444705
GOBP_PROTEIN_QUALITY_CONTROL_FOR_MISFOLDED_OR_INCOMPLETELY_SYNTHESIZED_PROTEINS	25	-0.467873	-1.11938	0.320896	0.583989
GOBP_POSITIVE_REGULATION_OF_SYNCYTIUM_FORMATION_BY_PLASMA_MEMBRANE_FUSION	18	-0.496633	-1.11899	0.333333	0.59576
GOBP_POSITIVE_REGULATION_OF_MICROTUBULE_POLYMERIZATION_OR_DEPOLYMERIZATION	34	-0.445021	-1.11784	0.309489	0.573693
GOBP_POSITIVE_REGULATION_OF_PROTEIN_SECRETION	102	-0.380299	-1.11761	0.262829	0.528902
GOBP_REGULATION_OF_PHOSPHOLIPID_METABOLIC_PROCESS	30	-0.453615	-1.11742	0.308495	0.572808
GOMF_ORGANOPHOSPHATE_ESTER_TRANSMEMBRANE_TRANSPORTER_ACTIVITY	28	-0.455641	-1.11711	0.305185	0.570036
GOMF_ENDONUCLEASE_ACTIVITY	99	-0.380674	-1.11632	0.27	0.537463
GOCC_9PLUS2_MOTILE_CILIUM	76	-0.394136	-1.1157	0.291667	0.556024
GOBP_CARBOHYDRATE_HOMEOSTASIS	177	-0.357641	-1.11542	0.251693	0.515186
GOBP_PROTEIN_KINASE_A_SIGNALING	24	-0.467796	-1.11524	0.33383	0.595995
GOMF_RIBONUCLEASE_ACTIVITY	98	-0.380677	-1.11508	0.278402	0.544337
GOBP_METAL_ION_HOMEOSTASIS	483	-0.337436	-1.11461	0.181818	0.431179
GOMF_PHOSPHATIDYLSERINE_BINDING	51	-0.419586	-1.11442	0.307054	0.571294
GOBP_PYROPTOSIS	19	-0.494434	-1.11423	0.342271	0.604663
GOMF_NUCLEOBASE_CONTAINING_COMPOUND_KINASE_ACTIVITY	37	-0.435912	-1.1142	0.311522	0.575063
GOBP_PROTEIN_TETRAMERIZATION	74	-0.396169	-1.11401	0.294118	0.558083
GOBP_RESPONSE_TO_BACTERIUM	441	-0.33823	-1.11323	0.19563	0.44807
GOMF_CYSTEINE_TYPE_ENDOPEPTIDASE_ACTIVITY	84	-0.38648	-1.11262	0.285897	0.55063
GOBP_INOSITOL_LIPID_MEDIATED_SIGNALING	148	-0.364757	-1.1126	0.268657	0.536217
GOBP_TRANSPORT_OF_VIRUS	18	-0.493172	-1.11119	0.339593	0.601394
GOBP_ENDOCRINE_PANCREAS_DEVELOPMENT	32	-0.448502	-1.11115	0.309064	0.573122
GOBP_MEMBRANE_LIPID_BIOSYNTHETIC_PROCESS	116	-0.371292	-1.11095	0.278114	0.544208
GOCC_CILIARY_TRANSITION_ZONE	52	-0.41429	-1.11089	0.3125	0.575565
GOBP_CYTOPLASMIC_PATTERN_RECOGNITION_RECEPTOR_SIGNALING_PATHWAY	51	-0.417883	-1.1099	0.316736	0.578572
GOBP_SENSORY_PERCEPTION	316	-0.344137	-1.10927	0.22423	0.482151
GOMF_MANNOSE_BINDING	16	-0.504836	-1.10876	0.3281	0.591597
GOBP_REGULATION_OF_PROTEIN_MATURATION	52	-0.413491	-1.10874	0.315217	0.577092
GOMF_SIGNAL_SEQUENCE_BINDING	39	-0.43256	-1.10871	0.316166	0.578179
GOBP_NEGATIVE_REGULATION_OF_SMOOTH_MUSCLE_CELL_PROLIFERATION	44	-0.424439	-1.10868	0.307153	0.571294
GOBP_STEROL_BIOSYNTHETIC_PROCESS	52	-0.413346	-1.10836	0.315217	0.577092
GOBP_CALCIUM_INDEPENDENT_CELL_CELL_ADHESION_VIA_PLASMA_MEMBRANE_CELL_ADHESION_MOLECULES	17	-0.497497	-1.10801	0.332288	0.594797
GOCC_CILIARY_TIP	42	-0.426375	-1.10709	0.301834	0.567025
GOBP_RIBONUCLEOSIDE_MONOPHOSPHATE_METABOLIC_PROCESS	53	-0.410701	-1.10709	0.317503	0.579541
GOMF_PHOSPHORIC_ESTER_HYDROLASE_ACTIVITY	298	-0.344715	-1.1068	0.233227	0.492471
GOBP_CHAPERONE_MEDIATED_PROTEIN_FOLDING	64	-0.401852	-1.1068	0.310253	0.573932
GOMF_ESTROGEN_RECEPTOR_BINDING	32	-0.446532	-1.10627	0.316493	0.578345
GOMF_LIPOPOLYSACCHARIDE_BINDING	22	-0.474065	-1.10583	0.331307	0.594251
GOBP_NEGATIVE_REGULATION_OF_ACTIN_FILAMENT_DEPOLYMERIZATION	33	-0.441889	-1.10578	0.323099	0.586254
GOCC_RESPIRATORY_CHAIN_COMPLEX_IV	20	-0.485956	-1.10568	0.342767	0.604883
GOBP_MYELOID_LEUKOCYTE_ACTIVATION	190	-0.353801	-1.10559	0.255656	0.521116
GOMF_HYDROLASE_ACTIVITY_HYDROLYZING_N_GLYCOSYL_COMPOUNDS	46	-0.421182	-1.10552	0.312849	0.575774
GOMF_GLUTAMATE_RECEPTOR_BINDING	30	-0.448668	-1.10523	0.326379	0.589797
GOBP_REGULATION_OF_SMOOTHENED_SIGNALING_PATHWAY	69	-0.396817	-1.10521	0.298153	0.561405
GOCC_TERTIARY_GRANULE_LUMEN	45	-0.422096	-1.10505	0.307263	0.571294
GOMF_MONOSACCHARIDE_BINDING	59	-0.405267	-1.10472	0.310902	0.574569
GOMF_DEATH_RECEPTOR_BINDING	18	-0.490045	-1.10415	0.345853	0.609229
GOBP_REGULATION_OF_MITOTIC_CELL_CYCLE_SPINDLE_ASSEMBLY_CHECKPOINT	16	-0.502512	-1.10365	0.33124	0.594251
GOMF_FLOPPASE_ACTIVITY	16	-0.502489	-1.1036	0.33124	0.594251
GOBP_REGULATION_OF_SYSTEM_PROCESS	393	-0.336294	-1.10304	0.228216	0.486148
GOBP_REGULATION_OF_RESPONSE_TO_OXIDATIVE_STRESS	77	-0.3895	-1.10239	0.313237	0.576084
GOBP_NEGATIVE_REGULATION_OF_TUMOR_NECROSIS_FACTOR_SUPERFAMILY_CYTOKINE_PRODUCTION	49	-0.41608	-1.10205	0.314325	0.57662
GOBP_CELLULAR_PIGMENTATION	47	-0.417885	-1.10164	0.308762	0.572808
GOBP_NEGATIVE_REGULATION_OF_RELEASE_OF_CYTOCHROME_C_FROM_MITOCHONDRIA	18	-0.488794	-1.10133	0.353678	0.616132
GOBP_POSITIVE_REGULATION_OF_PHOSPHOPROTEIN_PHOSPHATASE_ACTIVITY	19	-0.488401	-1.10064	0.347003	0.610376
GOBP_RESPONSE_TO_HEPATOCYTE_GROWTH_FACTOR	18	-0.487654	-1.09876	0.355243	0.616886
GOBP_REGULATION_OF_CYCLASE_ACTIVITY	33	-0.439046	-1.09866	0.331871	0.594592
GOBP_CELLULAR_RESPONSE_TO_KETONE	82	-0.383293	-1.09836	0.312661	0.575646
GOBP_MONOAMINE_TRANSPORT	52	-0.409572	-1.09824	0.326087	0.589488
GOBP_RESPONSE_TO_LITHIUM_ION	17	-0.492673	-1.09726	0.346395	0.609745
GOCC_PHOTORECEPTOR_OUTER_SEGMENT	53	-0.406866	-1.09675	0.328358	0.591844
GOBP_REGULATION_OF_ENDOCYTOSIS	180	-0.351493	-1.09656	0.276018	0.542562
GOBP_LYMPHOCYTE_HOMEOSTASIS	58	-0.402576	-1.09652	0.333333	0.59576
GOCC_LAMELLIPODIUM	184	-0.351519	-1.09562	0.277149	0.543722
GOCC_PHOTORECEPTOR_CONNECTING_CILIUM	31	-0.44274	-1.09512	0.330871	0.594251
GOMF_TRANSFERASE_ACTIVITY_TRANSFERRING_SULPHUR_CONTAINING_GROUPS	52	-0.408152	-1.09443	0.328804	0.592228
GOBP_ACTIVATION_OF_NF_KAPPAB_INDUCING_KINASE_ACTIVITY	17	-0.491266	-1.09413	0.347962	0.611404
GOBP_NEGATIVE_REGULATION_OF_PROTEIN_CONTAINING_COMPLEX_DISASSEMBLY	61	-0.399923	-1.09383	0.33378	0.595995
GOBP_HORMONE_MEDIATED_SIGNALING_PATHWAY	142	-0.359979	-1.09347	0.294872	0.558083
GOBP_NEGATIVE_REGULATION_OF_WOUND_HEALING	61	-0.399677	-1.09316	0.33378	0.595995
GOBP_POSITIVE_REGULATION_OF_PROTEOLYSIS	321	-0.338948	-1.09307	0.255048	0.520527
GOBP_MULTICELLULAR_ORGANISM_AGING	32	-0.44107	-1.09274	0.337296	0.599337
GOCC_TERTIARY_GRANULE	135	-0.360537	-1.09237	0.309942	0.573879
GOBP_RESPONSE_TO_PURINE_CONTAINING_COMPOUND	111	-0.367678	-1.09227	0.314039	0.57662
GOBP_NEUTROPHIL_MEDIATED_IMMUNITY	30	-0.443315	-1.09205	0.353204	0.615793
GOMF_ACID_AMINO_ACID_LIGASE_ACTIVITY	19	-0.484505	-1.09186	0.353312	0.615793
GOBP_REGULATION_OF_GLUCONEOGENESIS	36	-0.430421	-1.09175	0.337192	0.599337
GOBP_PYRIMIDINE_RIBONUCLEOTIDE_BIOSYNTHETIC_PROCESS	21	-0.472719	-1.09172	0.355725	0.61728
GOBP_CHEMOKINE_PRODUCTION	79	-0.382673	-1.09148	0.329472	0.592609
GOBP_POSITIVE_REGULATION_OF_PEPTIDE_SECRETION	63	-0.396956	-1.09115	0.338667	0.6009
GOBP_CELLULAR_RESPONSE_TO_EXTERNAL_STIMULUS	262	-0.341648	-1.09084	0.259179	0.524798
GOBP_POST_TRANSLATIONAL_PROTEIN_MODIFICATION	35	-0.432551	-1.09075	0.334783	0.597477
GOMF_MHC_CLASS_II_PROTEIN_COMPLEX_BINDING	24	-0.457492	-1.09067	0.369598	0.629733
GOBP_NEGATIVE_REGULATION_OF_SMOOTHENED_SIGNALING_PATHWAY	29	-0.444632	-1.09017	0.346847	0.610321
GOBP_REGULATION_OF_ADENYLATE_CYCLASE_ACTIVITY	20	-0.479107	-1.09009	0.360063	0.621719
GOBP_POSITIVE_REGULATION_OF_SODIUM_ION_TRANSMEMBRANE_TRANSPORT	18	-0.483548	-1.08951	0.363067	0.624119
GOBP_RENAL_SYSTEM_PROCESS_INVOLVED_IN_REGULATION_OF_SYSTEMIC_ARTERIAL_BLOOD_PRESSURE	21	-0.471727	-1.08943	0.357252	0.61878
GOBP_POSITIVE_REGULATION_OF_CELL_MORPHOGENESIS_INVOLVED_IN_DIFFERENTIATION	69	-0.390896	-1.08872	0.323219	0.586254
GOBP_POSITIVE_REGULATION_OF_VIRAL_GENOME_REPLICATION	29	-0.443924	-1.08844	0.348348	0.611862
GOBP_NEGATIVE_REGULATION_OF_PLATELET_ACTIVATION	17	-0.488332	-1.0876	0.354232	0.61658
GOBP_REGULATION_OF_CYTOPLASMIC_TRANSLATION	24	-0.45588	-1.08683	0.374069	0.633597
GOCC_LATERAL_PLASMA_MEMBRANE	57	-0.399979	-1.08674	0.350736	0.614731
GOCC_EXOCYTIC_VESICLE	166	-0.351008	-1.08649	0.312357	0.575565
GOBP_DETECTION_OF_EXTERNAL_BIOTIC_STIMULUS	18	-0.482171	-1.08641	0.364632	0.625841
GOBP_ENDOSOMAL_TRANSPORT	190	-0.347663	-1.08641	0.289593	0.554901
GOBP_NEGATIVE_REGULATION_OF_ACTIN_FILAMENT_POLYMERIZATION	48	-0.411304	-1.08589	0.325452	0.588776
GOBP_CELLULAR_RESPONSE_TO_EXTRACELLULAR_STIMULUS	205	-0.345987	-1.08588	0.283951	0.549981
GOBP_PROTEIN_MATURATION	254	-0.340157	-1.08558	0.27381	0.540181
GOCC_RUFFLE	165	-0.351225	-1.08498	0.313793	0.57662
GOCC_CYTOPLASMIC_REGION	190	-0.347003	-1.08434	0.292986	0.556822
GOMF_TUMOR_NECROSIS_FACTOR_RECEPTOR_BINDING	28	-0.442189	-1.08413	0.36	0.621719
GOCC_INFLAMMASOME_COMPLEX	15	-0.501916	-1.0841	0.357711	0.618969
GOBP_TRNA_WOBBLE_BASE_MODIFICATION	15	-0.501832	-1.08391	0.357711	0.618969
GOBP_NEGATIVE_REGULATION_OF_PROTEIN_DEPHOSPHORYLATION	30	-0.439801	-1.08339	0.362146	0.62381
GOCC_ENDOPEPTIDASE_COMPLEX	73	-0.385685	-1.08331	0.335079	0.597505
GOBP_NEGATIVE_REGULATION_OF_SUPRAMOLECULAR_FIBER_ORGANIZATION	129	-0.358507	-1.08326	0.323877	0.587012
GOBP_POLARIZED_EPITHELIAL_CELL_DIFFERENTIATION	22	-0.464353	-1.08317	0.370821	0.631376
GOMF_TUMOR_NECROSIS_FACTOR_RECEPTOR_SUPERFAMILY_BINDING	42	-0.417064	-1.08292	0.335684	0.597777
HALLMARK_GLYCOLYSIS	186	-0.347259	-1.08291	0.289921	0.555008
GOBP_MAGNESIUM_ION_TRANSPORT	18	-0.480435	-1.0825	0.366197	0.626997
GOMF_GUANYL_NUCLEOTIDE_BINDING	322	-0.335422	-1.08213	0.281615	0.548645
GOMF_MAGNESIUM_ION_TRANSMEMBRANE_TRANSPORTER_ACTIVITY	17	-0.485802	-1.08196	0.366771	0.627019
GOBP_PROTEIN_HOMOTETRAMERIZATION	50	-0.409233	-1.08174	0.336123	0.598122
GOMF_NUCLEASE_ACTIVITY	171	-0.348526	-1.08174	0.321551	0.584746
GOBP_ACROSOME_REACTION	25	-0.45186	-1.08107	0.376119	0.635301
GOBP_NEGATIVE_REGULATION_OF_AUTOPHAGY	75	-0.382357	-1.08048	0.35248	0.615793
GOBP_VASODILATION	35	-0.428268	-1.07995	0.352174	0.615793
GOBP_REGULATION_OF_PROTEIN_LOCALIZATION_TO_PLASMA_MEMBRANE	92	-0.369952	-1.07992	0.340852	0.602474
GOBP_REGULATION_OF_ION_TRANSMEMBRANE_TRANSPORT	340	-0.333412	-1.07942	0.271958	0.539065
GOMF_UBIQUITIN_LIKE_PROTEIN_LIGASE_ACTIVITY	267	-0.337578	-1.07903	0.289417	0.554891
GOBP_REGULATION_OF_ENDOCRINE_PROCESS	24	-0.451992	-1.07756	0.384501	0.641709
GOBP_REGULATION_OF_MICROTUBULE_DEPOLYMERIZATION	26	-0.445629	-1.07693	0.391952	0.648611
GOBP_REGULATION_OF_GLUCOSE_METABOLIC_PROCESS	94	-0.36816	-1.07664	0.337516	0.599454
GOCC_CILIARY_BASAL_BODY	118	-0.359484	-1.07635	0.339806	0.601394
GOBP_POSITIVE_REGULATION_OF_OXIDOREDUCTASE_ACTIVITY	46	-0.409937	-1.07601	0.349162	0.612631
GOBP_ESTABLISHMENT_OF_EPITHELIAL_CELL_APICAL_BASAL_POLARITY	16	-0.489723	-1.07556	0.359498	0.621401
GOCC_SECRETORY_GRANULE_MEMBRANE	262	-0.336697	-1.07503	0.289417	0.554891
GOBP_ACTIVATION_OF_ADENYLATE_CYCLASE_ACTIVITY	16	-0.489312	-1.07466	0.359498	0.621401
GOBP_NEGATIVE_REGULATION_OF_PROTEOLYSIS	237	-0.339297	-1.07458	0.297357	0.560553
GOBP_TRANSLATIONAL_ELONGATION	43	-0.412217	-1.07421	0.354342	0.61658
GOBP_PHOSPHOLIPASE_C_ACTIVATING_G_PROTEIN_COUPLED_RECEPTOR_SIGNALING_PATHWAY	61	-0.392646	-1.07393	0.36059	0.622189
GOBP_INTERLEUKIN_6_PRODUCTION	122	-0.357296	-1.07383	0.338922	0.600905
GOBP_REGULATION_OF_CILIUM_MOVEMENT	19	-0.476323	-1.07342	0.380126	0.637673
GOMF_MISFOLDED_PROTEIN_BINDING	28	-0.437705	-1.07314	0.379259	0.637256
GOBP_CELLULAR_RESPONSE_TO_GROWTH_HORMONE_STIMULUS	19	-0.476002	-1.0727	0.380126	0.637673
GOBP_CELL_JUNCTION_MAINTENANCE	34	-0.42683	-1.07215	0.367883	0.628344
GOBP_LIVER_REGENERATION	26	-0.44346	-1.07168	0.397914	0.65493
GOBP_ENDOCRINE_PROCESS	63	-0.389859	-1.07164	0.373333	0.63279
GOBP_COLUMNAR_CUBOIDAL_EPITHELIAL_CELL_DEVELOPMENT	33	-0.428154	-1.07141	0.371345	0.63139
GOMF_PHOSPHATIDYLINOSITOL_KINASE_ACTIVITY	18	-0.475479	-1.07133	0.377152	0.635354
GOMF_INTRAMOLECULAR_OXIDOREDUCTASE_ACTIVITY	46	-0.408154	-1.07133	0.353352	0.615793
GOBP_CYCLIC_NUCLEOTIDE_MEDIATED_SIGNALING	54	-0.397615	-1.07122	0.359184	0.621298
GOBP_REGULATION_OF_TRANSMEMBRANE_TRANSPORT	405	-0.326543	-1.07095	0.286013	0.55063
GOBP_PHAGOCYTOSIS_RECOGNITION	18	-0.475215	-1.07073	0.377152	0.635354
GOBP_REGULATION_OF_RESPONSE_TO_ENDOPLASMIC_RETICULUM_STRESS	72	-0.382759	-1.07055	0.351706	0.615549
GOBP_REGULATION_OF_MYELOID_LEUKOCYTE_MEDIATED_IMMUNITY	50	-0.404977	-1.07049	0.351464	0.615549
GOBP_POSITIVE_REGULATION_OF_ION_TRANSPORT	198	-0.341372	-1.07045	0.315671	0.57749
GOBP_NEGATIVE_REGULATION_OF_ION_TRANSMEMBRANE_TRANSPORT	71	-0.383549	-1.07015	0.35	0.613881
GOBP_NEGATIVE_REGULATION_OF_POTASSIUM_ION_TRANSMEMBRANE_TRANSPORT	19	-0.474826	-1.07005	0.381703	0.638348
GOBP_REGULATION_OF_CELLULAR_CARBOHYDRATE_METABOLIC_PROCESS	116	-0.357599	-1.06998	0.356711	0.618333
GOBP_RESPONSE_TO_HEAT	90	-0.369406	-1.06993	0.352645	0.615793
GOBP_POSITIVE_REGULATION_OF_CELLULAR_PROTEIN_CATABOLIC_PROCESS	140	-0.352098	-1.06925	0.337223	0.599337
GOBP_EPITHELIAL_STRUCTURE_MAINTENANCE	23	-0.454926	-1.06906	0.393939	0.650579
GOBP_POSITIVE_REGULATION_OF_LEUKOCYTE_DEGRANULATION	20	-0.469429	-1.06807	0.393082	0.649382
GOBP_CHLORIDE_TRANSMEMBRANE_TRANSPORT	42	-0.411288	-1.06792	0.362482	0.62381
GOBP_POSITIVE_REGULATION_OF_MITOCHONDRION_ORGANIZATION	62	-0.388046	-1.06759	0.37583	0.635041
GOBP_ACTIN_FILAMENT_SEVERING	16	-0.486072	-1.06755	0.365777	0.626869
GOBP_NEGATIVE_REGULATION_OF_JNK_CASCADE	34	-0.424934	-1.06738	0.375182	0.634632
GOBP_REGULATION_OF_MAST_CELL_ACTIVATION	34	-0.424885	-1.06726	0.375182	0.634632
GOBP_REGULATION_OF_PRESYNAPSE_ORGANIZATION	24	-0.447483	-1.06681	0.396423	0.65318
GOBP_CELLULAR_METABOLIC_COMPOUND_SALVAGE	26	-0.441331	-1.06654	0.400894	0.657402
GOMF_NUCLEAR_RECEPTOR_ACTIVITY	46	-0.406224	-1.06626	0.360335	0.621969
GOBP_POSITIVE_REGULATION_OF_MAST_CELL_ACTIVATION	15	-0.49344	-1.06579	0.375199	0.634632
GOBP_NEGATIVE_REGULATION_OF_ORGANELLE_ASSEMBLY	39	-0.415681	-1.06544	0.376252	0.635301
GOBP_COPII_COATED_VESICLE_CARGO_LOADING	15	-0.493059	-1.06497	0.375199	0.634632
GOBP_WALKING_BEHAVIOR	20	-0.467925	-1.06465	0.394654	0.651539
GOBP_EXECUTION_PHASE_OF_APOPTOSIS	61	-0.389248	-1.06463	0.379357	0.637256
GOBP_REGULATION_OF_MEMBRANE_DEPOLARIZATION	36	-0.419268	-1.06346	0.384949	0.642239
GOBP_MICROTUBULE_BASED_TRANSPORT	165	-0.344107	-1.06299	0.352874	0.615793
GOBP_OXIDATIVE_DEMETHYLATION	17	-0.477044	-1.06246	0.38558	0.642605
GOBP_DIVALENT_INORGANIC_CATION_HOMEOSTASIS	365	-0.32618	-1.06216	0.325289	0.588698
GOBP_RESPONSE_TO_CARBOHYDRATE	166	-0.343019	-1.06177	0.354691	0.61658
GOBP_RESPONSE_TO_OXYGEN_LEVELS	260	-0.332534	-1.06176	0.327922	0.591494
GOBP_MULTICELLULAR_ORGANISM_GROWTH	113	-0.356145	-1.06172	0.366626	0.627019
GOBP_RESPONSE_TO_PEPTIDE	382	-0.324588	-1.06071	0.32951	0.592609
GOMF_NUCLEOTIDYLTRANSFERASE_ACTIVITY	103	-0.360302	-1.06067	0.351621	0.615549
GOBP_PROTEIN_FOLDING	174	-0.340589	-1.06065	0.347678	0.611124
GOMF_PHOSPHATIDYLINOSITOL_5_PHOSPHATE_BINDING	15	-0.49065	-1.05976	0.379968	0.637673
GOBP_REGULATION_OF_PHOSPHOPROTEIN_PHOSPHATASE_ACTIVITY	46	-0.403503	-1.05912	0.368715	0.628886
GOBP_MYELOID_CELL_ACTIVATION_INVOLVED_IN_IMMUNE_RESPONSE	80	-0.370755	-1.05822	0.391473	0.648037
GOBP_T_CELL_HOMEOSTASIS	35	-0.419605	-1.05811	0.389855	0.646234
GOBP_NEGATIVE_REGULATION_OF_SECRETION	116	-0.353478	-1.05765	0.380895	0.637746
GOCC_CELL_LEADING_EDGE	358	-0.325715	-1.05719	0.329461	0.592609
GOBP_SMAD_PROTEIN_SIGNAL_TRANSDUCTION	70	-0.378428	-1.05673	0.38089	0.637746
GOBP_NEGATIVE_REGULATION_OF_STRESS_ACTIVATED_PROTEIN_KINASE_SIGNALING_CASCADE	44	-0.404264	-1.05598	0.385694	0.642605
GOBP_AMINOGLYCAN_CATABOLIC_PROCESS	21	-0.45712	-1.0557	0.398473	0.65541
GOBP_REGULATION_OF_ANATOMICAL_STRUCTURE_SIZE	391	-0.321968	-1.05561	0.33195	0.594592
GOMF_PEPTIDE_HORMONE_BINDING	32	-0.426075	-1.05559	0.390788	0.647341
GOBP_RESPONSE_TO_CORTICOSTEROID	120	-0.35175	-1.05557	0.383133	0.639863
GOCC_CHAPERONE_COMPLEX	31	-0.426597	-1.05519	0.39291	0.649317
GOMF_LIPOPROTEIN_PARTICLE_RECEPTOR_BINDING	21	-0.456856	-1.05509	0.4	0.656376
GOBP_MYELOID_LEUKOCYTE_MEDIATED_IMMUNITY	85	-0.367086	-1.05455	0.382732	0.639631
GOBP_NEGATIVE_REGULATION_OF_ANTIGEN_RECEPTOR_MEDIATED_SIGNALING_PATHWAY	31	-0.425995	-1.0537	0.39291	0.649317
GOBP_POSITIVE_REGULATION_OF_T_CELL_MEDIATED_IMMUNITY	50	-0.39859	-1.0536	0.369596	0.629733
GOBP_GLIAL_CELL_APOPTOTIC_PROCESS	16	-0.479657	-1.05346	0.376766	0.635306
GOBP_SIGNAL_TRANSDUCTION_INVOLVED_IN_REGULATION_OF_GENE_EXPRESSION	16	-0.479536	-1.05319	0.376766	0.635306
GOBP_POSITIVE_REGULATION_OF_BLOOD_PRESSURE	19	-0.467211	-1.05289	0.395899	0.65318
GOBP_PIGMENTATION	80	-0.368705	-1.05237	0.405685	0.661891
GOBP_CYTOSKELETON_DEPENDENT_INTRACELLULAR_TRANSPORT	172	-0.338187	-1.05192	0.366629	0.627019
GOBP_ESTABLISHMENT_OF_PROTEIN_LOCALIZATION_TO_ORGANELLE	368	-0.3228	-1.05131	0.352261	0.615793
GOBP_LONG_CHAIN_FATTY_ACID_BIOSYNTHETIC_PROCESS	20	-0.462049	-1.05128	0.416667	0.67222
GOBP_POSITIVE_REGULATION_OF_CYSTEINE_TYPE_ENDOPEPTIDASE_ACTIVITY	126	-0.348441	-1.0511	0.38981	0.646234
GOBP_TRANSLATIONAL_TERMINATION	15	-0.486541	-1.05089	0.386328	0.643003
GOBP_ENDOCYTOSIS	481	-0.318291	-1.05088	0.34058	0.602327
GOCC_SNARE_COMPLEX	43	-0.403215	-1.05075	0.385154	0.642361
GOBP_RESPONSE_TO_TOPOLOGICALLY_INCORRECT_PROTEIN	144	-0.345621	-1.0507	0.377315	0.635354
GOMF_PURINE_NUCLEOTIDE_TRANSMEMBRANE_TRANSPORTER_ACTIVITY	18	-0.466319	-1.05069	0.413146	0.668525
GOCC_NEURON_PROJECTION_TERMINUS	79	-0.368023	-1.04969	0.409266	0.665551
GOBP_COPPER_ION_HOMEOSTASIS	19	-0.465663	-1.0494	0.402208	0.658453
GOBP_BIOLOGICAL_PROCESS_INVOLVED_IN_SYMBIOTIC_INTERACTION	234	-0.33172	-1.04934	0.355336	0.616886
GOBP_RESPONSE_TO_MONOSACCHARIDE	144	-0.344863	-1.04839	0.37963	0.637496
GOBP_NEGATIVE_REGULATION_OF_PEPTIDASE_ACTIVITY	168	-0.338083	-1.04833	0.376712	0.635306
GOBP_NUCLEUS_LOCALIZATION	22	-0.449366	-1.04821	0.404255	0.661032
GOBP_CELLULAR_RESPONSE_TO_PEPTIDE	288	-0.327309	-1.048	0.370968	0.63139
GOMF_DYNEIN_LIGHT_INTERMEDIATE_CHAIN_BINDING	26	-0.43363	-1.04793	0.423249	0.677919
GOBP_REGULATION_OF_SMAD_PROTEIN_SIGNAL_TRANSDUCTION	28	-0.427362	-1.04778	0.41037	0.666239
GOBP_LYMPHOCYTE_CHEMOTAXIS	47	-0.397285	-1.04733	0.396384	0.65318
GOBP_POSITIVE_REGULATION_OF_PHOSPHATASE_ACTIVITY	31	-0.423368	-1.0472	0.397341	0.654429
GOMF_CYSTEINE_TYPE_PEPTIDASE_ACTIVITY	147	-0.344011	-1.04707	0.387097	0.643845
GOMF_PASSIVE_TRANSMEMBRANE_TRANSPORTER_ACTIVITY	294	-0.326521	-1.04705	0.361497	0.623095
GOBP_RESPONSE_TO_ANGIOTENSIN	24	-0.438907	-1.04636	0.42772	0.681509
GOBP_POSITIVE_REGULATION_OF_SECRETION	227	-0.331355	-1.04629	0.366851	0.627019
GOBP_NEGATIVE_REGULATION_OF_PROTEIN_LOCALIZATION	159	-0.339849	-1.04608	0.383028	0.639863
GOCC_ENDOCYTIC_VESICLE_MEMBRANE	167	-0.337566	-1.04571	0.379152	0.637256
GOBP_CELLULAR_RESPONSE_TO_PH	17	-0.469043	-1.04464	0.401254	0.657771
GOBP_CELL_REDOX_HOMEOSTASIS	30	-0.42384	-1.04407	0.415797	0.671332
GOBP_SENSORY_PERCEPTION_OF_TASTE	15	-0.482974	-1.04318	0.399046	0.655715
GOBP_REGULATION_OF_ANDROGEN_RECEPTOR_SIGNALING_PATHWAY	27	-0.427684	-1.043	0.418021	0.67396
GOBP_CELLULAR_RESPONSE_TO_CADMIUM_ION	30	-0.423359	-1.04289	0.415797	0.671332
GOBP_REGULATION_OF_PROTEIN_LOCALIZATION_TO_CELL_PERIPHERY	109	-0.351192	-1.04281	0.40074	0.657369
GOMF_BETA_TUBULIN_BINDING	37	-0.40791	-1.04262	0.411095	0.666531
GOMF_TRANSLATION_REGULATOR_ACTIVITY_NUCLEIC_ACID_BINDING	92	-0.357139	-1.04252	0.406015	0.662025
GOBP_DENDRITIC_CELL_MIGRATION	32	-0.420387	-1.0415	0.413076	0.668525
GOBP_FIBRINOLYSIS	19	-0.46212	-1.04141	0.408517	0.665218
GOMF_COMPLEMENT_BINDING	15	-0.482079	-1.04125	0.399046	0.655715
GOMF_POTASSIUM_CHANNEL_ACTIVITY	79	-0.36497	-1.04098	0.418275	0.674149
GOBP_DEFENSE_RESPONSE_TO_GRAM_NEGATIVE_BACTERIUM	39	-0.406088	-1.04085	0.406295	0.66226
GOBP_NEGATIVE_REGULATION_OF_CELLULAR_RESPONSE_TO_INSULIN_STIMULUS	31	-0.420705	-1.04061	0.409158	0.665551
GOBP_GLYCOSYLATION	203	-0.331342	-1.04037	0.389013	0.646153
GOBP_REGULATION_OF_SECRETION	446	-0.315763	-1.04024	0.371102	0.63139
GOMF_ALCOHOL_BINDING	70	-0.372477	-1.04012	0.409686	0.665953
GOMF_ENDORIBONUCLEASE_ACTIVITY_PRODUCING_5_PHOSPHOMONOESTERS	26	-0.430397	-1.04011	0.432191	0.686193
GOBP_CELLULAR_RESPONSE_TO_OXYGEN_LEVELS	131	-0.3444	-1.03983	0.39645	0.65318
GOMF_ADP_BINDING	28	-0.423976	-1.03948	0.419259	0.674332
GOBP_PYRIMIDINE_NUCLEOSIDE_METABOLIC_PROCESS	20	-0.456854	-1.03946	0.426101	0.679631
GOBP_ESTABLISHMENT_OR_MAINTENANCE_OF_MONOPOLAR_CELL_POLARITY	22	-0.4456	-1.03943	0.420973	0.675193
GOBP_POSITIVE_REGULATION_OF_GLIAL_CELL_DIFFERENTIATION	33	-0.415364	-1.0394	0.431287	0.685542
GOMF_CHEMOATTRACTANT_ACTIVITY	24	-0.435881	-1.03915	0.4307	0.684919
GOBP_MRNA_MODIFICATION	21	-0.449885	-1.03899	0.419847	0.674459
GOCC_ENDOLYSOSOME_MEMBRANE	17	-0.46641	-1.03877	0.407524	0.664042
GOBP_EYE_PHOTORECEPTOR_CELL_DIFFERENTIATION	32	-0.419199	-1.03855	0.423477	0.678062
GOBP_POTASSIUM_ION_TRANSPORT	162	-0.336838	-1.03847	0.392898	0.649317
GOBP_MUSCLE_ADAPTATION	79	-0.364084	-1.03846	0.420849	0.675193
GOBP_NEGATIVE_REGULATION_OF_HYDROLASE_ACTIVITY	250	-0.326099	-1.03814	0.386957	0.64383
GOBP_RESPONSE_TO_COLD	43	-0.398304	-1.03795	0.401961	0.658453
GOMF_VOLTAGE_GATED_CHANNEL_ACTIVITY	132	-0.342762	-1.03775	0.399061	0.655715
GOBP_ENERGY_RESERVE_METABOLIC_PROCESS	65	-0.37571	-1.03771	0.423639	0.678099
GOBP_PINOCYTOSIS	21	-0.449251	-1.03752	0.424427	0.67914
GOMF_POTASSIUM_ION_TRANSMEMBRANE_TRANSPORTER_ACTIVITY	102	-0.352738	-1.03661	0.389237	0.646234
GOBP_REGULATION_OF_ION_TRANSPORT	483	-0.313775	-1.03645	0.383264	0.639865
GOBP_PROTEIN_K63_LINKED_UBIQUITINATION	54	-0.384683	-1.03638	0.395918	0.65318
GOBP_CIRCULATORY_SYSTEM_PROCESS	463	-0.314203	-1.03619	0.380952	0.637746
GOCC_VESICLE_COAT	47	-0.39294	-1.03587	0.408901	0.665551
GOMF_GLYCOLIPID_BINDING	27	-0.424401	-1.03499	0.437223	0.691116
GOBP_REGULATION_OF_MACROPHAGE_CHEMOTAXIS	24	-0.43412	-1.03495	0.436662	0.691116
GOMF_ENDOPEPTIDASE_REGULATOR_ACTIVITY	120	-0.344858	-1.03489	0.425301	0.679631
GOBP_MAINTENANCE_OF_CELL_POLARITY	17	-0.464657	-1.03487	0.413793	0.668909
GOCC_IMMUNOLOGICAL_SYNAPSE	41	-0.400973	-1.03419	0.412518	0.668276
GOBP_MONOCYTE_CHEMOTACTIC_PROTEIN_1_PRODUCTION	16	-0.470753	-1.0339	0.405024	0.661511
GOBP_NUCLEOTIDE_SUGAR_BIOSYNTHETIC_PROCESS	15	-0.478651	-1.03385	0.405405	0.661891
GOBP_RESPONSE_TO_ALKALOID	67	-0.374633	-1.03383	0.419355	0.674332
HALLMARK_MTORC1_SIGNALING	192	-0.330128	-1.0337	0.391451	0.648037
GOBP_POSITIVE_REGULATION_OF_GLUCOSE_IMPORT	25	-0.431982	-1.03352	0.444776	0.698893
GOBP_CELLULAR_RESPONSE_TO_ESTRADIOL_STIMULUS	31	-0.417543	-1.03279	0.419498	0.674332
GOBP_NEGATIVE_REGULATION_OF_DEFENSE_RESPONSE	186	-0.331152	-1.03269	0.387316	0.64399
GOBP_NEURON_PROJECTION_ORGANIZATION	76	-0.364686	-1.03233	0.417969	0.67396
GOBP_GLYCEROPHOSPHOLIPID_METABOLIC_PROCESS	259	-0.32297	-1.03121	0.404324	0.661032
GOMF_UBIQUITIN_LIKE_PROTEIN_CONJUGATING_ENZYME_BINDING	31	-0.41674	-1.03081	0.420975	0.675193
GOMF_O_ACYLTRANSFERASE_ACTIVITY	41	-0.39963	-1.03072	0.41963	0.674332
GOBP_NEGATIVE_REGULATION_OF_PROTEASOMAL_PROTEIN_CATABOLIC_PROCESS	39	-0.401958	-1.03027	0.420601	0.675193
GOBP_NEGATIVE_REGULATION_OF_ION_TRANSPORT	106	-0.348784	-1.03022	0.418431	0.674177
GOCC_AXON	472	-0.312006	-1.03016	0.403727	0.660717
GOBP_BIOLOGICAL_PROCESS_INVOLVED_IN_INTERACTION_WITH_HOST	161	-0.334351	-1.03012	0.415808	0.671332
GOBP_REGULATION_OF_DEFENSE_RESPONSE	489	-0.311353	-1.02986	0.399588	0.65614
GOBP_CELLULAR_RESPONSE_TO_HEAT	58	-0.377874	-1.02923	0.416	0.671366
GOBP_CELLULAR_RESPONSE_TO_CHEMICAL_STRESS	290	-0.320759	-1.02838	0.426124	0.679631
GOBP_N_TERMINAL_PROTEIN_AMINO_ACID_MODIFICATION	22	-0.44086	-1.02837	0.431611	0.685698
GOBP_REGULATION_OF_GLUCOSE_IMPORT	41	-0.398521	-1.02786	0.42532	0.679631
GOMF_CHAPERONE_BINDING	96	-0.351104	-1.02743	0.410224	0.666239
GOCC_ENDOCYTIC_VESICLE_LUMEN	18	-0.455875	-1.02716	0.425665	0.679631
GOCC_PROTEASOME_ACCESSORY_COMPLEX	23	-0.437003	-1.02694	0.445455	0.699651
GOBP_POSTSYNAPTIC_SPECIALIZATION_ORGANIZATION	26	-0.424805	-1.0266	0.453055	0.70305
GOBP_GLUTAMATE_RECEPTOR_SIGNALING_PATHWAY	36	-0.404719	-1.02656	0.450072	0.702268
GOMF_MAP_KINASE_ACTIVITY	15	-0.474946	-1.02584	0.421304	0.675467
GOCC_MAIN_AXON	45	-0.391777	-1.02567	0.410615	0.666355
GOBP_RESPONSE_TO_TUMOR_CELL	33	-0.409855	-1.02562	0.44883	0.702229
GOMF_ENDOPEPTIDASE_ACTIVITY	280	-0.320565	-1.025	0.419528	0.674332
GOMF_GLUTATHIONE_TRANSFERASE_ACTIVITY	24	-0.429897	-1.02488	0.451565	0.702338
GOBP_NON_MOTILE_CILIUM_ASSEMBLY	51	-0.385707	-1.02444	0.419087	0.674332
GOMF_UBIQUITIN_LIKE_PROTEIN_TRANSFERASE_ACTIVITY	381	-0.313135	-1.02348	0.433785	0.687322
GOBP_NEGATIVE_REGULATION_OF_INTRACELLULAR_SIGNAL_TRANSDUCTION	426	-0.311779	-1.02322	0.398323	0.655383
GOBP_COMPLEMENT_ACTIVATION	42	-0.394031	-1.02311	0.425952	0.679631
GOBP_APOPTOTIC_CELL_CLEARANCE	45	-0.390768	-1.02303	0.413408	0.668728
GOBP_PHOTORECEPTOR_CELL_DIFFERENTIATION	42	-0.393995	-1.02302	0.425952	0.679631
GOMF_S_ADENOSYLMETHIONINE_DEPENDENT_METHYLTRANSFERASE_ACTIVITY	103	-0.347478	-1.02292	0.412718	0.668276
GOBP_NUCLEAR_MIGRATION	20	-0.449423	-1.02255	0.441824	0.69579
GOBP_POTASSIUM_ION_IMPORT_ACROSS_PLASMA_MEMBRANE	40	-0.395304	-1.02027	0.44413	0.698102
GOCC_EXTRINSIC_COMPONENT_OF_MEMBRANE	244	-0.320947	-1.01995	0.429662	0.683935
GOBP_REGULATION_OF_GLYCOGEN_METABOLIC_PROCESS	27	-0.418058	-1.01953	0.45938	0.709427
GOBP_CALCIUM_MEDIATED_SIGNALING	163	-0.33031	-1.01951	0.437572	0.691116
GOBP_DETECTION_OF_LIGHT_STIMULUS	30	-0.413404	-1.01836	0.457526	0.707716
GOBP_HYPEROSMOTIC_RESPONSE	20	-0.447298	-1.01772	0.446541	0.700302
GOBP_INTRACELLULAR_RECEPTOR_SIGNALING_PATHWAY	215	-0.323271	-1.01751	0.433815	0.687322
GOBP_SECOND_MESSENGER_MEDIATED_SIGNALING	227	-0.322237	-1.0175	0.420994	0.675193
GOBP_RESPONSE_TO_IRON_ION	26	-0.421033	-1.01748	0.467958	0.716666
GOBP_REGULATION_OF_CELLULAR_COMPONENT_SIZE	292	-0.317514	-1.01741	0.451233	0.702268
GOBP_CELLULAR_POLYSACCHARIDE_CATABOLIC_PROCESS	15	-0.470952	-1.01722	0.429253	0.683506
GOMF_PHOSPHATIDYLCHOLINE_TRANSPORTER_ACTIVITY	16	-0.46311	-1.01711	0.425432	0.679631
GOBP_NEGATIVE_REGULATION_OF_RESPONSE_TO_WOUNDING	74	-0.361708	-1.01711	0.457516	0.707716
GOBP_REGULATION_OF_ESTABLISHMENT_OF_PROTEIN_LOCALIZATION_TO_MITOCHONDRION	45	-0.388456	-1.01698	0.421788	0.6758
GOBP_NEGATIVE_REGULATION_OF_EXOCYTOSIS	29	-0.414521	-1.01634	0.45045	0.702268
GOCC_SPECIFIC_GRANULE_LUMEN	46	-0.387167	-1.01624	0.430168	0.684294
GOBP_REGULATION_OF_TRANSPORTER_ACTIVITY	205	-0.323696	-1.01592	0.439955	0.693323
GOBP_PROTEIN_HOMOOLIGOMERIZATION	151	-0.33229	-1.01552	0.448909	0.702229
GOBP_CELLULAR_RESPONSE_TO_TOPOLOGICALLY_INCORRECT_PROTEIN	104	-0.344796	-1.01538	0.4375	0.691116
GOBP_POSITIVE_REGULATION_OF_RESPONSE_TO_BIOTIC_STIMULUS	137	-0.334659	-1.01509	0.453909	0.703548
GOBP_INSULIN_SECRETION	132	-0.335069	-1.01445	0.460094	0.709959
GOCC_ACTIN_CYTOSKELETON	408	-0.30921	-1.01435	0.438999	0.692262
GOMF_EXOGENOUS_PROTEIN_BINDING	65	-0.367246	-1.01433	0.460823	0.710636
GOBP_NEGATIVE_REGULATION_OF_TRANSMEMBRANE_TRANSPORT	94	-0.346852	-1.01432	0.446675	0.700302
GOBP_MUSCLE_CELL_APOPTOTIC_PROCESS	55	-0.374673	-1.01409	0.438762	0.692111
GOBP_REGULATION_OF_EXOSOMAL_SECRETION	16	-0.461691	-1.014	0.430141	0.684294
GOBP_POSITIVE_REGULATION_OF_PROTEOLYSIS_INVOLVED_IN_CELLULAR_PROTEIN_CATABOLIC_PROCESS	121	-0.33771	-1.01382	0.463942	0.713196
GOBP_NEGATIVE_REGULATION_OF_CELL_GROWTH	161	-0.329032	-1.01374	0.447881	0.701517
GOBP_PROTEIN_LOCALIZATION_TO_CELL_JUNCTION	73	-0.360826	-1.01349	0.463351	0.712745
GOBP_MACROPHAGE_MIGRATION	48	-0.383792	-1.01326	0.436718	0.691116
GOBP_PHOSPHOLIPID_BIOSYNTHETIC_PROCESS	232	-0.320603	-1.01302	0.437707	0.691116
GOBP_ASSOCIATIVE_LEARNING	60	-0.37115	-1.01301	0.449529	0.702268
GOCC_PHAGOCYTIC_VESICLE	127	-0.335291	-1.01288	0.463357	0.712745
GOBP_POSITIVE_REGULATION_OF_MAPK_CASCADE	372	-0.310538	-1.01275	0.467505	0.716197
GOBP_NEURON_DEATH_IN_RESPONSE_TO_OXIDATIVE_STRESS	29	-0.41283	-1.0122	0.459459	0.709427
GOCC_GLIAL_CELL_PROJECTION	25	-0.422895	-1.01178	0.468657	0.717035
GOMF_UBIQUITIN_SPECIFIC_PROTEASE_BINDING	16	-0.460614	-1.01163	0.433281	0.687322
GOBP_TOR_SIGNALING	101	-0.344486	-1.01152	0.443337	0.697218
GOMF_DEAMINASE_ACTIVITY	24	-0.424275	-1.01148	0.466468	0.715729
GOBP_REGULATION_OF_COAGULATION	59	-0.370958	-1.0112	0.449529	0.702268
GOBP_MODULATION_BY_HOST_OF_SYMBIONT_PROCESS	60	-0.370409	-1.01099	0.452221	0.702937
GOBP_RESPONSE_TO_CATECHOLAMINE	61	-0.369523	-1.01068	0.450402	0.702268
GOBP_POSITIVE_REGULATION_OF_CALCIUM_MEDIATED_SIGNALING	27	-0.414332	-1.01044	0.471196	0.719275
GOBP_POSITIVE_REGULATION_OF_JNK_CASCADE	85	-0.351606	-1.01008	0.474227	0.721722
GOBP_REGULATION_OF_HORMONE_SECRETION	165	-0.326899	-1.00983	0.456322	0.706591
GOMF_CARBOHYDRATE_BINDING	197	-0.321962	-1.00934	0.456693	0.706942
GOMF_G_PROTEIN_COUPLED_RECEPTOR_BINDING	185	-0.323776	-1.00922	0.450736	0.702268
GOCC_PROTEASOME_COMPLEX	56	-0.371527	-1.00835	0.455154	0.705006
GOBP_OLIGOSACCHARIDE_BIOSYNTHETIC_PROCESS	23	-0.428782	-1.00762	0.463636	0.71295
GOBP_NEGATIVE_REGULATION_OF_AMYLOID_PRECURSOR_PROTEIN_CATABOLIC_PROCESS	21	-0.435815	-1.00649	0.468702	0.717035
GOBP_NEGATIVE_REGULATION_OF_GLUCOSE_TRANSMEMBRANE_TRANSPORT	16	-0.458229	-1.0064	0.44584	0.69989
GOBP_AXONAL_TRANSPORT_OF_MITOCHONDRION	17	-0.451861	-1.00637	0.451411	0.702322
GOMF_LIGAND_GATED_CATION_CHANNEL_ACTIVITY	75	-0.356076	-1.00621	0.471279	0.719275
GOBP_NUCLEOBASE_BIOSYNTHETIC_PROCESS	18	-0.44639	-1.00579	0.458529	0.708438
GOBP_NEGATIVE_REGULATION_OF_LIPID_STORAGE	19	-0.446192	-1.00552	0.451104	0.702268
GOBP_NEGATIVE_REGULATION_OF_MRNA_CATABOLIC_PROCESS	45	-0.383966	-1.00522	0.446927	0.700473
GOBP_REGULATION_OF_MITOCHONDRIAL_MEMBRANE_POTENTIAL	60	-0.368253	-1.0051	0.461642	0.711001
GOCC_INTRACILIARY_TRANSPORT_PARTICLE_B	17	-0.451285	-1.00509	0.452978	0.70305
GOBP_NEGATIVE_REGULATION_OF_CELLULAR_CATABOLIC_PROCESS	211	-0.319598	-1.00475	0.467113	0.71582
GOCC_CYTOPLASMIC_STRESS_GRANULE	72	-0.359219	-1.00471	0.461942	0.711087
GOBP_SPERM_EGG_RECOGNITION	26	-0.415631	-1.00443	0.481371	0.728142
GOBP_VIRAL_LIFE_CYCLE	271	-0.314501	-1.00432	0.465946	0.715377
GOBP_NEGATIVE_REGULATION_OF_NECROTIC_CELL_DEATH	16	-0.45723	-1.0042	0.450549	0.702268
GOCC_PRESYNAPSE	365	-0.308263	-1.00381	0.472193	0.720444
GOMF_UBIQUITIN_LIGASE_SUBSTRATE_ADAPTOR_ACTIVITY	25	-0.419511	-1.00368	0.480597	0.727591
GOBP_PEPTIDYL_LYSINE_DIMETHYLATION	16	-0.456919	-1.00352	0.453689	0.703548
GOBP_REGULATION_OF_TYPE_I_INTERFERON_MEDIATED_SIGNALING_PATHWAY	36	-0.395346	-1.00278	0.48191	0.728142
GOMF_PROTEIN_SELF_ASSOCIATION	54	-0.372179	-1.00269	0.453061	0.70305
GOBP_GLIAL_CELL_DIFFERENTIATION	172	-0.322242	-1.00232	0.468785	0.717035
GOBP_POSITIVE_REGULATION_OF_INTERLEUKIN_6_PRODUCTION	78	-0.352853	-1.00204	0.464844	0.714278
GOBP_STEROID_HORMONE_MEDIATED_SIGNALING_PATHWAY	108	-0.337251	-1.00185	0.47349	0.721297
GOBP_RECEPTOR_MEDIATED_ENDOCYTOSIS	206	-0.318637	-1.00183	0.478795	0.725536
GOBP_ENSHEATHMENT_OF_NEURONS	113	-0.33592	-1.00143	0.476248	0.723366
GOMF_POLYUBIQUITIN_MODIFICATION_DEPENDENT_PROTEIN_BINDING	43	-0.383846	-1.00027	0.457983	0.708042
GOBP_ENTRY_INTO_HOST	129	-0.331023	-1.00021	0.484634	0.729412
GOBP_POSITIVE_REGULATION_OF_T_CELL_MIGRATION	28	-0.407741	-0.999674	0.474074	0.721722
GOMF_PHOSPHATASE_ACTIVITY	218	-0.316411	-0.999296	0.481278	0.728142
GOBP_POSITIVE_REGULATION_OF_RNA_SPLICING	30	-0.405659	-0.999284	0.479881	0.726732
GOBP_REGULATION_OF_RESPONSE_TO_BIOTIC_STIMULUS	281	-0.312321	-0.999204	0.487124	0.732034
GOBP_NEUROMUSCULAR_JUNCTION_DEVELOPMENT	38	-0.391003	-0.999148	0.476327	0.723366
GOBP_POSITIVE_REGULATION_OF_SMAD_PROTEIN_SIGNAL_TRANSDUCTION	17	-0.448603	-0.999115	0.460815	0.710636
GOBP_REGULATION_OF_PROGRAMMED_NECROTIC_CELL_DEATH	22	-0.428116	-0.998646	0.471125	0.719275
GOBP_RESPONSE_TO_AMINO_ACID_STARVATION	44	-0.382314	-0.99864	0.467041	0.71582
GOBP_NEUTROPHIL_CHEMOTAXIS	83	-0.347388	-0.998127	0.484576	0.729412
GOBP_POSITIVE_REGULATION_OF_PROTEIN_LOCALIZATION_TO_MEMBRANE	85	-0.34738	-0.997939	0.485825	0.730979
GOBP_POSITIVE_REGULATION_OF_CHOLESTEROL_EFFLUX	23	-0.424562	-0.997702	0.478788	0.725536
GOBP_NEGATIVE_REGULATION_OF_CATABOLIC_PROCESS	258	-0.312065	-0.996545	0.494054	0.736933
GOBP_EPITHELIAL_CELL_MORPHOGENESIS	31	-0.402802	-0.996331	0.477105	0.723873
GOBP_NEGATIVE_REGULATION_OF_ORGANELLE_ORGANIZATION	288	-0.311123	-0.996179	0.502151	0.74342
GOBP_CHAPERONE_MEDIATED_AUTOPHAGY	16	-0.453546	-0.99611	0.470958	0.719275
GOBP_NEGATIVE_REGULATION_OF_PROTEIN_SECRETION	46	-0.379024	-0.994866	0.465084	0.714278
GOMF_DEACETYLASE_ACTIVITY	33	-0.397467	-0.994617	0.513158	0.752426
GOBP_RNA_MODIFICATION	132	-0.328461	-0.994446	0.492958	0.735601
GOBP_PROTEIN_DESTABILIZATION	42	-0.382843	-0.994059	0.473907	0.721708
GOBP_I_KAPPAB_KINASE_NF_KAPPAB_SIGNALING	258	-0.311145	-0.993605	0.498378	0.740526
GOBP_NUCLEOBASE_CONTAINING_COMPOUND_TRANSPORT	180	-0.318434	-0.993424	0.49095	0.734878
GOMF_LOW_DENSITY_LIPOPROTEIN_PARTICLE_RECEPTOR_BINDING	19	-0.440729	-0.993206	0.470032	0.718447
GOBP_MICROTUBULE_BASED_MOVEMENT	264	-0.310879	-0.992904	0.499461	0.741134
GOBP_REGULATION_OF_TOLERANCE_INDUCTION	18	-0.440543	-0.992612	0.469484	0.717878
GOBP_ENDOPLASMIC_RETICULUM_ORGANIZATION	65	-0.359374	-0.99259	0.495352	0.738221
GOBP_PLASMINOGEN_ACTIVATION	22	-0.42548	-0.992497	0.478723	0.725536
GOMF_PHOSPHATIDYLINOSITOL_PHOSPHATE_BINDING	145	-0.326187	-0.992455	0.491329	0.734965
GOBP_FATTY_ACID_TRANSMEMBRANE_TRANSPORT	17	-0.445399	-0.991977	0.467085	0.71582
GOBP_RESPONSE_TO_STEROID_HORMONE	259	-0.310636	-0.991826	0.51027	0.750758
GOBP_SMOOTHENED_SIGNALING_PATHWAY	116	-0.331455	-0.991755	0.505441	0.746484
GOBP_REGULATION_OF_PEPTIDASE_ACTIVITY	332	-0.30619	-0.991553	0.512118	0.751352
GOCC_TRANSPORT_VESICLE	325	-0.306667	-0.990843	0.51746	0.755112
GOBP_REGULATION_OF_PROTEASOMAL_PROTEIN_CATABOLIC_PROCESS	166	-0.320021	-0.990579	0.498856	0.740785
GOMF_SNARE_BINDING	94	-0.338576	-0.990122	0.494354	0.737009
GOBP_REGULATION_OF_PROTEIN_SECRETION	188	-0.316652	-0.989708	0.490971	0.734878
GOCC_MEMBRANE_MICRODOMAIN	276	-0.309366	-0.989418	0.512876	0.752238
GOBP_POSITIVE_REGULATION_OF_PATTERN_RECOGNITION_RECEPTOR_SIGNALING_PATHWAY	41	-0.38337	-0.988787	0.486486	0.731525
GOBP_IMMUNE_RESPONSE_REGULATING_SIGNALING_PATHWAY	347	-0.304426	-0.98786	0.519577	0.757071
GOBP_ENDOCYTIC_RECYCLING	60	-0.361868	-0.987677	0.484522	0.729412
GOCC_RECYCLING_ENDOSOME	161	-0.320351	-0.98699	0.509737	0.750335
GOBP_POSITIVE_REGULATION_OF_ENDOCYTOSIS	87	-0.341877	-0.985918	0.503201	0.74475
GOBP_DOPAMINE_TRANSPORT	33	-0.393944	-0.985802	0.523392	0.759184
GOCC_PRESYNAPTIC_ACTIVE_ZONE_MEMBRANE	23	-0.419472	-0.985742	0.489394	0.733416
GOBP_REGULATION_OF_T_CELL_MEDIATED_IMMUNITY	73	-0.350947	-0.985742	0.517016	0.755112
GOBP_NEGATIVE_REGULATION_OF_LIPID_CATABOLIC_PROCESS	18	-0.437393	-0.985515	0.482003	0.728142
GOBP_POSITIVE_REGULATION_OF_CELLULAR_CARBOHYDRATE_METABOLIC_PROCESS	43	-0.377978	-0.984981	0.483193	0.729077
GOBP_REGULATION_OF_INFLAMMATORY_RESPONSE	287	-0.307682	-0.984893	0.522067	0.75889
GOBP_ORGAN_OR_TISSUE_SPECIFIC_IMMUNE_RESPONSE	16	-0.44833	-0.984655	0.481947	0.728142
GOMF_GATED_CHANNEL_ACTIVITY	209	-0.312805	-0.984537	0.526667	0.760827
GOBP_DNA_CATABOLIC_PROCESS_ENDONUCLEOLYTIC	22	-0.421933	-0.984222	0.489362	0.733416
GOMF_TRANSLATION_REGULATOR_ACTIVITY	118	-0.328651	-0.984032	0.51699	0.755112
GOBP_POSITIVE_REGULATION_OF_INTERLEUKIN_1_BETA_PRODUCTION	50	-0.372228	-0.983921	0.476987	0.723873
GOMF_DOUBLE_STRANDED_RNA_BINDING	63	-0.357828	-0.983594	0.482667	0.728833
GOBP_POSITIVE_REGULATION_OF_ERK1_AND_ERK2_CASCADE	154	-0.321284	-0.983228	0.499426	0.741134
GOBP_LEUKOCYTE_HOMEOSTASIS	80	-0.344411	-0.983032	0.505168	0.746308
GOMF_STEROL_BINDING	50	-0.371787	-0.982756	0.478382	0.725536
GOBP_GLYCOSAMINOGLYCAN_CATABOLIC_PROCESS	16	-0.447208	-0.982189	0.481947	0.728142
GOBP_GLYCEROPHOSPHOLIPID_BIOSYNTHETIC_PROCESS	192	-0.313453	-0.981483	0.524184	0.759451
GOBP_POSITIVE_REGULATION_OF_SODIUM_ION_TRANSPORT	29	-0.400236	-0.98132	0.516517	0.754861
GOBP_REGULATION_OF_BROWN_FAT_CELL_DIFFERENTIATION	19	-0.435348	-0.981082	0.488959	0.733416
GOBP_RELAXATION_OF_CARDIAC_MUSCLE	16	-0.446686	-0.981043	0.483516	0.729077
GOBP_POSITIVE_REGULATION_OF_CELLULAR_RESPONSE_TO_TRANSFORMING_GROWTH_FACTOR_BETA_STIMULUS	29	-0.399948	-0.980613	0.518018	0.755475
GOBP_REGULATION_OF_CATION_TRANSMEMBRANE_TRANSPORT	252	-0.308033	-0.980559	0.521219	0.758108
GOMF_GLYCOSYLTRANSFERASE_ACTIVITY	222	-0.310231	-0.980288	0.525442	0.760632
GOMF_GTPASE_ACTIVITY	274	-0.306587	-0.979873	0.53556	0.767553
GOBP_PROTEIN_INSERTION_INTO_MEMBRANE	38	-0.383359	-0.979614	0.507891	0.748294
GOBP_RESPONSE_TO_COCAINE	27	-0.401632	-0.979468	0.50517	0.746308
GOCC_TRANS_GOLGI_NETWORK_MEMBRANE	86	-0.340323	-0.979431	0.523136	0.759184
GOBP_RESPONSE_TO_FATTY_ACID	52	-0.365118	-0.979036	0.486413	0.731525
GOBP_POSITIVE_REGULATION_OF_LEUKOCYTE_MEDIATED_IMMUNITY	105	-0.332053	-0.978268	0.52375	0.759306
GOBP_POSITIVE_REGULATION_OF_GLUCOSE_TRANSMEMBRANE_TRANSPORT	29	-0.398926	-0.978109	0.51952	0.757071
GOBP_RIBONUCLEOSIDE_CATABOLIC_PROCESS	17	-0.439001	-0.977729	0.482759	0.728833
GOBP_ESTABLISHMENT_OR_MAINTENANCE_OF_CELL_POLARITY	191	-0.312737	-0.977713	0.528217	0.761614
GOMF_PHOSPHOTRANSFERASE_ACTIVITY_FOR_OTHER_SUBSTITUTED_PHOSPHATE_GROUPS	21	-0.423306	-0.977604	0.496183	0.738611
GOMF_RNA_CAP_BINDING	16	-0.445041	-0.97743	0.488226	0.732906
GOBP_ESTABLISHMENT_OF_EPITHELIAL_CELL_POLARITY	29	-0.398475	-0.977003	0.524024	0.759451
GOMF_BETA_CATENIN_BINDING	75	-0.345664	-0.97679	0.51436	0.752835
GOBP_INTRINSIC_APOPTOTIC_SIGNALING_PATHWAY_IN_RESPONSE_TO_OXIDATIVE_STRESS	41	-0.378197	-0.975445	0.503556	0.74505
GOBP_REGULATION_OF_TUBE_SIZE	103	-0.331262	-0.975184	0.513716	0.752758
GOBP_NUCLEIC_ACID_PHOSPHODIESTER_BOND_HYDROLYSIS	215	-0.309645	-0.97462	0.549499	0.773734
GOMF_NUCLEOTIDE_TRANSMEMBRANE_TRANSPORTER_ACTIVITY	22	-0.417603	-0.974121	0.506079	0.7472
GOBP_RESPONSE_TO_HYDROPEROXIDE	16	-0.443309	-0.973627	0.492936	0.735601
GOBP_REGULATION_OF_CELL_SHAPE	132	-0.321577	-0.973605	0.546948	0.77367
GOBP_NEGATIVE_REGULATION_OF_PROTEIN_LOCALIZATION_TO_NUCLEUS	30	-0.394969	-0.97295	0.532042	0.763727
GOBP_REGULATION_OF_STRIATED_MUSCLE_CONTRACTION	67	-0.352452	-0.97262	0.52957	0.76166
GOMF_PHOSPHORUS_OXYGEN_LYASE_ACTIVITY	15	-0.450163	-0.972313	0.483307	0.729077
GOBP_REGULATION_OF_TRANSLATION_IN_RESPONSE_TO_STRESS	20	-0.427281	-0.972175	0.501572	0.743014
GOBP_REGULATION_OF_NERVOUS_SYSTEM_PROCESS	89	-0.335871	-0.971381	0.527919	0.761614
GOBP_REGULATION_OF_CELL_MORPHOGENESIS	263	-0.303883	-0.971329	0.556512	0.778417
GOCC_CLATHRIN_COAT	35	-0.384941	-0.970697	0.531884	0.763727
GOMF_STRUCTURAL_CONSTITUENT_OF_CYTOSKELETON	73	-0.345576	-0.970655	0.53534	0.767462
GOBP_POSITIVE_REGULATION_OF_INTERFERON_BETA_PRODUCTION	37	-0.379724	-0.970582	0.512091	0.751352
GOBP_MEMBRANE_DEPOLARIZATION_DURING_CARDIAC_MUSCLE_CELL_ACTION_POTENTIAL	18	-0.430584	-0.970172	0.503912	0.745351
GOBP_POSITIVE_REGULATION_OF_INTERFERON_ALPHA_PRODUCTION	20	-0.426364	-0.970089	0.506289	0.747285
GOBP_NEGATIVE_REGULATION_OF_LEUKOCYTE_PROLIFERATION	74	-0.344874	-0.969774	0.539869	0.769892
GOBP_REGULATION_OF_CELL_MATURATION	15	-0.448896	-0.969578	0.491256	0.734965
GOBP_PROTEIN_COMPLEX_OLIGOMERIZATION	197	-0.30906	-0.968898	0.555681	0.778206
GOBP_NEGATIVE_REGULATION_OF_CELL_SUBSTRATE_JUNCTION_ORGANIZATION	16	-0.440887	-0.968308	0.497645	0.739661
GOBP_NUCLEOTIDE_EXCISION_REPAIR	52	-0.360954	-0.967872	0.497283	0.739347
GOBP_REGULATION_OF_POTASSIUM_ION_TRANSMEMBRANE_TRANSPORTER_ACTIVITY	41	-0.375256	-0.967857	0.512091	0.751352
GOBP_HORMONE_TRANSPORT	208	-0.307371	-0.9677	0.557286	0.778731
GOMF_HYDROLASE_ACTIVITY_ACTING_ON_CARBON_NITROGEN_BUT_NOT_PEPTIDE_BONDS_IN_CYCLIC_AMIDINES	27	-0.396745	-0.967549	0.528804	0.76166
GOMF_PHOSPHATIDYLINOSITOL_BISPHOSPHATE_BINDING	83	-0.336651	-0.967277	0.546272	0.773161
GOMF_SNAP_RECEPTOR_ACTIVITY	35	-0.383484	-0.967023	0.537681	0.768137
GOMF_IMMUNOGLOBULIN_BINDING	20	-0.424746	-0.966407	0.507862	0.748294
GOBP_LYMPHOCYTE_MIGRATION	93	-0.330424	-0.966052	0.537688	0.768137
GOBP_REGULATION_OF_INSULIN_SECRETION	108	-0.325064	-0.965642	0.549938	0.773734
GOBP_LEUKOCYTE_DEGRANULATION	64	-0.350466	-0.965272	0.515313	0.753553
GOBP_GRANULOCYTE_CHEMOTAXIS	101	-0.328642	-0.964996	0.545455	0.772899
GOBP_RESPONSE_TO_NICOTINE	31	-0.390074	-0.964849	0.536189	0.768009
GOBP_REGULATION_OF_ORGANELLE_ASSEMBLY	195	-0.307902	-0.964522	0.561305	0.781543
GOBP_VESICLE_DOCKING	51	-0.363144	-0.964514	0.50899	0.749462
GOBP_NEUTROPHIL_MIGRATION	100	-0.328899	-0.96444	0.55	0.773734
GOBP_CELL_RECOGNITION	112	-0.324452	-0.964366	0.552276	0.775807
GOCC_COSTAMERE	15	-0.446329	-0.964032	0.496025	0.738611
GOBP_CELL_CELL_JUNCTION_ORGANIZATION	170	-0.310547	-0.964001	0.547836	0.773734
GOMF_ASPARTIC_TYPE_PEPTIDASE_ACTIVITY	22	-0.413256	-0.963981	0.510638	0.750758
GOBP_ORGANELLE_LOCALIZATION	451	-0.292571	-0.963642	0.591667	0.802566
GOBP_NEGATIVE_REGULATION_OF_LIPID_LOCALIZATION	37	-0.37696	-0.963517	0.527738	0.761614
GOBP_ESTABLISHMENT_OF_MITOCHONDRION_LOCALIZATION	27	-0.394951	-0.963176	0.533235	0.765117
GOBP_REGULATION_OF_WOUND_HEALING	107	-0.324676	-0.96219	0.549505	0.773734
GOMF_ISOPEPTIDASE_ACTIVITY	19	-0.426954	-0.962164	0.514196	0.752819
GOBP_NEGATIVE_REGULATION_OF_PROTEIN_LOCALIZATION_TO_CELL_PERIPHERY	25	-0.401932	-0.961622	0.520896	0.758089
GOBP_REGULATION_OF_STEM_CELL_DIFFERENTIATION	51	-0.362004	-0.961485	0.517289	0.755112
GOCC_COATED_VESICLE	253	-0.301644	-0.961385	0.577633	0.79388
GOCC_INTRINSIC_COMPONENT_OF_MITOCHONDRIAL_OUTER_MEMBRANE	21	-0.415578	-0.959756	0.50687	0.747421
GOBP_REGULATION_OF_LEUKOCYTE_MEDIATED_IMMUNITY	186	-0.30771	-0.959582	0.580974	0.796011
GOBP_PEPTIDYL_GLUTAMIC_ACID_MODIFICATION	20	-0.421599	-0.959246	0.514151	0.752819
GOMF_ENDONUCLEASE_ACTIVITY_ACTIVE_WITH_EITHER_RIBO_OR_DEOXYRIBONUCLEIC_ACIDS_AND_PRODUCING_5_PHOSPHOMONOESTERS	32	-0.386733	-0.958119	0.545319	0.772899
GOBP_REGULATION_OF_NON_CANONICAL_WNT_SIGNALING_PATHWAY	24	-0.401813	-0.957932	0.52608	0.760785
GOBP_PIGMENT_CELL_DIFFERENTIATION	27	-0.39261	-0.957465	0.54062	0.770358
GOBP_INSULIN_RECEPTOR_SIGNALING_PATHWAY	97	-0.327273	-0.957382	0.56125	0.781543
GOBP_MIDBRAIN_DEVELOPMENT	68	-0.345235	-0.957216	0.549333	0.773734
GOBP_POSITIVE_REGULATION_OF_INTERLEUKIN_1_PRODUCTION	58	-0.351298	-0.956849	0.537333	0.768137
GOBP_RESPONSE_TO_MOLECULE_OF_BACTERIAL_ORIGIN	270	-0.299414	-0.956565	0.585313	0.798267
GOBP_REGULATION_OF_INSULIN_RECEPTOR_SIGNALING_PATHWAY	53	-0.354819	-0.956454	0.529172	0.76166
GOCC_PHAGOPHORE_ASSEMBLY_SITE_MEMBRANE	15	-0.442811	-0.956434	0.508744	0.749325
GOBP_RESPONSE_TO_THYROID_HORMONE	24	-0.401142	-0.95633	0.529061	0.76166
GOCC_TERMINAL_BOUTON	29	-0.390034	-0.956307	0.539039	0.769045
GOBP_NEGATIVE_REGULATION_OF_TRANSPORT	335	-0.295045	-0.956093	0.617492	0.820526
GOBP_VASOCONSTRICTION	61	-0.349555	-0.956069	0.537534	0.768137
GOBP_POSITIVE_REGULATION_OF_HYDROLASE_ACTIVITY	491	-0.288859	-0.955804	0.626159	0.823378
GOBP_POSITIVE_REGULATION_OF_ATP_DEPENDENT_ACTIVITY	37	-0.373683	-0.95514	0.537696	0.768137
GOBP_REGULATION_OF_CELL_MORPHOGENESIS_INVOLVED_IN_DIFFERENTIATION	83	-0.332365	-0.954963	0.569409	0.787223
GOBP_NEGATIVE_REGULATION_OF_SIGNAL_TRANSDUCTION_IN_ABSENCE_OF_LIGAND	23	-0.406361	-0.954932	0.521212	0.758108
GOBP_POSITIVE_REGULATION_OF_PROTEIN_CATABOLIC_PROCESS	207	-0.30391	-0.954865	0.579241	0.79454
GOBP_REGULATION_OF_CELLULAR_PROTEIN_CATABOLIC_PROCESS	223	-0.302211	-0.954817	0.588496	0.800103
GOBP_INTERLEUKIN_1_PRODUCTION	89	-0.330093	-0.95467	0.574873	0.792369
GOBP_NEGATIVE_REGULATION_OF_INFLAMMATORY_RESPONSE	115	-0.319585	-0.954062	0.570732	0.788606
GOBP_CELLULAR_RESPONSE_TO_OSMOTIC_STRESS	37	-0.373113	-0.953685	0.539118	0.769045
GOCC_CENTRIOLAR_SATELLITE	95	-0.326572	-0.953372	0.561006	0.781543
GOBP_REGULATION_OF_CARBOHYDRATE_BIOSYNTHETIC_PROCESS	77	-0.336745	-0.953081	0.555701	0.778206
GOBP_REGULATION_OF_MAST_CELL_ACTIVATION_INVOLVED_IN_IMMUNE_RESPONSE	27	-0.390752	-0.952934	0.545052	0.772899
GOBP_REGULATION_OF_INNATE_IMMUNE_RESPONSE	186	-0.305453	-0.952543	0.592299	0.803201
GOBP_REGULATION_OF_MONOOXYGENASE_ACTIVITY	38	-0.372744	-0.952488	0.549498	0.773734
GOBP_ENDOPLASMIC_RETICULUM_TO_GOLGI_VESICLE_MEDIATED_TRANSPORT	121	-0.317213	-0.952283	0.576923	0.793682
GOCC_INCLUSION_BODY	70	-0.340885	-0.9519	0.557592	0.778731
GOBP_MONOVALENT_INORGANIC_ANION_HOMEOSTASIS	15	-0.440674	-0.951819	0.510334	0.750758
GOBP_CELLULAR_RESPONSE_TO_UNFOLDED_PROTEIN	87	-0.329902	-0.951384	0.572343	0.790522
GOCC_COATED_VESICLE_MEMBRANE	153	-0.311282	-0.950986	0.569124	0.787223
GOCC_CELL_CELL_CONTACT_ZONE	59	-0.348815	-0.950839	0.545087	0.772899
GOMF_PHOSPHOLIPASE_C_ACTIVITY	23	-0.404601	-0.950796	0.525758	0.760637
GOCC_PROTEASOME_CORE_COMPLEX	18	-0.421867	-0.950532	0.530516	0.762111
GOBP_VESICLE_DOCKING_INVOLVED_IN_EXOCYTOSIS	32	-0.383625	-0.950418	0.555721	0.778206
GOBP_DETECTION_OF_MECHANICAL_STIMULUS	29	-0.38761	-0.950362	0.545045	0.772899
GOBP_WATER_HOMEOSTASIS	47	-0.360445	-0.950211	0.536857	0.768137
GOBP_POSITIVE_REGULATION_OF_TOLL_LIKE_RECEPTOR_SIGNALING_PATHWAY	26	-0.392967	-0.94966	0.540984	0.770358
GOBP_POSITIVE_REGULATION_OF_VIRAL_PROCESS	56	-0.349847	-0.949508	0.542169	0.771069
GOBP_EYE_PHOTORECEPTOR_CELL_DEVELOPMENT	23	-0.40403	-0.949454	0.525758	0.760637
GOMF_ISOPRENOID_BINDING	25	-0.396834	-0.949426	0.537313	0.768137
GOBP_GLUCOSE_CATABOLIC_PROCESS	15	-0.439522	-0.94933	0.511924	0.751352
GOCC_CLATHRIN_VESICLE_COAT	22	-0.406962	-0.9493	0.524316	0.759451
GOBP_REGULATION_OF_NEUROTRANSMITTER_LEVELS	162	-0.307895	-0.949234	0.575029	0.792369
GOMF_G_PROTEIN_ALPHA_SUBUNIT_BINDING	21	-0.410669	-0.948419	0.525191	0.760493
GOBP_NEGATIVE_REGULATION_OF_CYTOSKELETON_ORGANIZATION	126	-0.314238	-0.947924	0.590047	0.801258
GOBP_PROTEIN_POLYUBIQUITINATION	219	-0.300305	-0.947759	0.607735	0.815908
GOBP_POSITIVE_REGULATION_OF_TRIGLYCERIDE_METABOLIC_PROCESS	15	-0.438638	-0.94742	0.515103	0.753472
GOBP_POSITIVE_REGULATION_OF_IMMUNE_EFFECTOR_PROCESS	191	-0.302803	-0.946657	0.60158	0.811401
GOCC_AP_TYPE_MEMBRANE_COAT_ADAPTOR_COMPLEX	24	-0.397078	-0.946643	0.538003	0.768351
GOBP_LATE_ENDOSOME_TO_VACUOLE_TRANSPORT	23	-0.402699	-0.946327	0.528788	0.76166
GOBP_POSITIVE_REGULATION_OF_ORGANELLE_ASSEMBLY	69	-0.339767	-0.946314	0.567282	0.785839
GOBP_UBIQUITIN_DEPENDENT_ERAD_PATHWAY	78	-0.333041	-0.945779	0.576823	0.793682
GOBP_NEGATIVE_REGULATION_OF_PLASMA_MEMBRANE_BOUNDED_CELL_PROJECTION_ASSEMBLY	28	-0.385757	-0.945775	0.54963	0.773734
GOMF_TAU_PROTEIN_BINDING	43	-0.362887	-0.945656	0.544818	0.772899
GOBP_ACTIN_FILAMENT_BASED_MOVEMENT	110	-0.318986	-0.945435	0.585396	0.798267
GOBP_METANEPHRIC_TUBULE_DEVELOPMENT	17	-0.424392	-0.945192	0.521944	0.75889
GOCC_ACTIN_FILAMENT	94	-0.32321	-0.945188	0.577164	0.793682
GOBP_AMYLOID_BETA_CLEARANCE	31	-0.382055	-0.945014	0.567208	0.785839
GOBP_CELLULAR_RESPONSE_TO_CALCIUM_ION	66	-0.342216	-0.944992	0.574667	0.792369
GOCC_CORTICAL_CYTOSKELETON	91	-0.324875	-0.944658	0.578616	0.79454
GOBP_G_PROTEIN_COUPLED_RECEPTOR_SIGNALING_PATHWAY	476	-0.286163	-0.944482	0.648033	0.834406
GOBP_AMINO_SUGAR_METABOLIC_PROCESS	37	-0.369492	-0.944428	0.55192	0.775543
GOBP_ICOSANOID_BIOSYNTHETIC_PROCESS	43	-0.362376	-0.944324	0.546218	0.773161
GOBP_VISUAL_BEHAVIOR	34	-0.375757	-0.943855	0.553285	0.776568
GOBP_METANEPHRIC_EPITHELIUM_DEVELOPMENT	19	-0.418582	-0.943297	0.542587	0.771069
GOBP_REGULATION_OF_CAMP_DEPENDENT_PROTEIN_KINASE_ACTIVITY	16	-0.42946	-0.94321	0.522763	0.759184
GOBP_PHOSPHATIDYLINOSITOL_3_KINASE_SIGNALING	115	-0.315947	-0.943201	0.582927	0.797276
GOBP_DETECTION_OF_MECHANICAL_STIMULUS_INVOLVED_IN_SENSORY_PERCEPTION	17	-0.423396	-0.942974	0.523511	0.759184
GOBP_CIRCADIAN_RHYTHM	155	-0.307755	-0.942889	0.588303	0.800103
GOCC_INTRINSIC_COMPONENT_OF_ORGANELLE_MEMBRANE	324	-0.291842	-0.942845	0.632804	0.824957
GOBP_REGULATION_OF_OXIDATIVE_STRESS_INDUCED_INTRINSIC_APOPTOTIC_SIGNALING_PATHWAY	26	-0.390145	-0.94284	0.552906	0.776259
GOBP_HOMEOSTASIS_OF_NUMBER_OF_CELLS_WITHIN_A_TISSUE	24	-0.395471	-0.942812	0.540984	0.770358
GOBP_NEUROPEPTIDE_SIGNALING_PATHWAY	39	-0.367735	-0.94255	0.556509	0.778417
GOBP_NEGATIVE_REGULATION_OF_PROTEOLYSIS_INVOLVED_IN_CELLULAR_PROTEIN_CATABOLIC_PROCESS	53	-0.349584	-0.942342	0.549525	0.773734
GOBP_NEGATIVE_REGULATION_OF_DEPHOSPHORYLATION	36	-0.371451	-0.942174	0.562952	0.782738
GOBP_REGULATION_OF_GLIAL_CELL_DIFFERENTIATION	52	-0.351361	-0.942148	0.54212	0.771069
GOBP_MAST_CELL_ACTIVATION	53	-0.349431	-0.941929	0.549525	0.773734
HALLMARK_MYOGENESIS	167	-0.303963	-0.941618	0.585338	0.798267
GOBP_NEUTROPHIL_ACTIVATION_INVOLVED_IN_IMMUNE_RESPONSE	20	-0.413783	-0.941464	0.534591	0.766613
GOCC_PHOSPHATIDYLINOSITOL_3_KINASE_COMPLEX	25	-0.393473	-0.941383	0.549254	0.773734
GOBP_RESPONSE_TO_ACIDIC_PH	17	-0.42264	-0.94129	0.526646	0.760827
GOBP_NEUROTRANSMITTER_TRANSPORT	151	-0.307885	-0.940939	0.593571	0.804479
GOBP_DNA_LIGATION	16	-0.428039	-0.940088	0.527473	0.761541
GOBP_ERAD_PATHWAY	98	-0.320358	-0.938397	0.593009	0.80394
GOBP_NEGATIVE_REGULATION_OF_TISSUE_REMODELING	18	-0.416416	-0.938251	0.547731	0.773734
GOBP_TRANSPORT_ALONG_MICROTUBULE	138	-0.309131	-0.937752	0.596963	0.80751
GOBP_LAMELLIPODIUM_ORGANIZATION	76	-0.331216	-0.937587	0.588542	0.800103
GOBP_DETECTION_OF_STIMULUS	137	-0.30907	-0.937474	0.606768	0.815364
GOBP_GRANULOCYTE_MIGRATION	120	-0.312397	-0.937473	0.609639	0.817645
GOBP_MATURE_B_CELL_DIFFERENTIATION	28	-0.382275	-0.937237	0.562963	0.782738
GOBP_CLATHRIN_DEPENDENT_ENDOCYTOSIS	44	-0.358684	-0.936916	0.56662	0.785589
GOBP_T_CELL_APOPTOTIC_PROCESS	45	-0.357732	-0.93654	0.568436	0.786568
GOBP_REGULATION_OF_PROTEIN_BINDING	166	-0.302448	-0.936185	0.593822	0.804596
GOCC_CONTRACTILE_FIBER	181	-0.300094	-0.935862	0.628539	0.82354
GOBP_RESPONSE_TO_ENDOPLASMIC_RETICULUM_STRESS	228	-0.29622	-0.935713	0.634254	0.825526
GOBP_NEGATIVE_REGULATION_OF_REGULATED_SECRETORY_PATHWAY	21	-0.405163	-0.935703	0.540458	0.770358
GOMF_PHOSPHATIDYLINOSITOL_4_PHOSPHATE_BINDING	24	-0.392449	-0.935606	0.546945	0.77367
GOBP_MULTI_MULTICELLULAR_ORGANISM_PROCESS	154	-0.305553	-0.935086	0.605052	0.813725
GOBP_CELLULAR_RESPONSE_TO_ORGANIC_CYCLIC_COMPOUND	440	-0.28408	-0.934501	0.671875	0.846116
GOBP_PROTEIN_LOCALIZATION_TO_GOLGI_APPARATUS	26	-0.3866	-0.934272	0.560358	0.781228
GOCC_DISTAL_AXON	199	-0.297864	-0.934222	0.616162	0.819794
GOBP_MAINTENANCE_OF_LOCATION_IN_CELL	178	-0.299386	-0.934206	0.615819	0.819794
GOBP_MICROTUBULE_DEPOLYMERIZATION	37	-0.365483	-0.93418	0.5633	0.782984
GOMF_ENZYME_INHIBITOR_ACTIVITY	271	-0.292508	-0.934091	0.652973	0.836312
GOBP_ENDOMEMBRANE_SYSTEM_ORGANIZATION	412	-0.284598	-0.933784	0.676409	0.848766
GOCC_PLASMA_MEMBRANE_RAFT	91	-0.321088	-0.933645	0.598742	0.809194
GOBP_POSITIVE_REGULATION_OF_PEPTIDASE_ACTIVITY	166	-0.30158	-0.933496	0.601831	0.811401
GOBP_PHOTORECEPTOR_CELL_DEVELOPMENT	32	-0.376691	-0.93324	0.582467	0.796939
GOMF_PROTEIN_LIPID_COMPLEX_BINDING	22	-0.399855	-0.932723	0.542553	0.771069
GOBP_SIGNAL_RELEASE	330	-0.288143	-0.932521	0.674394	0.847755
GOBP_DETECTION_OF_VISIBLE_LIGHT	22	-0.399755	-0.932489	0.542553	0.771069
GOBP_RECEPTOR_CLUSTERING	47	-0.35371	-0.932457	0.564673	0.78444
GOBP_MICROTUBULE_POLYMERIZATION_OR_DEPOLYMERIZATION	107	-0.314597	-0.932319	0.595297	0.805702
GOBP_ACUTE_INFLAMMATORY_RESPONSE	88	-0.321852	-0.932068	0.609632	0.817645
GOBP_BRAIN_MORPHOGENESIS	29	-0.380033	-0.931786	0.575075	0.792369
GOCC_MULTIVESICULAR_BODY	50	-0.352175	-0.930913	0.578801	0.79454
GOMF_TRANSLATION_ELONGATION_FACTOR_ACTIVITY	18	-0.413093	-0.930762	0.552426	0.775807
GOBP_ANDROGEN_RECEPTOR_SIGNALING_PATHWAY	42	-0.358227	-0.930145	0.568406	0.786568
GOBP_POSITIVE_REGULATION_OF_LYMPHOCYTE_MEDIATED_IMMUNITY	87	-0.322276	-0.929391	0.614597	0.81965
GOMF_SYNTAXIN_BINDING	60	-0.340476	-0.92929	0.594886	0.805579
GOCC_TERTIARY_GRANULE_MEMBRANE	61	-0.339672	-0.92904	0.599196	0.809194
GOMF_EPHRIN_RECEPTOR_BINDING	27	-0.380844	-0.928771	0.562777	0.782738
GOBP_PIGMENT_GRANULE_LOCALIZATION	24	-0.389493	-0.92856	0.557377	0.778731
GOBP_REGULATION_OF_ESTABLISHMENT_OF_PROTEIN_LOCALIZATION	417	-0.282374	-0.927597	0.691667	0.859311
GOMF_GTPASE_BINDING	260	-0.290475	-0.927473	0.659091	0.838656
GOBP_NUCLEOSOME_MOBILIZATION	21	-0.40141	-0.927037	0.555725	0.778206
GOBP_STRESS_GRANULE_ASSEMBLY	26	-0.383487	-0.92675	0.564829	0.78444
GOBP_NEGATIVE_REGULATION_OF_TOR_SIGNALING	34	-0.368825	-0.926444	0.583942	0.797728
GOBP_PHAGOCYTOSIS	197	-0.295373	-0.92599	0.644544	0.832329
GOBP_NEGATIVE_REGULATION_OF_MRNA_METABOLIC_PROCESS	65	-0.335249	-0.925958	0.598938	0.809194
GOBP_CELLULAR_GLUCAN_METABOLIC_PROCESS	58	-0.339919	-0.925854	0.594667	0.805518
GOMF_CATION_CATION_ANTIPORTER_ACTIVITY	18	-0.410866	-0.925746	0.561815	0.781809
GOCC_CELL_CORTEX_REGION	31	-0.37421	-0.92561	0.590842	0.801892
GOBP_REGULATION_OF_PLATELET_AGGREGATION	24	-0.388078	-0.925186	0.558867	0.779989
GOBP_REGULATION_OF_PROTEIN_AUTOPHOSPHORYLATION	37	-0.361892	-0.925002	0.587482	0.799997
GOMF_DIOXYGENASE_ACTIVITY	78	-0.325591	-0.924622	0.606771	0.815364
GOBP_RESPONSE_TO_ALCOHOL	184	-0.296456	-0.923997	0.650452	0.835271
GOBP_MONONUCLEAR_CELL_MIGRATION	161	-0.299882	-0.923927	0.632302	0.824957
GOBP_VACUOLAR_LOCALIZATION	65	-0.334422	-0.923671	0.600266	0.810408
GOMF_G_PROTEIN_ACTIVITY	37	-0.361358	-0.923638	0.588905	0.800374
GOBP_POSITIVE_REGULATION_OF_CALCIUM_ION_TRANSPORT_INTO_CYTOSOL	39	-0.360312	-0.923524	0.587983	0.800103
GOCC_CELL_CORTEX	258	-0.289159	-0.923395	0.669189	0.844692
GOBP_CARDIAC_MUSCLE_CELL_DIFFERENTIATION	85	-0.321419	-0.92336	0.615979	0.819794
GOBP_TOLERANCE_INDUCTION	25	-0.385932	-0.923341	0.567164	0.785839
GOBP_REGULATION_OF_DENDRITE_MORPHOGENESIS	53	-0.342158	-0.922326	0.584803	0.798267
GOMF_TRIGLYCERIDE_LIPASE_ACTIVITY	16	-0.419898	-0.92221	0.55102	0.774501
GOBP_REGULATION_OF_NIK_NF_KAPPAB_SIGNALING	88	-0.318374	-0.921996	0.624842	0.823378
GOBP_REGULATION_OF_JNK_CASCADE	127	-0.305073	-0.921592	0.635934	0.826393
GOBP_PROTEIN_IMPORT	185	-0.295655	-0.921566	0.661382	0.839627
GOBP_POSITIVE_REGULATION_OF_TUMOR_NECROSIS_FACTOR_SUPERFAMILY_CYTOKINE_PRODUCTION	87	-0.319512	-0.921421	0.627401	0.82354
GOBP_NITRIC_OXIDE_MEDIATED_SIGNAL_TRANSDUCTION	16	-0.41949	-0.921313	0.55102	0.774501
GOBP_POSITIVE_REGULATION_OF_ESTABLISHMENT_OF_PROTEIN_LOCALIZATION	255	-0.288427	-0.920965	0.673514	0.847089
GOBP_REGULATION_OF_POSTSYNAPSE_ORGANIZATION	64	-0.334369	-0.920935	0.599201	0.809194
GOBP_CYTOSOLIC_CALCIUM_ION_TRANSPORT	127	-0.304795	-0.920754	0.635934	0.826393
GOBP_NEGATIVE_REGULATION_OF_NF_KAPPAB_TRANSCRIPTION_FACTOR_ACTIVITY	75	-0.325706	-0.920393	0.612272	0.819378
GOMF_PHOSPHATASE_BINDING	169	-0.296605	-0.92034	0.636986	0.826443
GOBP_POSITIVE_REGULATION_OF_PROTEASOMAL_UBIQUITIN_DEPENDENT_PROTEIN_CATABOLIC_PROCESS	84	-0.319478	-0.919727	0.620513	0.822529
GOBP_ADULT_BEHAVIOR	90	-0.317546	-0.919724	0.634761	0.825746
GOBP_CALCIUM_DEPENDENT_CELL_CELL_ADHESION_VIA_PLASMA_MEMBRANE_CELL_ADHESION_MOLECULES	34	-0.365951	-0.919225	0.591241	0.802211
GOBP_MACROPHAGE_CHEMOTAXIS	33	-0.367252	-0.919007	0.600877	0.81101
GOBP_ESTABLISHMENT_OF_PIGMENT_GRANULE_LOCALIZATION	22	-0.393944	-0.918934	0.56535	0.784717
GOBP_NEGATIVE_REGULATION_OF_INTRACELLULAR_STEROID_HORMONE_RECEPTOR_SIGNALING_PATHWAY	32	-0.370734	-0.918482	0.601783	0.811401
GOBP_VITAMIN_TRANSMEMBRANE_TRANSPORT	16	-0.418016	-0.918075	0.56044	0.781228
GOBP_LIPOPROTEIN_METABOLIC_PROCESS	114	-0.308295	-0.917897	0.627907	0.82354
GOBP_INTERFERON_GAMMA_PRODUCTION	96	-0.313328	-0.916891	0.634663	0.825746
GOBP_REGULATION_OF_CELL_CYCLE_CHECKPOINT	29	-0.373807	-0.916521	0.599099	0.809194
GOMF_HEXOSYLTRANSFERASE_ACTIVITY	159	-0.297542	-0.915852	0.646789	0.833275
HALLMARK_COMPLEMENT	177	-0.29364	-0.915807	0.65237	0.835759
GOMF_PEPTIDASE_REGULATOR_ACTIVITY	149	-0.300302	-0.915358	0.654776	0.837524
GOBP_REGULATION_OF_HEART_RATE_BY_CARDIAC_CONDUCTION	33	-0.365723	-0.915181	0.603801	0.812746
GOBP_INOSITOL_PHOSPHATE_CATABOLIC_PROCESS	18	-0.406093	-0.914991	0.57903	0.79454
GOBP_MICROTUBULE_BUNDLE_FORMATION	67	-0.331367	-0.914435	0.627688	0.82354
GOBP_METAL_ION_EXPORT	37	-0.357612	-0.914062	0.603129	0.812375
GOBP_MACROPHAGE_ACTIVATION_INVOLVED_IN_IMMUNE_RESPONSE	17	-0.410352	-0.913923	0.556426	0.778417
GOBP_INNATE_IMMUNE_RESPONSE_ACTIVATING_SIGNAL_TRANSDUCTION	20	-0.401426	-0.913349	0.577044	0.793682
GOCC_BLOOD_MICROPARTICLE	80	-0.319833	-0.91288	0.627907	0.82354
GOBP_SENSORY_PERCEPTION_OF_TEMPERATURE_STIMULUS	17	-0.40983	-0.912759	0.556426	0.778417
GOBP_DETECTION_OF_ABIOTIC_STIMULUS	76	-0.322038	-0.911605	0.626302	0.823378
GOBP_UNSATURATED_FATTY_ACID_BIOSYNTHETIC_PROCESS	40	-0.353065	-0.911253	0.609618	0.817645
GOBP_NEGATIVE_REGULATION_OF_PROTEIN_POLYMERIZATION	61	-0.33306	-0.910956	0.628686	0.82354
GOBP_NEGATIVE_REGULATION_OF_RESPONSE_TO_EXTERNAL_STIMULUS	316	-0.282604	-0.910931	0.710946	0.868774
GOBP_REGULATION_OF_PEPTIDE_TRANSPORT	131	-0.301682	-0.910856	0.646154	0.832948
GOBP_SPHINGOID_METABOLIC_PROCESS	16	-0.414659	-0.910703	0.568289	0.786568
GOBP_REGULATION_OF_SYNAPTIC_VESICLE_RECYCLING	19	-0.40404	-0.910527	0.574132	0.792186
GOBP_REGULATION_OF_TRANSLATIONAL_ELONGATION	15	-0.42151	-0.910427	0.565978	0.785144
GOBP_RNA_PHOSPHODIESTER_BOND_HYDROLYSIS_ENDONUCLEOLYTIC	63	-0.33115	-0.91026	0.626667	0.82354
GOMF_NUCLEAR_LOCALIZATION_SEQUENCE_BINDING	21	-0.393912	-0.909719	0.583206	0.797282
GOBP_EMBRYONIC_BRAIN_DEVELOPMENT	16	-0.41415	-0.909584	0.574568	0.792369
GOBP_NEGATIVE_REGULATION_OF_PROTEIN_MATURATION	22	-0.389914	-0.909533	0.585106	0.798267
GOCC_T_TUBULE	40	-0.352167	-0.908934	0.612447	0.819389
GOBP_NEGATIVE_REGULATION_OF_TRANSLATIONAL_INITIATION	17	-0.408012	-0.90871	0.564263	0.7841
GOBP_GLYCOLIPID_BIOSYNTHETIC_PROCESS	62	-0.330229	-0.908524	0.628154	0.82354
GOBP_PHOSPHATIDYLINOSITOL_PHOSPHATE_BIOSYNTHETIC_PROCESS	64	-0.329775	-0.908283	0.629827	0.824151
GOBP_PHAGOSOME_MATURATION	23	-0.386242	-0.907652	0.569697	0.787399
GOCC_PROTEASOME_REGULATORY_PARTICLE	19	-0.402687	-0.907478	0.578864	0.79454
GOBP_REGULATION_OF_SUBSTRATE_ADHESION_DEPENDENT_CELL_SPREADING	50	-0.343236	-0.907286	0.622036	0.823174
GOBP_REGULATION_OF_MUSCLE_CONTRACTION	117	-0.302684	-0.906277	0.651332	0.835523
GOBP_NEGATIVE_REGULATION_OF_T_CELL_PROLIFERATION	58	-0.332667	-0.906102	0.637333	0.826622
GOBP_LEUKOCYTE_MEDIATED_IMMUNITY	304	-0.281919	-0.906013	0.713369	0.869919
GOBP_REGULATION_OF_HEART_RATE	78	-0.318755	-0.905209	0.639323	0.827937
GOBP_SEQUESTERING_OF_CALCIUM_ION	100	-0.308555	-0.904786	0.67125	0.845687
GOBP_NEGATIVE_REGULATION_OF_CELL_MATRIX_ADHESION	31	-0.365681	-0.904513	0.615953	0.819794
GOBP_NEUROINFLAMMATORY_RESPONSE	30	-0.36713	-0.904374	0.61699	0.820081
GOMF_PROTEIN_PHOSPHATASE_2A_BINDING	25	-0.377964	-0.904277	0.58806	0.800103
GOBP_POSITIVE_REGULATION_OF_LYMPHOCYTE_MIGRATION	32	-0.364928	-0.904097	0.619614	0.822144
GOBP_RESPONSE_TO_KETONE	161	-0.293241	-0.903467	0.672394	0.846552
GOBP_POSITIVE_REGULATION_OF_LIPASE_ACTIVITY	55	-0.33369	-0.903162	0.613728	0.819461
GOMF_SNORNA_BINDING	30	-0.366441	-0.902677	0.621461	0.823174
GOBP_POSITIVE_REGULATION_OF_GTPASE_ACTIVITY	233	-0.285375	-0.902667	0.721366	0.874654
GOBP_REGULATION_OF_IMMUNE_EFFECTOR_PROCESS	275	-0.281889	-0.901931	0.740343	0.888013
GOBP_RETROGRADE_TRANSPORT_ENDOSOME_TO_GOLGI	77	-0.318672	-0.901928	0.648755	0.834406
GOBP_NEGATIVE_REGULATION_OF_EPITHELIAL_CELL_APOPTOTIC_PROCESS	38	-0.35295	-0.90191	0.625538	0.823378
GOBP_CATECHOLAMINE_SECRETION	34	-0.358706	-0.901025	0.624818	0.823378
GOBP_REGULATION_OF_DNA_METHYLATION	15	-0.416825	-0.900308	0.580286	0.795348
GOBP_FOREBRAIN_CELL_MIGRATION	46	-0.342957	-0.900197	0.622905	0.823174
GOBP_REGULATION_OF_EMBRYONIC_DEVELOPMENT	46	-0.342816	-0.899825	0.624302	0.823378
GOBP_NEURON_CELL_CELL_ADHESION	15	-0.416596	-0.899812	0.581876	0.796567
GOBP_INTRINSIC_APOPTOTIC_SIGNALING_PATHWAY_IN_RESPONSE_TO_ENDOPLASMIC_RETICULUM_STRESS	55	-0.332442	-0.899786	0.623149	0.823174
GOBP_REGULATION_OF_RECEPTOR_MEDIATED_ENDOCYTOSIS	91	-0.309311	-0.899401	0.669182	0.844692
GOBP_REGULATION_OF_GRANULOCYTE_CHEMOTAXIS	43	-0.345071	-0.89923	0.627451	0.82354
GOMF_HEAT_SHOCK_PROTEIN_BINDING	103	-0.305358	-0.898929	0.674564	0.847755
GOCC_CELL_BODY	410	-0.274023	-0.898847	0.76489	0.901932
GOCC_APICAL_JUNCTION_COMPLEX	123	-0.299784	-0.898734	0.684717	0.854014
GOMF_CATALYTIC_ACTIVITY_ACTING_ON_A_NUCLEIC_ACID	478	-0.272114	-0.898598	0.778697	0.907706
GOBP_NATURAL_KILLER_CELL_MEDIATED_IMMUNITY	53	-0.333301	-0.898449	0.614654	0.81965
GOBP_NEGATIVE_REGULATION_OF_INTERFERON_GAMMA_PRODUCTION	33	-0.35903	-0.898432	0.628655	0.82354
GOBP_ANTIMICROBIAL_HUMORAL_RESPONSE	53	-0.333109	-0.897932	0.614654	0.81965
GOCC_PERIKARYON	104	-0.304862	-0.89778	0.675	0.847967
GOBP_IRE1_MEDIATED_UNFOLDED_PROTEIN_RESPONSE	17	-0.403002	-0.897552	0.584639	0.798267
GOBP_RESPONSE_TO_TUMOR_NECROSIS_FACTOR	195	-0.286364	-0.897052	0.706412	0.867032
GOBP_REGULATION_OF_DENDRITE_DEVELOPMENT	80	-0.314168	-0.896709	0.649871	0.834963
GOCC_CARBOXY_TERMINAL_DOMAIN_PROTEIN_KINASE_COMPLEX	18	-0.397612	-0.895881	0.615023	0.819794
GOBP_REGULATION_OF_CALCIUM_ION_TRANSPORT_INTO_CYTOSOL	76	-0.316482	-0.895878	0.652344	0.835759
GOBP_ADRENERGIC_RECEPTOR_SIGNALING_PATHWAY	20	-0.393582	-0.895502	0.602201	0.811677
GOBP_NIK_NF_KAPPAB_SIGNALING	114	-0.300467	-0.894594	0.679315	0.851319
GOBP_DEFENSE_RESPONSE_TO_SYMBIONT	234	-0.282692	-0.894248	0.740374	0.888013
GOBP_CELLULAR_RESPONSE_TO_ATP	16	-0.407141	-0.894192	0.590267	0.801334
GOBP_PROTEIN_LOCALIZATION_TO_EXTRACELLULAR_REGION	263	-0.279588	-0.893672	0.74704	0.892724
GOBP_REGULATION_OF_LYMPHOCYTE_MEDIATED_IMMUNITY	133	-0.294962	-0.89339	0.692757	0.859408
GOMF_ACTIN_MONOMER_BINDING	18	-0.396383	-0.893113	0.619718	0.822144
GOBP_CYTOPLASMIC_MICROTUBULE_ORGANIZATION	48	-0.338251	-0.893021	0.642559	0.831247
GOBP_CELL_PROJECTION_ASSEMBLY	455	-0.271015	-0.892957	0.792316	0.914745
GOMF_PHOSPHOLIPID_TRANSPORTER_ACTIVITY	51	-0.336169	-0.89287	0.643154	0.831293
GOBP_NEGATIVE_REGULATION_OF_EPITHELIAL_CELL_PROLIFERATION	107	-0.301246	-0.892755	0.685644	0.854869
GOBP_MUSCLE_SYSTEM_PROCESS	318	-0.276559	-0.892482	0.75	0.894949
GOBP_ENDOSOME_TRANSPORT_VIA_MULTIVESICULAR_BODY_SORTING_PATHWAY	28	-0.363964	-0.892343	0.607407	0.815771
GOCC_ENDOPLASMIC_RETICULUM_QUALITY_CONTROL_COMPARTMENT	22	-0.382541	-0.892334	0.610942	0.818497
GOBP_REGULATION_OF_PLATELET_DERIVED_GROWTH_FACTOR_RECEPTOR_SIGNALING_PATHWAY	20	-0.39204	-0.891992	0.605346	0.813896
GOBP_IMMUNE_EFFECTOR_PROCESS	464	-0.270375	-0.891492	0.79171	0.914745
GOBP_ACTIN_FILAMENT_ORGANIZATION	367	-0.273587	-0.890805	0.764211	0.901783
[truncated: 2,891 more rows]

## Sheet: BRCA
gene_set	gene_set_size	enrichment_score	normalized_enrichment_score	P_value	P_value_adjusted
HALLMARK_ESTROGEN_RESPONSE_EARLY	190	-0.666607	-2.47037	2.53266e-21	1.04092e-18
GOCC_CILIARY_PLASM	81	-0.6566	-2.17104	6.00163e-09	4.11112e-07
GOBP_AXONEME_ASSEMBLY	40	-0.734873	-2.15202	3.85599e-07	1.58481e-05
GOBP_INTRACILIARY_TRANSPORT	33	-0.736804	-2.08051	3.07074e-06	9.58538e-05
GOBP_CILIUM_MOVEMENT	84	-0.608858	-2.02364	2.48997e-07	1.06787e-05
GOCC_CILIARY_TIP	42	-0.685013	-2.01025	5.42415e-06	0.000156444
GOBP_AXONEMAL_DYNEIN_COMPLEX_ASSEMBLY	16	-0.812148	-1.96216	0.000101321	0.00169395
GOBP_MICROTUBULE_BASED_TRANSPORT	166	-0.533394	-1.93125	2.17443e-08	1.26168e-06
GOMF_PEPTIDE_HORMONE_BINDING	30	-0.682941	-1.92547	0.000182633	0.00278007
GOCC_DYNEIN_COMPLEX	39	-0.654045	-1.92152	7.4666e-05	0.00134488
GOBP_EXTRACELLULAR_TRANSPORT	30	-0.68152	-1.92146	0.00019933	0.00299725
GOCC_CILIARY_TRANSITION_ZONE	52	-0.625106	-1.91354	3.70806e-05	0.00077822
GOCC_SODIUM_CHANNEL_COMPLEX	24	-0.721279	-1.90694	0.000239014	0.00348762
GOBP_CELL_CELL_SIGNALING_INVOLVED_IN_CARDIAC_CONDUCTION	29	-0.674861	-1.89635	0.000364526	0.00491214
GOBP_NEPHRON_MORPHOGENESIS	65	-0.599034	-1.89263	1.38289e-05	0.000351569
GOBP_ACTION_POTENTIAL	115	-0.543893	-1.88019	2.10997e-06	6.97909e-05
GOBP_EMBRYONIC_PATTERN_SPECIFICATION	55	-0.606858	-1.87448	8.81806e-05	0.00153677
GOCC_T_TUBULE	43	-0.634119	-1.87158	0.000136137	0.00216589
GOBP_EXTRACELLULAR_MATRIX_ASSEMBLY	41	-0.639515	-1.86654	0.000140346	0.00222568
GOCC_PHOTORECEPTOR_CONNECTING_CILIUM	31	-0.656459	-1.85916	0.000531892	0.00652103
GOBP_PHOTORECEPTOR_CELL_DEVELOPMENT	35	-0.645505	-1.85754	0.000357124	0.00482558
GOBP_EYE_PHOTORECEPTOR_CELL_DEVELOPMENT	25	-0.693764	-1.85452	0.000841396	0.00920125
GOBP_REGULATION_OF_MEMBRANE_REPOLARIZATION	29	-0.658389	-1.85006	0.000724373	0.00828912
GOBP_CARDIAC_MUSCLE_CELL_ACTION_POTENTIAL	66	-0.582206	-1.84687	2.56335e-05	0.000585298
GOBP_PHOTORECEPTOR_CELL_MAINTENANCE	29	-0.65644	-1.84459	0.00079888	0.0089142
GOBP_MEMBRANE_DEPOLARIZATION_DURING_CARDIAC_MUSCLE_CELL_ACTION_POTENTIAL	19	-0.732094	-1.84455	0.000704152	0.0081142
GOBP_PHOTORECEPTOR_CELL_DIFFERENTIATION	46	-0.618812	-1.8429	0.000181819	0.00277626
GOCC_CELL_BODY_MEMBRANE	23	-0.705238	-1.84087	0.000546157	0.0066346
GOBP_CILIUM_ORGANIZATION	291	-0.475849	-1.84073	1.3945e-09	1.0581e-07
GOBP_LIGAND_GATED_ION_CHANNEL_SIGNALING_PATHWAY	18	-0.739165	-1.83472	0.000964597	0.010231
GOBP_CARDIAC_MUSCLE_CELL_ACTION_POTENTIAL_INVOLVED_IN_CONTRACTION	46	-0.615931	-1.83432	0.000213717	0.00316532
GOBP_KIDNEY_MORPHOGENESIS	80	-0.555685	-1.83322	2.32635e-05	0.000546361
GOBP_MEMBRANE_DEPOLARIZATION_DURING_ACTION_POTENTIAL	31	-0.646321	-1.83044	0.000778686	0.00874824
GOBP_EYE_PHOTORECEPTOR_CELL_DIFFERENTIATION	33	-0.647916	-1.82952	0.000508308	0.00633075
GOCC_CATION_CHANNEL_COMPLEX	146	-0.512123	-1.82595	1.38476e-06	5.05589e-05
GOMF_ALPHA_ACTININ_BINDING	22	-0.710321	-1.82409	0.00081103	0.00898876
GOBP_CARDIAC_MUSCLE_CELL_CONTRACTION	65	-0.577093	-1.82331	6.86319e-05	0.00125368
GOCC_MOTILE_CILIUM	124	-0.523776	-1.82206	4.33525e-06	0.000130375
GOCC_CYTOPLASMIC_REGION	194	-0.488517	-1.81588	1.38314e-07	6.37539e-06
GOBP_INSULIN_SECRETION	136	-0.512355	-1.81377	3.20054e-06	9.9277e-05
GOBP_CAMERA_TYPE_EYE_PHOTORECEPTOR_CELL_DIFFERENTIATION	20	-0.71005	-1.81377	0.000911501	0.00983703
GOBP_MELANOCYTE_DIFFERENTIATION	22	-0.703414	-1.80635	0.000963641	0.010231
GOBP_MESONEPHRIC_TUBULE_MORPHOGENESIS	53	-0.586851	-1.80088	0.000221472	0.00327035
GOBP_PROSTATE_GLAND_DEVELOPMENT	44	-0.607866	-1.80052	0.000476769	0.00609177
HALLMARK_UV_RESPONSE_DN	137	-0.506706	-1.8005	3.03276e-06	9.53983e-05
GOBP_PROTEIN_LOCALIZATION_TO_CILIUM	60	-0.577237	-1.7977	0.000144357	0.00227467
GOBP_NON_MOTILE_CILIUM_ASSEMBLY	52	-0.587171	-1.79741	0.000280009	0.00397983
GOBP_PROSTATE_GLAND_MORPHOGENESIS	24	-0.679199	-1.79569	0.00127865	0.0126379
GOBP_MAMMARY_GLAND_DUCT_MORPHOGENESIS	29	-0.638218	-1.79338	0.00152246	0.0143826
GOBP_ACTIN_MEDIATED_CELL_CONTRACTION	82	-0.540536	-1.79071	4.23608e-05	0.000874156
GOBP_POSITIVE_REGULATION_OF_SYNAPSE_ASSEMBLY	46	-0.600969	-1.78977	0.000416722	0.00543723
GOMF_INSULIN_RECEPTOR_BINDING	19	-0.70975	-1.78825	0.00148647	0.0142328
GOBP_CILIUM_OR_FLAGELLUM_DEPENDENT_CELL_MOTILITY	72	-0.556837	-1.78691	8.97427e-05	0.00155302
GOBP_REGULATION_OF_SMOOTHENED_SIGNALING_PATHWAY	70	-0.556904	-1.78398	0.000121818	0.00197537
GOBP_HINDLIMB_MORPHOGENESIS	28	-0.640556	-1.78386	0.00229042	0.0199935
GOBP_REGULATION_OF_HEART_RATE_BY_CARDIAC_CONDUCTION	33	-0.631418	-1.78294	0.000950569	0.0101257
GOBP_CARDIAC_MUSCLE_CELL_MEMBRANE_REPOLARIZATION	32	-0.627056	-1.78123	0.00167559	0.0155705
GOBP_MOTILE_CILIUM_ASSEMBLY	28	-0.63925	-1.78022	0.00253151	0.0215265
GOBP_OVULATION	22	-0.693092	-1.77984	0.00128785	0.0127033
GOBP_BIOLOGICAL_PROCESS_INVOLVED_IN_INTRASPECIES_INTERACTION_BETWEEN_ORGANISMS	44	-0.599188	-1.77481	0.000734476	0.00836591
GOBP_PHASIC_SMOOTH_MUSCLE_CONTRACTION	16	-0.733575	-1.77233	0.00290113	0.0238076
GOBP_RENAL_TUBULE_DEVELOPMENT	80	-0.536995	-1.77157	7.77204e-05	0.00138025
GOBP_ACTIN_FILAMENT_BASED_MOVEMENT	110	-0.514334	-1.77105	2.74908e-05	0.000620118
GOBP_REGULATION_OF_INSULIN_SECRETION	112	-0.513665	-1.76937	1.79665e-05	0.000436506
HALLMARK_ESTROGEN_RESPONSE_LATE	192	-0.475625	-1.76364	1.5027e-06	5.37053e-05
GOCC_INTRINSIC_COMPONENT_OF_PRESYNAPTIC_MEMBRANE	50	-0.578363	-1.76226	0.000504479	0.00632275
GOBP_TRANSMISSION_OF_NERVE_IMPULSE	50	-0.578135	-1.76156	0.000504479	0.00632275
GOBP_CATECHOL_CONTAINING_COMPOUND_BIOSYNTHETIC_PROCESS	16	-0.728435	-1.75991	0.00363994	0.0283158
GOCC_VOLTAGE_GATED_CALCIUM_CHANNEL_COMPLEX	29	-0.625227	-1.75688	0.002458	0.0210466
GOBP_POSITIVE_REGULATION_OF_CILIUM_ASSEMBLY	18	-0.706323	-1.7532	0.00361061	0.0281765
GOCC_POSTSYNAPTIC_DENSITY_MEMBRANE	64	-0.554749	-1.75189	0.000375396	0.00499043
GOCC_INTRINSIC_COMPONENT_OF_SYNAPTIC_MEMBRANE	106	-0.510557	-1.75088	4.18535e-05	0.000867316
GOMF_ACTININ_BINDING	28	-0.628429	-1.75008	0.00335811	0.0267132
GOCC_PRESYNAPTIC_MEMBRANE	108	-0.509215	-1.74824	2.13083e-05	0.000507694
GOCC_MAIN_AXON	51	-0.573903	-1.74746	0.00085848	0.00934663
GOMF_SYNTAXIN_1_BINDING	18	-0.702181	-1.74292	0.00389659	0.0297191
GOBP_BLASTODERM_SEGMENTATION	20	-0.681606	-1.74111	0.00211658	0.018877
GOBP_SENSORY_PERCEPTION_OF_LIGHT_STIMULUS	128	-0.496804	-1.74028	3.27814e-05	0.000715389
GOBP_MAINTENANCE_OF_GASTROINTESTINAL_EPITHELIUM	15	-0.733568	-1.73967	0.0041656	0.0309293
GOCC_GLIAL_CELL_PROJECTION	26	-0.644269	-1.73722	0.00282004	0.0232194
GOCC_INTRACILIARY_TRANSPORT_PARTICLE	23	-0.664846	-1.73543	0.00238276	0.0204734
GOBP_TRANSPORT_ALONG_MICROTUBULE	139	-0.488296	-1.73337	1.04976e-05	0.000279861
GOMF_GATED_CHANNEL_ACTIVITY	216	-0.46289	-1.73298	1.52913e-06	5.42568e-05
GOBP_GLUTAMATE_RECEPTOR_SIGNALING_PATHWAY	39	-0.589468	-1.7318	0.00152516	0.0143826
GOBP_SMOOTHENED_SIGNALING_PATHWAY	119	-0.496722	-1.73127	9.64998e-05	0.00164116
GOBP_MEMBRANE_REPOLARIZATION	40	-0.590642	-1.72965	0.00253017	0.0215265
GOBP_NEGATIVE_REGULATION_OF_FIBROBLAST_GROWTH_FACTOR_RECEPTOR_SIGNALING_PATHWAY	17	-0.708697	-1.72795	0.00350896	0.0276073
GOBP_MULTICELLULAR_ORGANISMAL_SIGNALING	129	-0.492879	-1.72664	2.58543e-05	0.000587619
GOBP_LONG_TERM_MEMORY	31	-0.608465	-1.72323	0.00283618	0.0233134
GOCC_NEURON_PROJECTION_TERMINUS	91	-0.512916	-1.72073	0.000168156	0.00259983
GOBP_MAMMARY_GLAND_MORPHOGENESIS	40	-0.587187	-1.71953	0.00291405	0.0238343
GOBP_GLAND_MORPHOGENESIS	108	-0.500763	-1.71922	4.48787e-05	0.000910871
GOBP_POSITIVE_REGULATION_OF_INSULIN_SECRETION	50	-0.564169	-1.71901	0.000894657	0.00967642
GOMF_VOLTAGE_GATED_CALCIUM_CHANNEL_ACTIVITY	29	-0.611108	-1.7172	0.00413371	0.0308901
GOBP_EMBRYONIC_HINDLIMB_MORPHOGENESIS	21	-0.667965	-1.71553	0.00815052	0.0513389
GOBP_NEPHRON_EPITHELIUM_DEVELOPMENT	95	-0.507875	-1.71384	7.47424e-05	0.00134488
GOBP_MICROTUBULE_BASED_MOVEMENT	270	-0.444057	-1.7137	4.79708e-07	1.908e-05
GOBP_MICROTUBULE_BUNDLE_FORMATION	67	-0.537822	-1.71224	0.000427932	0.00555411
GOBP_MESONEPHROS_DEVELOPMENT	85	-0.513342	-1.70663	0.000370077	0.00493857
GOBP_REGULATION_OF_FIBROBLAST_GROWTH_FACTOR_RECEPTOR_SIGNALING_PATHWAY	27	-0.622242	-1.70388	0.00549577	0.0377698
GOCC_HIPPOCAMPAL_MOSSY_FIBER_TO_CA3_SYNAPSE	26	-0.631434	-1.70262	0.0036261	0.0282527
GOMF_LIGAND_GATED_ION_CHANNEL_ACTIVITY	84	-0.511989	-1.70168	0.000284204	0.00399343
GOMF_VOLTAGE_GATED_SODIUM_CHANNEL_ACTIVITY	21	-0.662236	-1.70082	0.0091603	0.0554338
GOMF_CATION_CHANNEL_ACTIVITY	207	-0.454547	-1.70043	4.48673e-06	0.000133305
GOBP_PHOSPHOLIPASE_C_ACTIVATING_G_PROTEIN_COUPLED_RECEPTOR_SIGNALING_PATHWAY	64	-0.538085	-1.69926	0.000857972	0.00934663
GOBP_POTASSIUM_ION_TRANSPORT	163	-0.468398	-1.69681	1.18642e-05	0.000309599
GOMF_VOLTAGE_GATED_CHANNEL_ACTIVITY	137	-0.476117	-1.69181	3.4071e-05	0.000737009
GOMF_LIGAND_GATED_CATION_CHANNEL_ACTIVITY	73	-0.523128	-1.6894	0.000370493	0.00493857
GOBP_INSULIN_LIKE_GROWTH_FACTOR_RECEPTOR_SIGNALING_PATHWAY	26	-0.625991	-1.68794	0.00440059	0.0320113
GOBP_VENTRICULAR_CARDIAC_MUSCLE_CELL_MEMBRANE_REPOLARIZATION	23	-0.646018	-1.68629	0.00549852	0.0377698
GOBP_REGULATION_OF_CARDIAC_MUSCLE_CELL_MEMBRANE_REPOLARIZATION	22	-0.65621	-1.68513	0.00512964	0.0357841
GOBP_SENSORY_PERCEPTION_OF_SMELL	21	-0.655702	-1.68404	0.0110356	0.0627769
GOBP_RENAL_TUBULAR_SECRETION	20	-0.657999	-1.68081	0.00411107	0.0307675
GOMF_VOLTAGE_GATED_CATION_CHANNEL_ACTIVITY	95	-0.497501	-1.67883	0.000158289	0.0024634
GOMF_GLUTAMATE_RECEPTOR_ACTIVITY	18	-0.676016	-1.67798	0.00840645	0.0523492
GOBP_REGULATION_OF_HORMONE_SECRETION	177	-0.45863	-1.6779	9.05565e-06	0.000246057
GOCC_CILIUM	435	-0.417095	-1.67668	2.13639e-08	1.25437e-06
GOCC_NON_MOTILE_CILIUM	102	-0.492569	-1.67502	0.000122159	0.00197537
GOBP_NEGATIVE_REGULATION_OF_AXONOGENESIS	56	-0.54319	-1.67316	0.000819505	0.00902188
GOMF_SODIUM_CHANNEL_ACTIVITY	34	-0.587055	-1.67278	0.00229894	0.0199993
GOMF_PHOSPHORUS_OXYGEN_LYASE_ACTIVITY	15	-0.705209	-1.67241	0.0092166	0.055638
GOCC_INTRINSIC_COMPONENT_OF_POSTSYNAPTIC_MEMBRANE	85	-0.503006	-1.67227	0.000554777	0.00672275
GOBP_GASTRULATION_WITH_MOUTH_FORMING_SECOND	18	-0.672723	-1.6698	0.00912493	0.0552876
GOMF_GUANYL_NUCLEOTIDE_EXCHANGE_FACTOR_ACTIVITY	197	-0.447295	-1.66777	1.68397e-05	0.000416727
GOMF_POTASSIUM_CHANNEL_ACTIVITY	78	-0.508287	-1.66708	0.000532038	0.00652103
GOBP_KIDNEY_EPITHELIUM_DEVELOPMENT	123	-0.478322	-1.66681	0.000134477	0.00215338
GOBP_SIGNAL_RELEASE	354	-0.420338	-1.66567	3.92503e-07	1.58674e-05
GOCC_POTASSIUM_CHANNEL_COMPLEX	63	-0.528056	-1.66434	0.000840726	0.00920125
GOCC_VOLTAGE_GATED_SODIUM_CHANNEL_COMPLEX	15	-0.701429	-1.66345	0.00977944	0.0579714
GOBP_NEGATIVE_REGULATION_OF_AXON_EXTENSION	40	-0.567987	-1.66331	0.00473462	0.0338423
GOBP_SPECIFICATION_OF_SYMMETRY	104	-0.487342	-1.66303	0.000213289	0.00316532
GOCC_ION_CHANNEL_COMPLEX	188	-0.449113	-1.66147	2.48529e-05	0.000572777
GOBP_HEAT_GENERATION	15	-0.700214	-1.66057	0.00992015	0.0586477
GOMF_POTASSIUM_ION_TRANSMEMBRANE_TRANSPORTER_ACTIVITY	101	-0.48736	-1.66036	0.000202806	0.00304024
GOMF_ANKYRIN_BINDING	16	-0.687189	-1.66026	0.010441	0.0605821
GOCC_TERMINAL_BOUTON	33	-0.586998	-1.65751	0.00427055	0.0314834
GOBP_RESPONSE_TO_MAGNESIUM_ION	16	-0.685817	-1.65694	0.0112933	0.0640076
GOBP_REGULATION_OF_POTASSIUM_ION_TRANSPORT	79	-0.50419	-1.65674	0.00103805	0.0107556
GOBP_NEGATIVE_REGULATION_OF_SODIUM_ION_TRANSPORT	17	-0.678527	-1.65439	0.00792344	0.0503155
GOBP_DOPAMINE_SECRETION	26	-0.612329	-1.6511	0.00637201	0.0423541
GOBP_NEGATIVE_REGULATION_OF_WOUND_HEALING	57	-0.534381	-1.65051	0.00206903	0.0185046
GOBP_REGULATION_OF_NEUROTRANSMITTER_LEVELS	170	-0.453423	-1.6503	5.05745e-05	0.00100174
GOBP_PATTERN_SPECIFICATION_PROCESS	364	-0.415529	-1.64954	4.15951e-07	1.66786e-05
GOBP_TRIPARTITE_REGIONAL_SUBDIVISION	16	-0.682201	-1.64821	0.0120035	0.0666879
GOBP_REGULATION_OF_PROTEIN_SECRETION	193	-0.443287	-1.6469	1.78399e-05	0.000435577
GOBP_OSTEOBLAST_PROLIFERATION	27	-0.601347	-1.64667	0.00949802	0.0567282
GOCC_NEURON_TO_NEURON_SYNAPSE	284	-0.425549	-1.64605	2.13377e-06	6.97909e-05
GOMF_CYCLIC_NUCLEOTIDE_BINDING	27	-0.600923	-1.64551	0.00977944	0.0579714
GOBP_VISUAL_BEHAVIOR	39	-0.560024	-1.6453	0.00402708	0.030323
GOBP_REGULATION_OF_HEART_RATE	83	-0.495172	-1.6444	0.000816308	0.00902188
GOBP_POSITIVE_REGULATION_OF_PHOSPHATIDYLINOSITOL_3_KINASE_SIGNALING	67	-0.51612	-1.64314	0.00133306	0.0131231
GOBP_SPERM_MOTILITY	56	-0.533037	-1.64188	0.00142052	0.0137914
GOBP_REGULATION_OF_SKELETAL_MUSCLE_CELL_DIFFERENTIATION	15	-0.692314	-1.64183	0.0123122	0.0676211
GOBP_POSITIVE_REGULATION_OF_CYTOSOLIC_CALCIUM_ION_CONCENTRATION_INVOLVED_IN_PHOSPHOLIPASE_C_ACTIVATING_G_PROTEIN_COUPLED_SIGNALING_PATHWAY	23	-0.628771	-1.64127	0.00834203	0.0521456
GOBP_REGULATION_OF_PEPTIDE_TRANSPORT	136	-0.463301	-1.64012	0.000119238	0.00195202
GOBP_POSITIVE_REGULATION_OF_PROTEIN_SECRETION	103	-0.480994	-1.63997	0.000283693	0.00399343
GOMF_INSULIN_LIKE_GROWTH_FACTOR_BINDING	21	-0.637763	-1.63797	0.0166715	0.084332
GOCC_POSTSYNAPTIC_SPECIALIZATION_MEMBRANE	79	-0.498014	-1.63644	0.001337	0.0131357
GOBP_HORMONE_TRANSPORT	220	-0.435146	-1.63634	2.20061e-05	0.000521798
GOBP_REGULATION_OF_POSITIVE_CHEMOTAXIS	23	-0.626729	-1.63594	0.00862722	0.0531204
GOBP_NEURAL_CREST_CELL_MIGRATION	53	-0.532633	-1.6345	0.00244889	0.0210051
GOBP_POSITIVE_REGULATION_OF_SYNAPTIC_TRANSMISSION	117	-0.47114	-1.63369	0.000394073	0.00519671
GOBP_UTERUS_DEVELOPMENT	17	-0.669689	-1.63284	0.0105403	0.0609129
GOBP_BRANCHING_INVOLVED_IN_MAMMARY_GLAND_DUCT_MORPHOGENESIS	22	-0.635675	-1.6324	0.00870132	0.0533768
GOBP_REGULATION_OF_GLUCOSE_IMPORT	44	-0.55097	-1.63199	0.0050566	0.0353632
GOCC_9PLUS0_NON_MOTILE_CILIUM	83	-0.49141	-1.63191	0.000997605	0.0104931
GOBP_CELL_COMMUNICATION_INVOLVED_IN_CARDIAC_CONDUCTION	53	-0.531517	-1.63108	0.00255164	0.0216235
GOBP_REGULATION_OF_ASTROCYTE_DIFFERENTIATION	23	-0.624137	-1.62917	0.00948279	0.0567282
GOBP_NEPHRON_DEVELOPMENT	128	-0.464634	-1.62759	0.000356936	0.00482558
GOBP_ESTABLISHMENT_OF_TISSUE_POLARITY	68	-0.508396	-1.62753	0.00148231	0.0142305
GOCC_PHOTORECEPTOR_OUTER_SEGMENT	53	-0.529847	-1.62595	0.00279139	0.0230992
GOBP_CALCIUM_ION_REGULATED_EXOCYTOSIS	57	-0.525784	-1.62396	0.00277637	0.0230581
GOBP_POST_EMBRYONIC_DEVELOPMENT	67	-0.509497	-1.62206	0.00171148	0.0158494
GOBP_PROTEIN_LOCALIZATION_TO_SYNAPSE	51	-0.53245	-1.62124	0.00384919	0.0294786
GOMF_MINUS_END_DIRECTED_MICROTUBULE_MOTOR_ACTIVITY	16	-0.670689	-1.62039	0.0158459	0.0813531
GOMF_IONOTROPIC_GLUTAMATE_RECEPTOR_ACTIVITY	15	-0.682807	-1.61929	0.0148477	0.0779033
GOBP_POSITIVE_REGULATION_OF_GLUCOSE_TRANSMEMBRANE_TRANSPORT	31	-0.571625	-1.6189	0.00854075	0.0528519
GOMF_TRANSMEMBRANE_RECEPTOR_PROTEIN_PHOSPHATASE_ACTIVITY	17	-0.66287	-1.61621	0.0125756	0.0687616
GOBP_POSITIVE_REGULATION_OF_GLUCOSE_IMPORT	27	-0.590104	-1.61588	0.0113272	0.0640664
GOBP_CATECHOLAMINE_SECRETION	37	-0.55659	-1.61399	0.006591	0.0435342
GOBP_OVULATION_CYCLE_PROCESS	41	-0.552899	-1.61374	0.00481388	0.0342933
GOBP_HORMONE_MEDIATED_SIGNALING_PATHWAY	143	-0.452593	-1.61356	0.000192862	0.00291777
GOBP_ACROSOME_REACTION	26	-0.597832	-1.61201	0.0102597	0.0599539
GOBP_NEGATIVE_REGULATION_OF_AXON_EXTENSION_INVOLVED_IN_AXON_GUIDANCE	26	-0.597608	-1.61141	0.0102597	0.0599539
GOBP_GLUCOSE_IMPORT	58	-0.518631	-1.61037	0.00271495	0.0226951
GOBP_NEURON_CELL_CELL_ADHESION	15	-0.678136	-1.60821	0.0162618	0.0829401
GOCC_PLATELET_ALPHA_GRANULE	77	-0.489646	-1.60763	0.00167366	0.0155705
GOBP_CRANIOFACIAL_SUTURE_MORPHOGENESIS	15	-0.677701	-1.60718	0.0162618	0.0829401
GOBP_NEURON_PROJECTION_EXTENSION_INVOLVED_IN_NEURON_PROJECTION_GUIDANCE	35	-0.55843	-1.60697	0.0090793	0.0551467
GOBP_SUBPALLIUM_DEVELOPMENT	21	-0.625282	-1.60591	0.0221802	0.103296
GOMF_PROTEIN_MEMBRANE_ADAPTOR_ACTIVITY	20	-0.628106	-1.60445	0.00869384	0.0533768
GOCC_AXON	493	-0.392489	-1.6027	1.08376e-07	5.18944e-06
GOCC_9PLUS2_MOTILE_CILIUM	78	-0.488418	-1.60192	0.00171606	0.0158494
GOCC_INTRINSIC_COMPONENT_OF_POSTSYNAPTIC_SPECIALIZATION_MEMBRANE	52	-0.523272	-1.60181	0.00415703	0.0309293
GOBP_REGULATION_OF_OSTEOBLAST_PROLIFERATION	21	-0.623149	-1.60043	0.02305	0.105555
GOBP_POST_GOLGI_VESICLE_MEDIATED_TRANSPORT	98	-0.470036	-1.59814	0.000920125	0.00988683
GOBP_VASOCONSTRICTION	64	-0.505961	-1.59782	0.00301304	0.0245625
GOBP_RESPONSE_TO_BMP	137	-0.449417	-1.59693	0.000268549	0.00386147
GOBP_REGULATION_OF_SYNAPSE_ASSEMBLY	80	-0.484044	-1.59688	0.00146721	0.0141334
GOBP_VENTRICULAR_CARDIAC_MUSCLE_CELL_ACTION_POTENTIAL	29	-0.566207	-1.59103	0.0150695	0.0786482
GOBP_HOMOPHILIC_CELL_ADHESION_VIA_PLASMA_MEMBRANE_ADHESION_MOLECULES	135	-0.450201	-1.5899	0.00029504	0.00411056
GOMF_MOLECULAR_FUNCTION_INHIBITOR_ACTIVITY	48	-0.527131	-1.58788	0.00472424	0.0338273
GOBP_REGULATION_OF_BLOOD_CIRCULATION	198	-0.424631	-1.58767	0.000119528	0.00195202
GOBP_MUSCLE_CONTRACTION	263	-0.413763	-1.5862	2.11211e-05	0.000505677
GOBP_EPITHELIAL_STRUCTURE_MAINTENANCE	24	-0.599899	-1.58603	0.0129239	0.0700447
GOBP_POSITIVE_REGULATION_OF_POTASSIUM_ION_TRANSPORT	40	-0.541464	-1.58564	0.00937503	0.0563874
GOBP_FIBROBLAST_GROWTH_FACTOR_RECEPTOR_SIGNALING_PATHWAY	59	-0.508809	-1.58485	0.0040956	0.030745
GOCC_INTRINSIC_COMPONENT_OF_POSTSYNAPTIC_DENSITY_MEMBRANE	39	-0.538831	-1.58303	0.00823229	0.0516561
GOBP_REGULATION_OF_SYNAPTIC_TRANSMISSION_GABAERGIC	25	-0.591075	-1.58002	0.0231135	0.105649
GOBP_REGULATION_OF_RENAL_SYSTEM_PROCESS	28	-0.56725	-1.57971	0.0185961	0.0917161
GOCC_PERIKARYON	113	-0.458398	-1.57968	0.000727986	0.00831117
GOBP_EXPLORATION_BEHAVIOR	17	-0.647443	-1.5786	0.0176783	0.0884274
GOBP_NEGATIVE_REGULATION_OF_PEPTIDE_SECRETION	32	-0.55559	-1.57822	0.0171426	0.0860971
GOBP_CARDIAC_CONDUCTION	85	-0.474297	-1.57683	0.00237388	0.0204516
GOCC_DENSE_CORE_GRANULE	21	-0.613807	-1.57644	0.0288487	0.122627
GOBP_CYTOPLASMIC_MICROTUBULE_ORGANIZATION	49	-0.518942	-1.5757	0.00569509	0.0389033
GOBP_MAMMARY_GLAND_ALVEOLUS_DEVELOPMENT	18	-0.634515	-1.57496	0.0246939	0.111459
GOMF_HORMONE_BINDING	53	-0.51308	-1.5745	0.00485313	0.0344641
GOBP_METANEPHROS_DEVELOPMENT	76	-0.479707	-1.57341	0.00444557	0.0322435
GOBP_SYNAPTIC_TRANSMISSION_GLUTAMATERGIC	69	-0.489953	-1.57133	0.00472424	0.0338273
GOMF_CHANNEL_REGULATOR_ACTIVITY	106	-0.457732	-1.56973	0.00100666	0.0105635
GOMF_CAMP_BINDING	16	-0.649636	-1.56953	0.0249821	0.112011
GOBP_NEGATIVE_REGULATION_OF_SMOOTHENED_SIGNALING_PATHWAY	29	-0.558419	-1.56915	0.0180561	0.0898615
GOBP_DIGESTIVE_SYSTEM_DEVELOPMENT	110	-0.455405	-1.56813	0.00125555	0.0124846
GOBP_MEMBRANE_DEPOLARIZATION	67	-0.492404	-1.56764	0.00448176	0.0324582
GOBP_SENSORY_PERCEPTION	333	-0.39894	-1.56675	8.35986e-06	0.000231634
GOBP_RENAL_ABSORPTION	20	-0.613277	-1.56657	0.0128611	0.0697808
GOBP_SMOOTH_MUSCLE_CONTRACTION	88	-0.468323	-1.56649	0.00274403	0.0228608
GOCC_SYNAPTIC_MEMBRANE	263	-0.408514	-1.56608	3.50034e-05	0.000749441
GOBP_NEUROTRANSMITTER_SECRETION	120	-0.450288	-1.56582	0.000764379	0.00865022
GOBP_REGULATION_OF_HORMONE_LEVELS	373	-0.393263	-1.56414	6.37194e-06	0.000181656
GOBP_NEGATIVE_CHEMOTAXIS	45	-0.526889	-1.564	0.0049357	0.0348614
GOBP_DIGESTIVE_SYSTEM_PROCESS	70	-0.488164	-1.56378	0.00420383	0.031131
GOBP_BODY_FLUID_SECRETION	71	-0.486954	-1.55965	0.00304787	0.0247646
GOBP_REGULATION_OF_POTASSIUM_ION_TRANSMEMBRANE_TRANSPORTER_ACTIVITY	49	-0.51298	-1.55759	0.00692277	0.0452826
GOMF_SYNTAXIN_BINDING	63	-0.493822	-1.55644	0.00451565	0.0326557
GOBP_PHOSPHATIDYLINOSITOL_DEPHOSPHORYLATION	27	-0.568202	-1.55591	0.0193727	0.0943198
GOBP_EMBRYONIC_AXIS_SPECIFICATION	31	-0.549285	-1.55563	0.014933	0.078184
GOBP_NEGATIVE_REGULATION_OF_RESPONSE_TO_WOUNDING	71	-0.485695	-1.55562	0.00322204	0.0258812
GOBP_REGULATION_OF_EXCRETION	17	-0.637942	-1.55543	0.0214769	0.100784
GOCC_SARCOLEMMA	108	-0.452912	-1.55494	0.0012196	0.0122258
GOBP_PHOSPHATIDYLINOSITOL_3_KINASE_SIGNALING	119	-0.445611	-1.55313	0.00127792	0.0126379
GOBP_CALCIUM_ION_REGULATED_EXOCYTOSIS_OF_NEUROTRANSMITTER	15	-0.65478	-1.55282	0.0222007	0.103296
GOMF_CHANNEL_INHIBITOR_ACTIVITY	27	-0.566951	-1.55248	0.0207867	0.0982933
GOBP_CELLULAR_RESPONSE_TO_GROWTH_HORMONE_STIMULUS	19	-0.615725	-1.55135	0.0259997	0.115081
GOBP_VASCULAR_ASSOCIATED_SMOOTH_MUSCLE_CELL_MIGRATION	19	-0.615037	-1.54962	0.0262902	0.115564
GOBP_REGULATION_OF_VASOCONSTRICTION	49	-0.510033	-1.54865	0.00760817	0.0486055
GOBP_DORSAL_VENTRAL_PATTERN_FORMATION	66	-0.488191	-1.54864	0.0040956	0.030745
GOBP_DORSAL_VENTRAL_NEURAL_TUBE_PATTERNING	19	-0.614055	-1.54714	0.0268712	0.117217
GOBP_RETINA_MORPHOGENESIS_IN_CAMERA_TYPE_EYE	40	-0.528146	-1.54664	0.0145925	0.0768093
GOBP_REGULATION_OF_TRANSMEMBRANE_TRANSPORT	423	-0.384955	-1.54473	3.35536e-06	0.000102787
GOMF_WW_DOMAIN_BINDING	31	-0.54516	-1.54395	0.0168867	0.0851589
GOBP_REGULATION_OF_AXONOGENESIS	136	-0.436026	-1.54356	0.000819255	0.00902188
GOMF_POTASSIUM_CHANNEL_REGULATOR_ACTIVITY	42	-0.525635	-1.54253	0.00821611	0.0516202
GOBP_BASEMENT_MEMBRANE_ORGANIZATION	31	-0.544529	-1.54216	0.017445	0.0875265
GOBP_REGULATION_OF_GLUCAN_BIOSYNTHETIC_PROCESS	23	-0.590629	-1.5417	0.0224984	0.104092
GOBP_RENAL_SODIUM_EXCRETION	17	-0.632126	-1.54125	0.0229379	0.105237
GOBP_NEGATIVE_REGULATION_OF_EPITHELIAL_TO_MESENCHYMAL_TRANSITION	28	-0.553386	-1.5411	0.0272648	0.118164
GOBP_NEGATIVE_REGULATION_OF_LOCOMOTION	270	-0.399258	-1.54081	5.87053e-05	0.00111789
GOBP_NEGATIVE_REGULATION_OF_BLOOD_CIRCULATION	19	-0.611464	-1.54062	0.0277427	0.119291
GOBP_SYNAPTIC_VESICLE_EXOCYTOSIS	91	-0.459204	-1.54054	0.00518092	0.0360258
GOBP_PHOSPHOLIPID_DEPHOSPHORYLATION	30	-0.546373	-1.54043	0.0167307	0.0845447
GOMF_EXTRACELLULAR_MATRIX_STRUCTURAL_CONSTITUENT	140	-0.433405	-1.54032	0.000682588	0.00792123
GOBP_NEURON_PROJECTION_REGENERATION	49	-0.507188	-1.54001	0.00856773	0.0529524
GOBP_MAMMARY_GLAND_EPITHELIUM_DEVELOPMENT	66	-0.485439	-1.53991	0.00458566	0.0331134
GOBP_REGULATION_OF_SYSTEMIC_ARTERIAL_BLOOD_PRESSURE_BY_HORMONE	32	-0.54194	-1.53945	0.0239428	0.108635
GOMF_INWARD_RECTIFIER_POTASSIUM_CHANNEL_ACTIVITY	18	-0.619406	-1.53746	0.0304758	0.127372
GOBP_POSITIVE_REGULATION_OF_PEPTIDE_SECRETION	66	-0.484327	-1.53638	0.00472567	0.0338273
GOBP_ADENYLATE_CYCLASE_ACTIVATING_ADRENERGIC_RECEPTOR_SIGNALING_PATHWAY	17	-0.629788	-1.53555	0.0246911	0.111459
GOMF_CALCIUM_CHANNEL_REGULATOR_ACTIVITY	31	-0.542152	-1.53542	0.0185614	0.0917161
GOBP_NEGATIVE_REGULATION_OF_HORMONE_SECRETION	49	-0.50549	-1.53485	0.00911605	0.0552876
GOBP_REGIONALIZATION	280	-0.396853	-1.53425	0.000172433	0.00265763
GOBP_REGULATION_OF_DIGESTIVE_SYSTEM_PROCESS	25	-0.573858	-1.53399	0.031252	0.129525
GOBP_MESENCHYMAL_TO_EPITHELIAL_TRANSITION	18	-0.616929	-1.53131	0.0310563	0.129127
GOBP_RENAL_SYSTEM_PROCESS	90	-0.454729	-1.52724	0.00266788	0.0223775
GOBP_REGULATION_OF_MORPHOGENESIS_OF_AN_EPITHELIUM	57	-0.494293	-1.52669	0.00850091	0.0528041
GOBP_PHOSPHATIDYLINOSITOL_3_PHOSPHATE_BIOSYNTHETIC_PROCESS	20	-0.597349	-1.52588	0.0166071	0.0841791
GOBP_SENSORY_SYSTEM_DEVELOPMENT	294	-0.392693	-1.52425	4.10075e-05	0.000853371
GOBP_DIGESTION	80	-0.461407	-1.5222	0.00391785	0.0298192
GOBP_CYTOSKELETON_DEPENDENT_INTRACELLULAR_TRANSPORT	173	-0.418336	-1.52203	0.000674703	0.00786675
GOBP_NEGATIVE_REGULATION_OF_DEVELOPMENTAL_GROWTH	94	-0.450892	-1.52149	0.00400114	0.0302663
GOBP_ENDOCRINE_PROCESS	69	-0.474074	-1.5204	0.00935652	0.0563448
GOMF_NUCLEAR_RECEPTOR_ACTIVITY	45	-0.512107	-1.52012	0.00780952	0.0496988
GOBP_GOLGI_TO_PLASMA_MEMBRANE_TRANSPORT	57	-0.491943	-1.51943	0.00921525	0.055638
GOBP_REGULATION_OF_SECRETION	470	-0.374694	-1.51688	2.98228e-06	9.48942e-05
GOCC_DENDRITIC_TREE	468	-0.374445	-1.51634	7.36774e-06	0.000206464
GOBP_EATING_BEHAVIOR	20	-0.593357	-1.51568	0.0186288	0.0917854
GOBP_REGULATION_OF_CAMP_DEPENDENT_PROTEIN_KINASE_ACTIVITY	18	-0.610599	-1.5156	0.0339587	0.138531
GOBP_POSITIVE_REGULATION_OF_NERVOUS_SYSTEM_PROCESS	24	-0.573118	-1.51523	0.0231366	0.105657
GOBP_POSITIVE_REGULATION_OF_ANIMAL_ORGAN_MORPHOGENESIS	31	-0.534944	-1.51501	0.0216317	0.101414
GOMF_NUCLEOSIDE_TRIPHOSPHATASE_REGULATOR_ACTIVITY	433	-0.377399	-1.51501	9.07996e-06	0.000246057
GOCC_POSTSYNAPTIC_MEMBRANE	187	-0.409682	-1.51438	0.000326797	0.00447712
GOCC_DISTAL_AXON	210	-0.4034	-1.51258	0.000239855	0.00348957
GOBP_REGULATION_OF_SYSTEM_PROCESS	416	-0.377053	-1.51131	1.37901e-05	0.000351569
GOBP_REGULATION_OF_ESTABLISHMENT_OR_MAINTENANCE_OF_CELL_POLARITY	20	-0.591312	-1.51046	0.0203617	0.0970423
GOBP_NEUROTRANSMITTER_METABOLIC_PROCESS	21	-0.588114	-1.51045	0.0439967	0.170994
GOBP_CARDIAC_MUSCLE_CONTRACTION	110	-0.438464	-1.5098	0.0033703	0.026724
GOBP_PROTEIN_LOCALIZATION_TO_EXTRACELLULAR_REGION	267	-0.392303	-1.50965	0.000122049	0.00197537
GOBP_MESENCHYMAL_CELL_DIFFERENTIATION	208	-0.40223	-1.50708	0.000258632	0.00372974
GOBP_REGULATION_OF_ION_TRANSMEMBRANE_TRANSPORT	355	-0.380272	-1.50663	3.5184e-05	0.000749441
GOBP_REGULATION_OF_WNT_SIGNALING_PATHWAY_PLANAR_CELL_POLARITY_PATHWAY	16	-0.623527	-1.50645	0.0479157	0.18336
GOBP_VOCALIZATION_BEHAVIOR	15	-0.635164	-1.5063	0.0332526	0.135988
GOBP_BRANCHING_MORPHOGENESIS_OF_AN_EPITHELIAL_TUBE	130	-0.429888	-1.50607	0.00151683	0.0143826
GOBP_CRANIAL_NERVE_MORPHOGENESIS	24	-0.568153	-1.5021	0.0268271	0.117193
GOBP_ANTERIOR_POSTERIOR_AXIS_SPECIFICATION	39	-0.511208	-1.50188	0.0176582	0.0884165
GOBP_TRANSCYTOSIS	20	-0.587236	-1.50005	0.0223834	0.103879
GOBP_REGULATION_OF_MICROTUBULE_POLYMERIZATION	48	-0.497903	-1.49983	0.0132377	0.0711977
GOBP_UROGENITAL_SYSTEM_DEVELOPMENT	311	-0.383208	-1.49787	9.90013e-05	0.00167046
GOMF_BETA_CATENIN_BINDING	77	-0.456181	-1.49776	0.00702865	0.0457326
GOBP_REGULATION_OF_MEMBRANE_POTENTIAL	311	-0.383162	-1.49769	0.000100962	0.00169368
GOCC_SYNAPTIC_VESICLE_MEMBRANE	77	-0.455981	-1.4971	0.00702865	0.0457326
GOBP_DOPAMINE_TRANSPORT	34	-0.525398	-1.49709	0.0152458	0.0793169
GOBP_REGULATION_OF_TRANSPORTER_ACTIVITY	220	-0.39799	-1.49661	0.000672263	0.00785687
GOCC_NEURON_PROJECTION_MEMBRANE	38	-0.512703	-1.49624	0.0164204	0.0836627
GOBP_MORPHOGENESIS_OF_A_BRANCHING_STRUCTURE	173	-0.410884	-1.49492	0.00108985	0.0111517
GOBP_ENDOCARDIAL_CUSHION_DEVELOPMENT	44	-0.504558	-1.49451	0.0201449	0.0965485
GOBP_NUCLEAR_TRANSCRIBED_MRNA_POLY_A_TAIL_SHORTENING	22	-0.581594	-1.49352	0.0316054	0.130333
GOBP_MAMMARY_GLAND_DEVELOPMENT	118	-0.428444	-1.49334	0.00433956	0.0317466
GOBP_OVULATION_CYCLE	59	-0.479093	-1.49228	0.0103423	0.0602933
GOBP_POSITIVE_REGULATION_OF_LIPID_CATABOLIC_PROCESS	18	-0.601115	-1.49206	0.0432463	0.168743
GOBP_LYMPHOID_PROGENITOR_CELL_DIFFERENTIATION	20	-0.583356	-1.49014	0.0244051	0.110529
GOBP_PROTEIN_LOCALIZATION_TO_CELL_JUNCTION	76	-0.454316	-1.49013	0.0105474	0.0609129
GOBP_NEGATIVE_REGULATION_OF_OSTEOBLAST_DIFFERENTIATION	40	-0.508714	-1.48973	0.0262096	0.115313
GOMF_CHEMOREPELLENT_ACTIVITY	27	-0.543716	-1.48886	0.039505	0.156246
GOBP_SPECIFICATION_OF_ANIMAL_ORGAN_IDENTITY	31	-0.525192	-1.48739	0.0288914	0.122627
GOBP_CELL_PROLIFERATION_IN_FOREBRAIN	15	-0.627038	-1.48703	0.0491493	0.186896
GOBP_NEGATIVE_REGULATION_OF_AMINE_TRANSPORT	20	-0.581862	-1.48632	0.0252715	0.112795
GOBP_FC_EPSILON_RECEPTOR_SIGNALING_PATHWAY	24	-0.562043	-1.48595	0.0305259	0.127372
GOCC_A_BAND	21	-0.578361	-1.48541	0.0515722	0.192916
GOBP_VESICLE_MEDIATED_TRANSPORT_IN_SYNAPSE	164	-0.409232	-1.4847	0.000829731	0.0091141
GOBP_REGULATION_OF_CALCIUM_ION_DEPENDENT_EXOCYTOSIS	36	-0.511381	-1.48461	0.0224963	0.104092
GOBP_REGULATION_OF_PHOSPHATIDYLINOSITOL_3_KINASE_SIGNALING	91	-0.442465	-1.48438	0.00893505	0.0545392
GOBP_RELAXATION_OF_CARDIAC_MUSCLE	16	-0.613534	-1.48231	0.0477099	0.182832
GOMF_METAL_ION_TRANSMEMBRANE_TRANSPORTER_ACTIVITY	294	-0.38177	-1.48185	0.000134288	0.00215338
GOMF_SEMAPHORIN_RECEPTOR_BINDING	22	-0.577014	-1.48176	0.0345591	0.140169
GOBP_RESPONSE_TO_AUDITORY_STIMULUS	23	-0.567531	-1.48141	0.0388827	0.154528
GOBP_REGULATION_OF_MULTICELLULAR_ORGANISM_GROWTH	52	-0.483684	-1.48063	0.0151274	0.0788671
GOMF_DYNEIN_INTERMEDIATE_CHAIN_BINDING	29	-0.526842	-1.48042	0.0379277	0.15122
GOBP_RESPONSE_TO_NERVE_GROWTH_FACTOR	45	-0.498459	-1.47961	0.0132972	0.071338
GOBP_SENSORY_ORGAN_MORPHOGENESIS	210	-0.394542	-1.47936	0.000506384	0.00632275
GOBP_URETER_DEVELOPMENT	16	-0.612195	-1.47907	0.0477099	0.182832
GOBP_POSITIVE_REGULATION_OF_SMOOTHENED_SIGNALING_PATHWAY	30	-0.524108	-1.47766	0.0291802	0.123428
GOBP_EMBRYONIC_APPENDAGE_MORPHOGENESIS	98	-0.434291	-1.47661	0.0060609	0.0408924
GOMF_PROTEIN_KINASE_A_REGULATORY_SUBUNIT_BINDING	21	-0.574708	-1.47602	0.0550686	0.200294
GOCC_GABA_ERGIC_SYNAPSE	46	-0.495398	-1.47536	0.0201449	0.0965485
GOBP_BODY_MORPHOGENESIS	41	-0.505301	-1.47481	0.0197301	0.0952139
GOBP_DEVELOPMENTAL_GROWTH_INVOLVED_IN_MORPHOGENESIS	207	-0.39392	-1.47363	0.000918434	0.00988683
GOBP_STARTLE_RESPONSE	17	-0.604049	-1.47279	0.0527344	0.195553
GOBP_PHENOL_CONTAINING_COMPOUND_BIOSYNTHETIC_PROCESS	32	-0.51821	-1.47204	0.0390104	0.154662
GOBP_POSITIVE_REGULATION_OF_CELL_JUNCTION_ASSEMBLY	85	-0.442621	-1.47152	0.00905307	0.0550552
GOBP_SMOOTH_MUSCLE_CELL_DIFFERENTIATION	54	-0.477982	-1.47135	0.0156825	0.080906
GOMF_VOLTAGE_GATED_POTASSIUM_CHANNEL_ACTIVITY	60	-0.472068	-1.47017	0.0137453	0.0730514
GOBP_GOLGI_TO_ENDOSOME_TRANSPORT	15	-0.619768	-1.46979	0.0567108	0.20401
GOBP_MEMBRANE_REPOLARIZATION_DURING_ACTION_POTENTIAL	23	-0.562884	-1.46928	0.0411869	0.161989
GOBP_NEURAL_TUBE_PATTERNING	30	-0.521095	-1.46916	0.0314034	0.129934
GOBP_MESENCHYME_DEVELOPMENT	248	-0.38589	-1.46915	0.000452079	0.00583679
GOBP_NEUROTRANSMITTER_TRANSPORT	157	-0.407389	-1.46906	0.00204556	0.0184101
GOBP_G_PROTEIN_COUPLED_RECEPTOR_SIGNALING_PATHWAY_COUPLED_TO_CYCLIC_NUCLEOTIDE_SECOND_MESSENGER	23	-0.562568	-1.46846	0.0417629	0.163862
GOBP_AXON_DEVELOPMENT	393	-0.367035	-1.46804	9.92388e-05	0.00167046
GOBP_DIGESTIVE_TRACT_MORPHOGENESIS	39	-0.499654	-1.46793	0.0234978	0.107009
GOBP_INOSITOL_LIPID_MEDIATED_SIGNALING	153	-0.407998	-1.46748	0.00213241	0.0189839
GOBP_MICROTUBULE_ANCHORING	20	-0.573671	-1.4654	0.0310563	0.129127
GOMF_EPIDERMAL_GROWTH_FACTOR_RECEPTOR_BINDING	30	-0.519334	-1.4642	0.0480591	0.183458
GOBP_REGULATION_OF_RESPONSE_TO_WOUNDING	129	-0.417881	-1.46391	0.00312172	0.0251985
GOBP_MEMORY	96	-0.432328	-1.46386	0.00694126	0.0453435
GOBP_SYNAPSE_ASSEMBLY	142	-0.410739	-1.46382	0.00435132	0.0317466
GOCC_PRESYNAPSE	382	-0.366925	-1.46343	7.52611e-05	0.00134488
GOBP_APPENDAGE_MORPHOGENESIS	119	-0.419846	-1.46333	0.00536211	0.0370391
GOBP_REGULATION_OF_MICROTUBULE_BASED_MOVEMENT	29	-0.520719	-1.46321	0.045022	0.174292
GOBP_CELL_CELL_ADHESION_VIA_PLASMA_MEMBRANE_ADHESION_MOLECULES	215	-0.390214	-1.46296	0.00109851	0.0112171
GOBP_LEARNING	118	-0.419369	-1.46171	0.00639336	0.0423818
GOMF_FATTY_ACID_LIGASE_ACTIVITY	16	-0.604712	-1.46099	0.0553435	0.201145
GOBP_ACID_SECRETION	30	-0.517964	-1.46033	0.0499076	0.188906
GOCC_CALCIUM_CHANNEL_COMPLEX	44	-0.492816	-1.45973	0.0297297	0.124895
GOBP_CAMERA_TYPE_EYE_DEVELOPMENT	247	-0.383441	-1.45858	0.000500951	0.00631891
GOBP_SEGMENTATION	83	-0.439106	-1.45822	0.0126514	0.0690996
GOBP_RELAXATION_OF_MUSCLE	26	-0.540244	-1.45673	0.0465902	0.179658
GOBP_PEPTIDE_TRANSPORT	190	-0.392913	-1.45609	0.00101957	0.0106311
GOCC_APICOLATERAL_PLASMA_MEMBRANE	17	-0.597042	-1.45571	0.0546875	0.200129
GOBP_RESPONSE_TO_FIBROBLAST_GROWTH_FACTOR	84	-0.437698	-1.45476	0.00945542	0.0567282
GOMF_PASSIVE_TRANSMEMBRANE_TRANSPORTER_ACTIVITY	301	-0.373533	-1.45369	0.000223008	0.00328321
GOBP_NEURAL_RETINA_DEVELOPMENT	50	-0.476652	-1.45235	0.012798	0.0695918
GOBP_LACTATION	34	-0.509609	-1.4521	0.0206601	0.0979766
GOBP_CENTRAL_NERVOUS_SYSTEM_NEURON_DEVELOPMENT	62	-0.464488	-1.45129	0.0128558	0.0697808
GOBP_REGULATION_OF_TRANS_SYNAPTIC_SIGNALING	337	-0.368792	-1.45068	0.000281695	0.00399145
GOBP_MESENCHYMAL_CELL_DEVELOPMENT	80	-0.439699	-1.45059	0.00948962	0.0567282
GOBP_BEHAVIOR	442	-0.360409	-1.45038	4.07847e-05	0.000852331
GOCC_NEUROTRANSMITTER_RECEPTOR_COMPLEX	27	-0.529165	-1.44901	0.0576941	0.206045
GOBP_REGULATION_OF_CARTILAGE_DEVELOPMENT	57	-0.469046	-1.44871	0.0188087	0.0922649
GOBP_DEVELOPMENTAL_INDUCTION	30	-0.513704	-1.44832	0.051756	0.193087
GOBP_NITRIC_OXIDE_MEDIATED_SIGNAL_TRANSDUCTION	17	-0.593779	-1.44775	0.0566406	0.203906
GOBP_ATRIAL_CARDIAC_MUSCLE_CELL_TO_AV_NODE_CELL_SIGNALING	17	-0.593271	-1.44651	0.0566406	0.203906
HALLMARK_MYOGENESIS	171	-0.397607	-1.4463	0.00229919	0.0199993
GOBP_NEGATIVE_REGULATION_OF_SYNAPTIC_TRANSMISSION	56	-0.469405	-1.44588	0.0140806	0.0746724
GOBP_ENDOCRINE_HORMONE_SECRETION	38	-0.495331	-1.44554	0.0270865	0.117701
GOCC_CELL_BODY	431	-0.360204	-1.44549	4.39467e-05	0.000895642
GOMF_PEPTIDE_RECEPTOR_ACTIVITY	83	-0.434763	-1.44379	0.015203	0.0791777
GOBP_REGULATION_OF_WOUND_HEALING	101	-0.423707	-1.44351	0.0074571	0.0478263
GOBP_MORPHOGENESIS_OF_A_POLARIZED_EPITHELIUM	90	-0.429545	-1.44266	0.00836741	0.052238
GOBP_NEURON_FATE_SPECIFICATION	16	-0.59706	-1.4425	0.0629771	0.216902
GOBP_MORPHOGENESIS_OF_AN_EPITHELIUM	449	-0.357992	-1.44191	6.18298e-05	0.00116391
GOBP_POSITIVE_REGULATION_OF_POTASSIUM_ION_TRANSMEMBRANE_TRANSPORTER_ACTIVITY	21	-0.56121	-1.44136	0.0503876	0.19043
GOBP_CELL_JUNCTION_MAINTENANCE	35	-0.5006	-1.44056	0.0377966	0.150942
GOBP_ADRENAL_GLAND_DEVELOPMENT	23	-0.551825	-1.44042	0.0574713	0.205929
GOBP_NEGATIVE_REGULATION_OF_AMYLOID_PRECURSOR_PROTEIN_CATABOLIC_PROCESS	20	-0.563578	-1.43961	0.0598456	0.210506
GOBP_REGULATION_OF_PHOSPHATIDYLINOSITOL_3_KINASE_ACTIVITY	51	-0.472796	-1.4396	0.0236738	0.107712
GOBP_REGULATION_OF_VOLTAGE_GATED_CALCIUM_CHANNEL_ACTIVITY	29	-0.512154	-1.43914	0.0490018	0.186479
GOBP_POSITIVE_REGULATION_OF_HORMONE_SECRETION	91	-0.428958	-1.43907	0.015798	0.0812468
GOBP_PIGMENTATION	82	-0.434321	-1.43883	0.0120908	0.0668518
GOBP_NEURAL_CREST_CELL_DIFFERENTIATION	87	-0.429983	-1.43869	0.0116013	0.0653915
GOBP_STRIATED_MUSCLE_CONTRACTION	138	-0.404996	-1.43865	0.00486957	0.0345068
GOBP_CELL_JUNCTION_ASSEMBLY	349	-0.36395	-1.43861	0.000238163	0.00348551
GOBP_CELL_PROJECTION_ASSEMBLY	457	-0.355129	-1.43748	4.28771e-05	0.000881124
GOMF_PROTEIN_KINASE_A_BINDING	43	-0.486726	-1.43655	0.0264259	0.115914
GOBP_CENTRAL_NERVOUS_SYSTEM_NEURON_DIFFERENTIATION	119	-0.412162	-1.43655	0.00809966	0.0511928
GOBP_AXONAL_TRANSPORT_OF_MITOCHONDRION	17	-0.589085	-1.43631	0.0625	0.21571
GOBP_NEGATIVE_REGULATION_OF_I_KAPPAB_KINASE_NF_KAPPAB_SIGNALING	43	-0.486563	-1.43607	0.0264259	0.115914
GOBP_CELLULAR_RESPONSE_TO_GLUCOSE_STARVATION	44	-0.484549	-1.43525	0.0353924	0.143078
GOBP_REGULATION_OF_SMALL_GTPASE_MEDIATED_SIGNAL_TRANSDUCTION	268	-0.373097	-1.435	0.000403428	0.00529177
GOBP_MEMBRANE_REPOLARIZATION_DURING_CARDIAC_MUSCLE_CELL_ACTION_POTENTIAL	20	-0.561345	-1.43391	0.0656371	0.222628
GOBP_REGULATION_OF_GLUCOSE_TRANSMEMBRANE_TRANSPORT	58	-0.461274	-1.43228	0.0214741	0.100784
GOBP_REGULATION_OF_GLYCOPROTEIN_METABOLIC_PROCESS	40	-0.488843	-1.43154	0.0355935	0.143421
GOBP_REGULATION_OF_ADENYLATE_CYCLASE_ACTIVITY	25	-0.5354	-1.43119	0.0599251	0.210506
GOBP_REGULATION_OF_DEVELOPMENTAL_GROWTH	263	-0.373306	-1.4311	0.00101777	0.0106311
GOCC_I_BAND	109	-0.415951	-1.43103	0.0060931	0.0409975
GOCC_INTRACILIARY_TRANSPORT_PARTICLE_B	17	-0.586861	-1.43089	0.0644531	0.22014
GOCC_PLATELET_ALPHA_GRANULE_MEMBRANE	16	-0.591595	-1.4293	0.0706107	0.232548
GOBP_POSITIVE_REGULATION_OF_MULTICELLULAR_ORGANISM_GROWTH	22	-0.556482	-1.42903	0.0550098	0.200294
GOBP_NEURONAL_ACTION_POTENTIAL	27	-0.521863	-1.42901	0.067976	0.226678
GOBP_POSITIVE_REGULATION_OF_MICROTUBULE_POLYMERIZATION_OR_DEPOLYMERIZATION	35	-0.496443	-1.42859	0.0428361	0.167407
GOBP_RETINA_DEVELOPMENT_IN_CAMERA_TYPE_EYE	115	-0.413136	-1.42817	0.00862539	0.0531204
GOMF_EXTRACELLULAR_MATRIX_BINDING	49	-0.470298	-1.428	0.0274142	0.118395
GOBP_NEGATIVE_REGULATION_OF_NERVOUS_SYSTEM_DEVELOPMENT	116	-0.412662	-1.42796	0.0117495	0.0660005
GOBP_CELL_MORPHOGENESIS_INVOLVED_IN_NEURON_DIFFERENTIATION	460	-0.35268	-1.42748	6.52286e-05	0.0012183
GOBP_BONE_MINERALIZATION	101	-0.418849	-1.42695	0.0100099	0.0590538
GOBP_NEURON_MIGRATION	123	-0.409437	-1.42676	0.00568995	0.0389033
GOBP_NEGATIVE_REGULATION_OF_SECRETION	126	-0.408481	-1.42669	0.00747109	0.0478538
GOCC_CILIARY_BASAL_BODY	116	-0.412159	-1.42622	0.0118853	0.0663726
GOBP_EPITHELIAL_TUBE_MORPHOGENESIS	291	-0.368502	-1.42549	0.00113196	0.0115307
GOMF_DYNEIN_LIGHT_INTERMEDIATE_CHAIN_BINDING	26	-0.528457	-1.42495	0.0494297	0.18724
GOMF_SIALIC_ACID_BINDING	19	-0.565554	-1.42494	0.0640777	0.219771
GOBP_SALIVARY_GLAND_DEVELOPMENT	33	-0.504625	-1.42491	0.0484496	0.184663
GOBP_MULTI_MULTICELLULAR_ORGANISM_PROCESS	161	-0.394075	-1.42446	0.00350968	0.0276073
GOBP_REGULATION_OF_ANIMAL_ORGAN_MORPHOGENESIS	116	-0.41153	-1.42404	0.0120212	0.0666879
GOMF_DNA_BINDING_TRANSCRIPTION_REPRESSOR_ACTIVITY	278	-0.368242	-1.42257	0.000768207	0.00865022
GOBP_CGMP_MEDIATED_SIGNALING	19	-0.564586	-1.42251	0.0660194	0.223478
GOBP_REGULATION_OF_HORMONE_METABOLIC_PROCESS	32	-0.500489	-1.4217	0.0473485	0.182297
GOCC_EXTERNAL_ENCAPSULATING_STRUCTURE	445	-0.352875	-1.42163	0.000167252	0.00259398
GOBP_NEGATIVE_REGULATION_OF_ORGANIC_ACID_TRANSPORT	18	-0.572674	-1.42147	0.0714286	0.234388
GOMF_INOSITOL_PHOSPHATE_PHOSPHATASE_ACTIVITY	17	-0.58288	-1.42118	0.0664062	0.22409
GOBP_SYNAPTIC_VESICLE_PRIMING	18	-0.572551	-1.42116	0.0714286	0.234388
GOBP_GOLGI_TO_PLASMA_MEMBRANE_PROTEIN_TRANSPORT	39	-0.483589	-1.42074	0.0354908	0.143124
GOMF_TRANSCRIPTION_COACTIVATOR_BINDING	38	-0.486774	-1.42057	0.0352596	0.142658
GOBP_BRANCHING_INVOLVED_IN_SALIVARY_GLAND_MORPHOGENESIS	20	-0.556097	-1.42051	0.0656371	0.222628
GOBP_VENTRICULAR_SYSTEM_DEVELOPMENT	28	-0.509929	-1.42008	0.0504673	0.19044
GOBP_NEUTRAL_LIPID_CATABOLIC_PROCESS	26	-0.526462	-1.41957	0.0532319	0.196954
GOBP_REGULATION_OF_FATTY_ACID_BETA_OXIDATION	16	-0.587535	-1.41949	0.0744275	0.241339
GOBP_POSITIVE_REGULATION_OF_TRANSPORTER_ACTIVITY	93	-0.420559	-1.41787	0.0170558	0.0857487
GOBP_PIGMENT_CELL_DIFFERENTIATION	31	-0.500582	-1.41769	0.0522388	0.194741
GOBP_POSITIVE_REGULATION_OF_SECRETION	240	-0.373147	-1.41626	0.00118636	0.0119655
GOBP_EYE_MORPHOGENESIS	122	-0.406843	-1.41603	0.00722752	0.0465963
GOBP_REGULATION_OF_BMP_SIGNALING_PATHWAY	81	-0.428234	-1.41595	0.0182944	0.0907728
GOBP_POSITIVE_REGULATION_OF_VASOCONSTRICTION	22	-0.551245	-1.41559	0.0667976	0.224779
GOBP_POSITIVE_REGULATION_OF_MUSCLE_HYPERTROPHY	22	-0.550919	-1.41475	0.0667976	0.224779
GOBP_CELLULAR_RESPONSE_TO_HORMONE_STIMULUS	457	-0.349503	-1.41471	9.56999e-05	0.00163886
HALLMARK_KRAS_SIGNALING_DN	127	-0.403589	-1.41305	0.0066935	0.0440819
GOCC_STEREOCILIUM_BUNDLE	43	-0.47873	-1.41295	0.0323176	0.132825
GOBP_REGULATION_OF_EXTENT_OF_CELL_GROWTH	95	-0.418539	-1.41237	0.0108331	0.0620361
GOBP_BRANCHED_CHAIN_AMINO_ACID_CATABOLIC_PROCESS	21	-0.549691	-1.41177	0.0697674	0.231245
GOBP_MUSCLE_SYSTEM_PROCESS	333	-0.359118	-1.41036	0.000615439	0.00730024
GOCC_BRUSH_BORDER_MEMBRANE	37	-0.486127	-1.40966	0.0527307	0.195553
GOBP_SENSORY_PERCEPTION_OF_CHEMICAL_STIMULUS	45	-0.474743	-1.40921	0.024746	0.111459
GOCC_ACROSOMAL_MEMBRANE	16	-0.583247	-1.40913	0.0801527	0.252164
GOBP_REGULATION_OF_POSTSYNAPTIC_MEMBRANE_POTENTIAL	90	-0.419543	-1.40907	0.0134547	0.0719327
GOCC_APICAL_JUNCTION_COMPLEX	121	-0.4045	-1.40833	0.010413	0.0605382
GOCC_NEURON_SPINE	139	-0.396616	-1.40792	0.00548546	0.0377698
GOMF_STEROID_BINDING	77	-0.428815	-1.40791	0.0195082	0.0946061
GOBP_MAINTENANCE_OF_SYNAPSE_STRUCTURE	20	-0.551042	-1.40759	0.0733591	0.238974
GOBP_POSITIVE_REGULATION_OF_VASCULATURE_DEVELOPMENT	135	-0.398521	-1.40739	0.00602663	0.0407727
GOBP_REGULATION_OF_CELLULAR_RESPONSE_TO_GROWTH_FACTOR_STIMULUS	242	-0.369728	-1.40737	0.00237606	0.0204516
GOBP_RESPONSE_TO_AXON_INJURY	70	-0.439261	-1.40713	0.025683	0.114116
GOBP_MALE_SEX_DIFFERENTIATION	119	-0.403606	-1.40672	0.0130531	0.0704352
GOBP_REGULATION_OF_MYOTUBE_DIFFERENTIATION	31	-0.49647	-1.40605	0.0559701	0.202231
GOBP_REGULATION_OF_HEART_CONTRACTION	162	-0.387794	-1.40571	0.00331282	0.0264811
GOBP_AMINE_TRANSPORT	69	-0.438095	-1.40501	0.0271633	0.117931
GOBP_ENDOSOME_TO_LYSOSOME_TRANSPORT	48	-0.466312	-1.40467	0.0310774	0.129127
GOBP_LONG_TERM_SYNAPTIC_POTENTIATION	68	-0.438674	-1.40433	0.0180368	0.0898563
GOBP_EMBRYONIC_CAMERA_TYPE_EYE_DEVELOPMENT	34	-0.492347	-1.40291	0.0514286	0.192594
GOBP_NEGATIVE_REGULATION_OF_FATTY_ACID_METABOLIC_PROCESS	23	-0.537269	-1.40242	0.0804598	0.252756
GOBP_SODIUM_ION_HOMEOSTASIS	42	-0.477824	-1.40223	0.0343245	0.139332
GOMF_POSTSYNAPTIC_NEUROTRANSMITTER_RECEPTOR_ACTIVITY	30	-0.496558	-1.39998	0.0591497	0.209393
GOBP_APPENDAGE_DEVELOPMENT	150	-0.390349	-1.39995	0.00506213	0.0353632
GOBP_REGULATION_OF_CILIUM_MOVEMENT	17	-0.573865	-1.3992	0.078125	0.248904
GOCC_SARCOPLASMIC_RETICULUM_MEMBRANE	34	-0.490918	-1.39884	0.0533333	0.197034
GOMF_PHOSPHATIDYLINOSITOL_PHOSPHATE_PHOSPHATASE_ACTIVITY	30	-0.496062	-1.39858	0.0609982	0.213213
GOBP_NEURON_PROJECTION_EXTENSION	153	-0.388736	-1.3982	0.00611799	0.0411089
GOBP_DETECTION_OF_STIMULUS_INVOLVED_IN_SENSORY_PERCEPTION	59	-0.448579	-1.39724	0.024746	0.111459
GOCC_MYOSIN_COMPLEX	39	-0.475549	-1.39712	0.0539033	0.198101
GOCC_COSTAMERE	15	-0.589033	-1.3969	0.0775047	0.247781
GOBP_ASSOCIATIVE_LEARNING	64	-0.442296	-1.39677	0.0227663	0.104739
GOBP_CARBOHYDRATE_HOMEOSTASIS	179	-0.381614	-1.39623	0.00261571	0.0219773
GOBP_AXON_EXTENSION	110	-0.405441	-1.39609	0.0149884	0.0783909
GOBP_POSITIVE_REGULATION_OF_SMOOTH_MUSCLE_CELL_MIGRATION	30	-0.494984	-1.39555	0.0609982	0.213213
GOBP_ANDROGEN_RECEPTOR_SIGNALING_PATHWAY	40	-0.475853	-1.3935	0.0418578	0.163974
GOMF_NEUROTRANSMITTER_RECEPTOR_ACTIVITY	47	-0.467895	-1.39332	0.0414453	0.162875
GOBP_ORGAN_OR_TISSUE_SPECIFIC_IMMUNE_RESPONSE	17	-0.571376	-1.39313	0.0839844	0.259856
GOBP_REGULATION_OF_SYNAPTIC_TRANSMISSION_GLUTAMATERGIC	51	-0.457441	-1.39285	0.0329412	0.134939
GOMF_G_PROTEIN_ALPHA_SUBUNIT_BINDING	21	-0.542202	-1.39254	0.0775194	0.247781
GOBP_CELL_PROLIFERATION_INVOLVED_IN_KIDNEY_DEVELOPMENT	19	-0.552562	-1.39221	0.0757282	0.244526
GOBP_CATECHOL_CONTAINING_COMPOUND_METABOLIC_PROCESS	42	-0.474262	-1.39177	0.0354592	0.143124
GOBP_REGULATION_OF_NEUROTRANSMITTER_TRANSPORT	77	-0.423668	-1.39101	0.0227371	0.104739
GOCC_PLATELET_ALPHA_GRANULE_LUMEN	55	-0.450276	-1.39082	0.0358911	0.144384
GOMF_EXTRACELLULAR_LIGAND_GATED_ION_CHANNEL_ACTIVITY	36	-0.47884	-1.39014	0.0516605	0.192916
GOCC_RECEPTOR_COMPLEX	308	-0.355413	-1.38999	0.000809876	0.00898876
GOBP_DETECTION_OF_STIMULUS	144	-0.389175	-1.38874	0.00992921	0.0586477
GOMF_TRANSMEMBRANE_RECEPTOR_PROTEIN_SERINE_THREONINE_KINASE_ACTIVITY	16	-0.574683	-1.38844	0.0820611	0.256399
GOBP_SENSORY_ORGAN_DEVELOPMENT	428	-0.345844	-1.38835	0.000322839	0.00443521
GOBP_NEGATIVE_REGULATION_OF_CELLULAR_RESPONSE_TO_GROWTH_FACTOR_STIMULUS	80	-0.420765	-1.38812	0.0166382	0.0842499
GOMF_GTPASE_ACTIVATOR_ACTIVITY	245	-0.365365	-1.38797	0.00345972	0.0273014
GOBP_STEROID_HORMONE_MEDIATED_SIGNALING_PATHWAY	111	-0.403334	-1.38679	0.0101882	0.0598193
GOBP_XENOBIOTIC_TRANSPORT	31	-0.489579	-1.38653	0.0597015	0.210436
GOBP_MECHANORECEPTOR_DIFFERENTIATION	46	-0.465474	-1.38624	0.0450189	0.174292
GOBP_POSITIVE_REGULATION_OF_NEUROTRANSMITTER_TRANSPORT	20	-0.54263	-1.38611	0.0772201	0.247781
GOBP_RETINA_HOMEOSTASIS	50	-0.454557	-1.38503	0.0232197	0.105939
GOBP_ADRENERGIC_RECEPTOR_SIGNALING_PATHWAY	22	-0.538933	-1.38397	0.086444	0.264282
GOBP_CORONARY_VASCULATURE_DEVELOPMENT	40	-0.472449	-1.38353	0.0511364	0.191791
GOBP_CELLULAR_COMPONENT_MAINTENANCE	53	-0.449914	-1.38066	0.0483271	0.184338
GOBP_NEURON_PROJECTION_GUIDANCE	185	-0.373164	-1.37859	0.00281608	0.0232194
GOBP_REGULATION_OF_SODIUM_ION_TRANSPORT	76	-0.420307	-1.37858	0.0284955	0.121679
GOMF_G_PROTEIN_COUPLED_RECEPTOR_ACTIVITY	222	-0.365341	-1.37722	0.00268112	0.0224504
GOBP_DETECTION_OF_ABIOTIC_STIMULUS	77	-0.419402	-1.377	0.0270423	0.117691
GOBP_NEUROMUSCULAR_PROCESS_CONTROLLING_BALANCE	33	-0.487262	-1.37588	0.0620155	0.215163
GOBP_POSITIVE_REGULATION_OF_CELLULAR_RESPONSE_TO_TRANSFORMING_GROWTH_FACTOR_BETA_STIMULUS	31	-0.485664	-1.37545	0.0671642	0.224779
GOBP_REGULATION_OF_SYSTEMIC_ARTERIAL_BLOOD_PRESSURE_BY_RENIN_ANGIOTENSIN	21	-0.53549	-1.3753	0.0872093	0.266326
GOBP_PIGMENT_GRANULE_LOCALIZATION	23	-0.526877	-1.37529	0.0881226	0.26845
GOBP_POSITIVE_REGULATION_OF_STRIATED_MUSCLE_CELL_DIFFERENTIATION	32	-0.484087	-1.37511	0.0681818	0.227211
GOBP_LUNG_CELL_DIFFERENTIATION	22	-0.535191	-1.37436	0.0884086	0.268823
GOBP_THYMIC_T_CELL_SELECTION	20	-0.538019	-1.37433	0.0791506	0.250969
GOCC_POSTSYNAPSE	475	-0.338653	-1.37401	0.000516763	0.00640371
GOBP_DETECTION_OF_LIGHT_STIMULUS	31	-0.484969	-1.37348	0.0671642	0.224779
GOBP_INNER_EAR_RECEPTOR_CELL_DEVELOPMENT	31	-0.484762	-1.37289	0.0671642	0.224779
GOMF_G_PROTEIN_COUPLED_AMINE_RECEPTOR_ACTIVITY	16	-0.568126	-1.3726	0.0858779	0.263011
GOMF_NEUROPEPTIDE_RECEPTOR_ACTIVITY	16	-0.568123	-1.37259	0.0858779	0.263011
GOBP_POSITIVE_REGULATION_OF_TRANSMEMBRANE_TRANSPORT	161	-0.379644	-1.37229	0.00759146	0.0485617
GOCC_BASEMENT_MEMBRANE	83	-0.413022	-1.37159	0.028393	0.121452
GOMF_ATPASE_COUPLED_TRANSMEMBRANE_TRANSPORTER_ACTIVITY	91	-0.408811	-1.37148	0.0290382	0.123144
GOBP_CAMP_METABOLIC_PROCESS	18	-0.552528	-1.37146	0.0945946	0.281557
GOBP_ADENYLATE_CYCLASE_INHIBITING_G_PROTEIN_COUPLED_RECEPTOR_SIGNALING_PATHWAY	48	-0.45524	-1.37132	0.0445159	0.172604
GOBP_PHENOL_CONTAINING_COMPOUND_METABOLIC_PROCESS	81	-0.414681	-1.37113	0.031867	0.131294
GOBP_ESTABLISHMENT_OF_PIGMENT_GRANULE_LOCALIZATION	21	-0.53385	-1.37109	0.0910853	0.274424
GOBP_SMALL_GTPASE_MEDIATED_SIGNAL_TRANSDUCTION	456	-0.338352	-1.36943	0.000584707	0.00701649
GOBP_EXPORT_ACROSS_PLASMA_MEMBRANE	49	-0.450647	-1.36833	0.041809	0.163913
GOBP_T_CELL_SELECTION	44	-0.461496	-1.36696	0.0563443	0.203285
GOBP_REGULATION_OF_CILIUM_ASSEMBLY	75	-0.419326	-1.36692	0.0277101	0.119291
GOCC_PLASMA_MEMBRANE_PROTEIN_COMPLEX	449	-0.338988	-1.36537	0.000494097	0.00629562
GOBP_CELLULAR_PIGMENTATION	47	-0.458362	-1.36493	0.0475285	0.182678
GOBP_CELLULAR_GLUCOSE_HOMEOSTASIS	111	-0.396844	-1.36448	0.014348	0.0757646
GOBP_CYCLIC_NUCLEOTIDE_METABOLIC_PROCESS	27	-0.498	-1.36367	0.0793951	0.251011
GOBP_GLUCAN_BIOSYNTHETIC_PROCESS	36	-0.469698	-1.3636	0.0608856	0.213213
GOMF_DNA_BINDING_TRANSCRIPTION_ACTIVATOR_ACTIVITY	373	-0.342808	-1.36346	0.00106513	0.0109671
GOBP_NEGATIVE_REGULATION_OF_ION_TRANSPORT	111	-0.396525	-1.36338	0.0149051	0.0781213
GOBP_NEGATIVE_REGULATION_OF_NEURAL_PRECURSOR_CELL_PROLIFERATION	17	-0.558695	-1.36221	0.0878906	0.267909
GOBP_NEGATIVE_REGULATION_OF_SIGNAL_TRANSDUCTION_IN_ABSENCE_OF_LIGAND	26	-0.505072	-1.36189	0.0855513	0.263011
GOBP_REGULATION_OF_ENDOCRINE_PROCESS	27	-0.496821	-1.36044	0.0793951	0.251011
GOBP_EMBRYONIC_HEART_TUBE_MORPHOGENESIS	58	-0.437734	-1.35919	0.0494297	0.18724
GOBP_POSITIVE_REGULATION_OF_HISTONE_ACETYLATION	27	-0.496083	-1.35842	0.0793951	0.251011
GOBP_MULTICELLULAR_ORGANISM_GROWTH	117	-0.391607	-1.3579	0.019449	0.0945711
GOBP_INSULIN_RECEPTOR_SIGNALING_PATHWAY	95	-0.401923	-1.3563	0.0193688	0.0943198
GOBP_AMYLOID_BETA_METABOLIC_PROCESS	47	-0.455437	-1.35623	0.0475285	0.182678
GOCC_CONTRACTILE_FIBER	182	-0.367385	-1.35569	0.0102333	0.0599416
GOBP_EMBRYONIC_MORPHOGENESIS	499	-0.331327	-1.35447	0.000497829	0.00629562
GOCC_STEREOCILIUM_TIP	15	-0.570326	-1.35254	0.0982987	0.288668
GOBP_AMIDE_TRANSPORT	221	-0.359641	-1.35177	0.00442958	0.0321748
GOBP_PHOTOPERIODISM	27	-0.493589	-1.35159	0.0812854	0.255025
GOMF_INTRACELLULAR_LIGAND_GATED_ION_CHANNEL_ACTIVITY	22	-0.526088	-1.35098	0.0962672	0.285091
GOBP_EAR_DEVELOPMENT	168	-0.371976	-1.35026	0.0106242	0.0612848
GOBP_STEM_CELL_DIFFERENTIATION	190	-0.36399	-1.3489	0.00638872	0.0423818
GOBP_MONOAMINE_TRANSPORT	54	-0.438062	-1.34847	0.0538033	0.198028
GOBP_REGULATION_OF_METAL_ION_TRANSPORT	307	-0.344842	-1.3476	0.00309757	0.0250446
GOBP_POSITIVE_REGULATION_OF_AMINE_TRANSPORT	29	-0.479372	-1.34703	0.0798548	0.25172
GOBP_AXIS_SPECIFICATION	74	-0.415037	-1.34696	0.0341193	0.138727
GOMF_TRANSMEMBRANE_RECEPTOR_PROTEIN_KINASE_ACTIVITY	74	-0.415028	-1.34693	0.0341193	0.138727
GOBP_EXOCRINE_SYSTEM_DEVELOPMENT	42	-0.45884	-1.34652	0.0584906	0.207835
GOBP_FERTILIZATION	107	-0.392024	-1.3465	0.0297961	0.125068
GOBP_CIRCULATORY_SYSTEM_PROCESS	475	-0.331755	-1.34602	0.000991775	0.0104742
GOMF_TRANSMITTER_GATED_CHANNEL_ACTIVITY	29	-0.477593	-1.34203	0.0816697	0.255743
GOMF_GROWTH_FACTOR_RECEPTOR_BINDING	104	-0.393154	-1.34162	0.021704	0.101656
GOBP_CEREBRAL_CORTEX_NEURON_DIFFERENTIATION	21	-0.522341	-1.34153	0.100775	0.292023
GOBP_DSRNA_PROCESSING	43	-0.454487	-1.3414	0.0542056	0.199063
GOBP_NEGATIVE_REGULATION_OF_CELL_DEVELOPMENT	139	-0.377623	-1.3405	0.0122278	0.0673076
GOBP_NEURON_MATURATION	39	-0.456221	-1.34033	0.070632	0.232548
GOMF_LAMININ_BINDING	24	-0.506461	-1.339	0.0986717	0.288668
GOMF_P_TYPE_TRANSMEMBRANE_TRANSPORTER_ACTIVITY	15	-0.564608	-1.33898	0.10775	0.305417
GOBP_PHOTOTRANSDUCTION	18	-0.539181	-1.33833	0.108108	0.306255
GOBP_COCHLEA_MORPHOGENESIS	21	-0.520996	-1.33807	0.100775	0.292023
GOBP_FEAR_RESPONSE	26	-0.495975	-1.33736	0.10076	0.292023
GOBP_RESPONSE_TO_IRON_ION	28	-0.480169	-1.3372	0.082243	0.256399
GOBP_REGULATION_OF_CHROMATIN_ASSEMBLY	24	-0.505742	-1.3371	0.0986717	0.288668
GOCC_CYTOPLASMIC_DYNEIN_COMPLEX	17	-0.548381	-1.33706	0.0996094	0.290394
GOBP_REGULATION_OF_FATTY_ACID_OXIDATION	28	-0.480105	-1.33702	0.082243	0.256399
GOBP_LONG_TERM_SYNAPTIC_DEPRESSION	25	-0.499994	-1.33655	0.0973783	0.287071
GOCC_SITE_OF_POLARIZED_GROWTH	143	-0.37473	-1.33597	0.0136369	0.0727105
GOBP_INNER_EAR_MORPHOGENESIS	79	-0.406569	-1.33596	0.0471014	0.181488
GOBP_REGULATION_OF_CARDIAC_MUSCLE_CELL_ACTION_POTENTIAL	24	-0.505186	-1.33563	0.0986717	0.288668
GOBP_ZINC_ION_TRANSPORT	23	-0.511561	-1.33531	0.101533	0.293872
GOBP_NEUROTRANSMITTER_REUPTAKE	24	-0.50496	-1.33503	0.0986717	0.288668
GOBP_RESPONSE_TO_ESTROGEN	56	-0.433264	-1.33456	0.0570342	0.205024
GOBP_RAB_PROTEIN_SIGNAL_TRANSDUCTION	20	-0.522034	-1.33349	0.0965251	0.285091
GOBP_NEGATIVE_REGULATION_OF_VASCULAR_PERMEABILITY	16	-0.551907	-1.33341	0.104962	0.300797
GOBP_REGULATION_OF_PLATELET_AGGREGATION	23	-0.510824	-1.33339	0.101533	0.293872
GOBP_PROTEIN_CONTAINING_COMPLEX_LOCALIZATION	127	-0.380707	-1.33294	0.0185294	0.091662
GOBP_ATRIOVENTRICULAR_VALVE_DEVELOPMENT	25	-0.498374	-1.33222	0.0992509	0.28982
GOBP_SECOND_MESSENGER_MEDIATED_SIGNALING	234	-0.352348	-1.33156	0.00583205	0.039674
GOBP_RESPONSE_TO_LEPTIN	18	-0.535684	-1.32965	0.1139	0.317554
GOBP_POSITIVE_REGULATION_OF_PROTEIN_ACETYLATION	41	-0.455295	-1.32886	0.0702087	0.231935
GOBP_SECRETION_BY_TISSUE	34	-0.46631	-1.32872	0.0895238	0.270964
GOBP_ADENYLATE_CYCLASE_MODULATING_G_PROTEIN_COUPLED_RECEPTOR_SIGNALING_PATHWAY	136	-0.375145	-1.32804	0.0155279	0.0803608
GOBP_POSITIVE_REGULATION_OF_DEVELOPMENTAL_GROWTH	131	-0.379126	-1.32784	0.0119948	0.0666879
GOMF_PHOSPHATIDYLINOSITOL_3_PHOSPHATE_BINDING	39	-0.451851	-1.32749	0.0799257	0.25172
GOMF_SODIUM_ION_TRANSMEMBRANE_TRANSPORTER_ACTIVITY	96	-0.391889	-1.32694	0.0479574	0.18336
GOBP_ANTERIOR_POSTERIOR_PATTERN_SPECIFICATION	168	-0.365491	-1.32672	0.0159815	0.0819342
GOCC_PLATELET_DENSE_GRANULE	17	-0.544045	-1.32649	0.105469	0.301549
GOBP_NEGATIVE_REGULATION_OF_GLIAL_CELL_DIFFERENTIATION	17	-0.544027	-1.32645	0.105469	0.301549
GOBP_CELL_SUBSTRATE_JUNCTION_ORGANIZATION	89	-0.39486	-1.32607	0.05386	0.198089
GOBP_ANIMAL_ORGAN_MATURATION	26	-0.491611	-1.32559	0.104563	0.300526
GOCC_COLLAGEN_CONTAINING_EXTRACELLULAR_MATRIX	340	-0.33612	-1.32512	0.00314089	0.0253119
GOBP_NEURON_FATE_COMMITMENT	35	-0.460422	-1.32494	0.0856611	0.263011
GOBP_NUCLEAR_MIGRATION	20	-0.518482	-1.32442	0.0965251	0.285091
GOMF_SIGNALING_ADAPTOR_ACTIVITY	79	-0.402847	-1.32373	0.0543478	0.199437
GOBP_REGULATION_OF_LYASE_ACTIVITY	34	-0.464362	-1.32317	0.0914286	0.275122
GOBP_REGULATION_OF_ANION_TRANSPORT	66	-0.416965	-1.32269	0.0548204	0.200129
GOBP_THYROID_HORMONE_METABOLIC_PROCESS	20	-0.517732	-1.32251	0.0965251	0.285091
GOBP_EXCRETION	43	-0.447976	-1.32218	0.0654206	0.222329
GOBP_CELLULAR_GLUCAN_METABOLIC_PROCESS	59	-0.424442	-1.32206	0.0699433	0.231475
GOBP_RETINA_VASCULATURE_DEVELOPMENT_IN_CAMERA_TYPE_EYE	18	-0.532398	-1.3215	0.11583	0.32076
GOBP_BRANCHED_CHAIN_AMINO_ACID_METABOLIC_PROCESS	25	-0.493828	-1.32006	0.106742	0.30413
GOBP_RECEPTOR_LOCALIZATION_TO_SYNAPSE	44	-0.445518	-1.31964	0.0640301	0.219771
GOMF_HORMONE_ACTIVITY	45	-0.444458	-1.31931	0.0623819	0.215477
GOBP_EXTRACELLULAR_MATRIX_DISASSEMBLY	53	-0.429901	-1.31925	0.070632	0.232548
GOBP_REGULATION_OF_POLYSACCHARIDE_METABOLIC_PROCESS	35	-0.458293	-1.31881	0.0893855	0.270958
GOBP_POSITIVE_REGULATION_OF_RESPONSE_TO_WOUNDING	55	-0.426897	-1.31861	0.075188	0.243165
GOBP_CHLORIDE_TRANSMEMBRANE_TRANSPORT	41	-0.451763	-1.31855	0.0796964	0.251622
GOBP_NEUROTRANSMITTER_UPTAKE	30	-0.467596	-1.31833	0.101664	0.294079
GOBP_CIRCADIAN_REGULATION_OF_GENE_EXPRESSION	57	-0.426458	-1.31717	0.0671785	0.224779
GOBP_METANEPHRIC_NEPHRON_DEVELOPMENT	33	-0.466131	-1.31621	0.0891473	0.270402
GOBP_SKELETAL_MUSCLE_CELL_DIFFERENTIATION	49	-0.433468	-1.31617	0.0607735	0.213031
GOBP_REGULATION_OF_SKELETAL_MUSCLE_TISSUE_DEVELOPMENT	16	-0.544661	-1.31591	0.114504	0.318878
GOBP_NEGATIVE_REGULATION_OF_GROWTH	210	-0.350919	-1.3158	0.0117009	0.0658024
GOBP_ENDOTHELIAL_CELL_CHEMOTAXIS	23	-0.50372	-1.31485	0.109195	0.308096
GOBP_GAMMA_DELTA_T_CELL_ACTIVATION	18	-0.529395	-1.31404	0.121622	0.328498
GOMF_STEROID_HORMONE_RECEPTOR_ACTIVITY	20	-0.514242	-1.31359	0.104247	0.299969
GOBP_REGULATION_OF_CATION_TRANSMEMBRANE_TRANSPORT	270	-0.340109	-1.31255	0.00867781	0.0533653
GOBP_POSITIVE_REGULATION_OF_MYELINATION	15	-0.552856	-1.31111	0.132325	0.345306
GOBP_FOREBRAIN_GENERATION_OF_NEURONS	35	-0.455035	-1.30943	0.0986965	0.288668
GOBP_NEGATIVE_REGULATION_OF_CALCIUM_ION_TRANSPORT	46	-0.439679	-1.30942	0.0621469	0.215163
GOBP_RESPONSE_TO_PEPTIDE_HORMONE	316	-0.334803	-1.30921	0.00604325	0.0408292
GOBP_T_CELL_LINEAGE_COMMITMENT	23	-0.501455	-1.30894	0.111111	0.312251
GOBP_AMYLOID_BETA_FORMATION	40	-0.446885	-1.30867	0.0814394	0.255235
GOBP_SPLEEN_DEVELOPMENT	28	-0.469698	-1.30804	0.106542	0.303913
GOBP_BRANCH_ELONGATION_OF_AN_EPITHELIUM	15	-0.551484	-1.30785	0.134216	0.348315
GOBP_REGULATION_OF_PRODUCTION_OF_SMALL_RNA_INVOLVED_IN_GENE_SILENCING_BY_RNA	21	-0.509096	-1.30751	0.118217	0.323906
GOBP_RESPONSE_TO_INSULIN	209	-0.349133	-1.30718	0.0137341	0.0730514
GOBP_REGULATION_OF_GLUCOSE_METABOLIC_PROCESS	97	-0.384666	-1.30714	0.0571429	0.205115
GOMF_SMAD_BINDING	72	-0.407306	-1.30706	0.0548204	0.200129
GOBP_METANEPHRIC_EPITHELIUM_DEVELOPMENT	19	-0.518746	-1.30701	0.108738	0.307509
GOBP_TRANSMEMBRANE_RECEPTOR_PROTEIN_SERINE_THREONINE_KINASE_SIGNALING_PATHWAY	297	-0.335406	-1.30655	0.00840618	0.0523492
GOBP_REGULATION_OF_HISTONE_METHYLATION	61	-0.417193	-1.30631	0.0715631	0.23457
GOCC_SARCOPLASM	65	-0.41329	-1.30578	0.0606061	0.212595
GOBP_POSITIVE_REGULATION_OF_CELLULAR_RESPONSE_TO_INSULIN_STIMULUS	20	-0.511079	-1.30551	0.110039	0.309766
GOBP_REGULATION_OF_GLYCOGEN_METABOLIC_PROCESS	27	-0.476727	-1.30542	0.109641	0.308999
GOBP_REGULATION_OF_CANONICAL_WNT_SIGNALING_PATHWAY	216	-0.348555	-1.30493	0.0183944	0.0911771
GOBP_POSITIVE_REGULATION_OF_NEUROTRANSMITTER_SECRETION	16	-0.539583	-1.30364	0.125954	0.336515
GOBP_NEGATIVE_REGULATION_OF_NEURON_PROJECTION_DEVELOPMENT	120	-0.374761	-1.30318	0.0237149	0.107799
GOBP_REGULATION_OF_SODIUM_ION_TRANSMEMBRANE_TRANSPORT	55	-0.421719	-1.30262	0.0827068	0.257155
GOBP_NEGATIVE_REGULATION_OF_ACTIN_FILAMENT_DEPOLYMERIZATION	32	-0.45838	-1.30208	0.0965909	0.285091
GOBP_POSITIVE_REGULATION_OF_CARTILAGE_DEVELOPMENT	27	-0.475372	-1.30171	0.115312	0.319864
GOMF_POLYSACCHARIDE_BINDING	19	-0.516634	-1.30169	0.116505	0.321186
GOBP_DICARBOXYLIC_ACID_TRANSPORT	72	-0.405612	-1.30162	0.0586011	0.208078
GOBP_RECEPTOR_RECYCLING	28	-0.467331	-1.30145	0.108411	0.306937
GOBP_CAMERA_TYPE_EYE_MORPHOGENESIS	96	-0.384128	-1.30066	0.062167	0.215163
GOBP_POSITIVE_REGULATION_OF_CATION_CHANNEL_ACTIVITY	55	-0.421072	-1.30062	0.0827068	0.257155
GOBP_REGULATION_OF_VESICLE_FUSION	17	-0.533267	-1.30021	0.126953	0.33845
GOBP_REGULATION_OF_SYNAPTIC_PLASTICITY	150	-0.36252	-1.30015	0.0230875	0.105629
GOBP_COGNITION	239	-0.342982	-1.30014	0.0165496	0.0839737
GOMF_HEPARIN_BINDING	117	-0.374942	-1.30012	0.0545455	0.199865
GOBP_SODIUM_ION_TRANSPORT	176	-0.355409	-1.30011	0.0200463	0.096455
GOCC_MICROBODY_MEMBRANE	60	-0.417462	-1.30011	0.0757576	0.244526
GOBP_POTASSIUM_ION_IMPORT_ACROSS_PLASMA_MEMBRANE	35	-0.451649	-1.29969	0.100559	0.292023
GOBP_POSITIVE_REGULATION_OF_MORPHOGENESIS_OF_AN_EPITHELIUM	32	-0.457526	-1.29966	0.0965909	0.285091
GOBP_POSITIVE_REGULATION_OF_LIPID_KINASE_ACTIVITY	35	-0.45139	-1.29894	0.100559	0.292023
GOMF_CYTOSKELETAL_MOTOR_ACTIVITY	96	-0.383451	-1.29837	0.062167	0.215163
GOBP_MYELIN_ASSEMBLY	19	-0.515071	-1.29775	0.120388	0.326562
GOBP_ADIPOSE_TISSUE_DEVELOPMENT	39	-0.441649	-1.29752	0.10223	0.295321
GOBP_ESTABLISHMENT_OF_MITOCHONDRION_LOCALIZATION	27	-0.473775	-1.29734	0.115312	0.319864
GOBP_EPITHELIAL_CELL_DEVELOPMENT	183	-0.351742	-1.29727	0.0179052	0.089381
GOBP_CHONDROCYTE_PROLIFERATION	19	-0.514797	-1.29706	0.120388	0.326562
GOBP_ENTRAINMENT_OF_CIRCADIAN_CLOCK	30	-0.459973	-1.29684	0.116451	0.321186
GOMF_MODIFIED_AMINO_ACID_BINDING	78	-0.395108	-1.29588	0.0614828	0.213997
GOBP_REGULATION_OF_AMPA_RECEPTOR_ACTIVITY	17	-0.531203	-1.29518	0.130859	0.343663
GOMF_PHOSPHATIDYLSERINE_BINDING	51	-0.42529	-1.29495	0.082397	0.25668
GOBP_RESPONSE_TO_ACID_CHEMICAL	98	-0.380739	-1.29453	0.0596745	0.210436
GOBP_CELLULAR_RESPONSE_TO_PH	18	-0.521492	-1.29442	0.137066	0.352822
GOBP_SODIUM_ION_TRANSMEMBRANE_TRANSPORT	124	-0.371937	-1.29386	0.0411794	0.161989
GOBP_REGULATION_OF_CATION_CHANNEL_ACTIVITY	132	-0.368506	-1.29372	0.0251637	0.112518
GOBP_GLIAL_CELL_MIGRATION	41	-0.4432	-1.29356	0.0910816	0.274424
GOBP_EAR_MORPHOGENESIS	98	-0.380303	-1.29305	0.0596745	0.210436
GOCC_EXOCYTIC_VESICLE	173	-0.355344	-1.29285	0.024844	0.111493
GOBP_NEGATIVE_REGULATION_OF_AUTOPHAGOSOME_ASSEMBLY	15	-0.544874	-1.29218	0.143667	0.364115
GOBP_REGULATION_OF_NON_CANONICAL_WNT_SIGNALING_PATHWAY	26	-0.479185	-1.29209	0.119772	0.326181
GOMF_PROTEIN_PHOSPHATASE_2A_BINDING	25	-0.483303	-1.29193	0.125468	0.335398
GOMF_SPECTRIN_BINDING	20	-0.505384	-1.29096	0.117761	0.323225
GOBP_ORGAN_GROWTH	135	-0.365382	-1.29035	0.0509091	0.19143
GOBP_REGULATION_OF_CYTOSOLIC_CALCIUM_ION_CONCENTRATION	250	-0.33838	-1.29001	0.0104738	0.060701
GOBP_REGULATION_OF_CALCIUM_ION_TRANSMEMBRANE_TRANSPORTER_ACTIVITY	71	-0.402755	-1.28997	0.0623819	0.215477
GOBP_REGULATION_OF_ANIMAL_ORGAN_FORMATION	25	-0.482524	-1.28985	0.125468	0.335398
GOBP_VESICLE_MEDIATED_TRANSPORT_TO_THE_PLASMA_MEMBRANE	121	-0.370319	-1.28933	0.0505415	0.190574
GOBP_POSITIVE_REGULATION_OF_MYOBLAST_DIFFERENTIATION	17	-0.528725	-1.28914	0.132812	0.346211
GOMF_PHOSPHOLIPID_BINDING	386	-0.322523	-1.28856	0.0051862	0.0360258
GOBP_LOCOMOTORY_BEHAVIOR	142	-0.361427	-1.28808	0.0477032	0.182832
GOCC_CAVEOLA	67	-0.404364	-1.28736	0.0694184	0.230427
GOBP_MULTICELLULAR_ORGANISMAL_HOMEOSTASIS	427	-0.320182	-1.28597	0.0039299	0.0298648
GOBP_VENTRICULAR_SEPTUM_DEVELOPMENT	64	-0.407177	-1.28586	0.0756144	0.244384
GOBP_NEGATIVE_REGULATION_OF_PROTEIN_SECRETION	49	-0.423326	-1.28537	0.0791897	0.250969
GOBP_REGULATION_OF_BONE_MINERALIZATION	63	-0.407792	-1.28529	0.0775047	0.247781
GOBP_GASTRULATION	151	-0.357062	-1.28459	0.0438596	0.170662
GOBP_DEVELOPMENTAL_PIGMENTATION	38	-0.439935	-1.28388	0.106942	0.304302
GOBP_REGULATION_OF_SYSTEMIC_ARTERIAL_BLOOD_PRESSURE_MEDIATED_BY_A_CHEMICAL_SIGNAL	39	-0.437003	-1.28387	0.111524	0.312718
GOCC_M_BAND	17	-0.5264	-1.28347	0.138672	0.355367
GOBP_POSITIVE_REGULATION_OF_HISTONE_METHYLATION	33	-0.454523	-1.28344	0.112403	0.314805
GOBP_REGULATION_OF_CYTOPLASMIC_TRANSLATION	23	-0.491671	-1.2834	0.12069	0.326873
GOBP_CANONICAL_WNT_SIGNALING_PATHWAY	260	-0.335716	-1.28328	0.0118965	0.0663726
GOBP_REGULATION_OF_ICOSANOID_SECRETION	15	-0.541043	-1.28309	0.147448	0.371372
GOBP_HEART_DEVELOPMENT	485	-0.31492	-1.28297	0.00485656	0.0344641
GOBP_DEVELOPMENTAL_CELL_GROWTH	192	-0.345831	-1.28236	0.0276956	0.119291
GOBP_RENAL_SYSTEM_PROCESS_INVOLVED_IN_REGULATION_OF_SYSTEMIC_ARTERIAL_BLOOD_PRESSURE	20	-0.501951	-1.28219	0.117761	0.323225
GOCC_SCHAFFER_COLLATERAL_CA1_SYNAPSE	58	-0.412843	-1.2819	0.081749	0.255829
GOBP_NEUROMUSCULAR_PROCESS	114	-0.370557	-1.28112	0.0642202	0.219873
GOBP_REGULATION_OF_CHROMATIN_ASSEMBLY_OR_DISASSEMBLY	29	-0.455879	-1.28101	0.127042	0.338503
GOBP_REGULATION_OF_SYSTEMIC_ARTERIAL_BLOOD_PRESSURE	72	-0.398901	-1.28008	0.0642722	0.219873
GOBP_INORGANIC_ION_IMPORT_ACROSS_PLASMA_MEMBRANE	75	-0.392647	-1.27995	0.0620438	0.215163
GOBP_COCHLEA_DEVELOPMENT	42	-0.436135	-1.27989	0.0981132	0.288668
GOBP_REGULATION_OF_CELL_JUNCTION_ASSEMBLY	169	-0.351835	-1.2791	0.0334401	0.136642
GOBP_FORELIMB_MORPHOGENESIS	32	-0.450258	-1.27901	0.121212	0.327931
GOMF_SNARE_BINDING	97	-0.376154	-1.27822	0.0714286	0.234388
GOBP_REGULATION_OF_PLATELET_ACTIVATION	38	-0.437942	-1.27806	0.114447	0.318878
GOBP_NEUROTROPHIN_SIGNALING_PATHWAY	36	-0.440172	-1.27789	0.116236	0.321102
GOBP_ACIDIC_AMINO_ACID_TRANSPORT	50	-0.419389	-1.27787	0.0873606	0.266623
GOBP_REGULATION_OF_EPITHELIAL_CELL_DIFFERENTIATION	119	-0.366268	-1.27659	0.0557554	0.20189
GOBP_PHARYNGEAL_SYSTEM_DEVELOPMENT	22	-0.49701	-1.27631	0.119843	0.326181
GOBP_FOREBRAIN_DEVELOPMENT	287	-0.329703	-1.27626	0.0133072	0.071338
GOBP_EMBRYONIC_ORGAN_MORPHOGENESIS	243	-0.334862	-1.27533	0.0158517	0.0813531
GOBP_POSITIVE_REGULATION_OF_CANONICAL_WNT_SIGNALING_PATHWAY	92	-0.379423	-1.27526	0.0740072	0.24045
GOCC_TIGHT_JUNCTION	110	-0.370069	-1.27429	0.0698529	0.231373
GOBP_REGULATION_OF_CELL_SIZE	157	-0.353298	-1.274	0.0255196	0.113595
GOBP_TRIGLYCERIDE_CATABOLIC_PROCESS	19	-0.505618	-1.27393	0.132039	0.345106
GOBP_NEGATIVE_REGULATION_OF_CANONICAL_WNT_SIGNALING_PATHWAY	117	-0.367335	-1.27374	0.0672727	0.224942
GOBP_CELL_JUNCTION_DISASSEMBLY	21	-0.495889	-1.27359	0.131783	0.345101
GOMF_SIGNALING_RECEPTOR_REGULATOR_ACTIVITY	303	-0.327047	-1.27338	0.011185	0.0634805
GOBP_CELLULAR_RESPONSE_TO_INSULIN_STIMULUS	168	-0.350784	-1.27333	0.0288818	0.122627
GOBP_CELL_PROLIFERATION_INVOLVED_IN_HEART_MORPHOGENESIS	18	-0.512977	-1.27329	0.150579	0.376218
GOBP_SYNAPSE_ORGANIZATION	345	-0.321244	-1.27309	0.0106794	0.061422
GOBP_CELL_DIFFERENTIATION_INVOLVED_IN_KIDNEY_DEVELOPMENT	49	-0.419176	-1.27277	0.092081	0.27658
GOBP_HEMATOPOIETIC_PROGENITOR_CELL_DIFFERENTIATION	107	-0.370544	-1.27272	0.0654545	0.222329
GOBP_SYNAPTIC_VESICLE_MEMBRANE_ORGANIZATION	24	-0.481216	-1.27225	0.136622	0.352233
GOBP_ENERGY_RESERVE_METABOLIC_PROCESS	66	-0.400333	-1.26994	0.0850662	0.26234
GOBP_COPULATION	17	-0.520609	-1.26935	0.148438	0.372946
GOBP_VESICLE_FUSION_TO_PLASMA_MEMBRANE	19	-0.503758	-1.26925	0.132039	0.345106
GOMF_GROWTH_FACTOR_BINDING	123	-0.364177	-1.26904	0.0654545	0.222329
GOBP_SEX_DIFFERENTIATION	207	-0.339026	-1.26827	0.0248019	0.111493
GOBP_DEVELOPMENT_OF_PRIMARY_FEMALE_SEXUAL_CHARACTERISTICS	89	-0.377092	-1.2664	0.0861759	0.26366
GOMF_SERINE_TYPE_ENDOPEPTIDASE_INHIBITOR_ACTIVITY	54	-0.411378	-1.26633	0.0909091	0.274229
GOBP_REGULATION_OF_VACUOLE_ORGANIZATION	50	-0.415569	-1.26623	0.0929368	0.278224
GOBP_POSITIVE_REGULATION_OF_ORGANELLE_ASSEMBLY	69	-0.394734	-1.26595	0.0912477	0.274746
GOBP_NEGATIVE_REGULATION_OF_NEURON_DIFFERENTIATION	53	-0.412489	-1.26581	0.098513	0.288668
GOMF_SIGNALING_RECEPTOR_COMPLEX_ADAPTOR_ACTIVITY	50	-0.415429	-1.2658	0.0929368	0.278224
GOBP_REGULATION_OF_BLOOD_PRESSURE	135	-0.358329	-1.26545	0.0709091	0.233305
GOMF_NUCLEOTIDE_DIPHOSPHATASE_ACTIVITY	20	-0.49522	-1.265	0.129344	0.340771
GOBP_AUTONOMIC_NERVOUS_SYSTEM_DEVELOPMENT	38	-0.433263	-1.26441	0.121951	0.329208
GOBP_POSITIVE_REGULATION_OF_HISTONE_MODIFICATION	82	-0.381522	-1.26392	0.076225	0.245073
GOBP_CARDIAC_NEURAL_CREST_CELL_DIFFERENTIATION_INVOLVED_IN_HEART_DEVELOPMENT	16	-0.523127	-1.26388	0.148855	0.373805
GOBP_CHEMICAL_SYNAPTIC_TRANSMISSION_POSTSYNAPTIC	75	-0.387717	-1.26388	0.0748175	0.242444
GOBP_VERY_LONG_CHAIN_FATTY_ACID_METABOLIC_PROCESS	28	-0.453538	-1.26304	0.136449	0.352026
GOBP_MICROTUBULE_POLYMERIZATION	74	-0.389115	-1.26283	0.0719557	0.235378
GOCC_EXCITATORY_SYNAPSE	37	-0.43537	-1.26248	0.122411	0.32965
GOBP_COLLATERAL_SPROUTING	21	-0.491551	-1.26245	0.137597	0.353084
GOCC_GLUTAMATERGIC_SYNAPSE	256	-0.330562	-1.262	0.0340965	0.138727
GOBP_POSITIVE_REGULATION_OF_MACROPHAGE_MIGRATION	24	-0.476823	-1.26064	0.144213	0.364934
GOCC_AXON_CYTOPLASM	57	-0.408119	-1.26053	0.0978887	0.288403
GOBP_REGULATION_OF_VASCULATURE_DEVELOPMENT	234	-0.333546	-1.2605	0.0203647	0.0970423
GOMF_ATPASE_COUPLED_INORGANIC_ANION_TRANSMEMBRANE_TRANSPORTER_ACTIVITY	20	-0.493308	-1.26012	0.133205	0.346684
GOBP_REGULATION_OF_LIPID_KINASE_ACTIVITY	62	-0.403008	-1.25919	0.103053	0.297228
GOMF_14_3_3_PROTEIN_BINDING	27	-0.45954	-1.25836	0.151229	0.377255
GOBP_POSITIVE_REGULATION_OF_TYROSINE_PHOSPHORYLATION_OF_STAT_PROTEIN	45	-0.423438	-1.25692	0.100189	0.29148
GOBP_POSITIVE_REGULATION_OF_ION_TRANSPORT	213	-0.334719	-1.25688	0.029264	0.12357
GOBP_TRABECULA_FORMATION	22	-0.489394	-1.25675	0.127701	0.339162
GOBP_EXOCYTIC_PROCESS	66	-0.396173	-1.25674	0.100189	0.29148
GOBP_CELL_FATE_COMMITMENT	190	-0.338808	-1.25558	0.0525394	0.195124
GOBP_CELLULAR_SODIUM_ION_HOMEOSTASIS	18	-0.505791	-1.25545	0.175676	0.413631
GOCC_APICAL_PLASMA_MEMBRANE	268	-0.326298	-1.255	0.0145416	0.0766232
GOBP_REGULATION_OF_ORGANIC_ACID_TRANSPORT	55	-0.406128	-1.25446	0.0996241	0.290394
GOBP_CONNECTIVE_TISSUE_DEVELOPMENT	217	-0.334663	-1.25426	0.0259772	0.115081
GOBP_POSITIVE_REGULATION_OF_PROTEIN_POLYMERIZATION	79	-0.381668	-1.25414	0.0797101	0.251622
GOBP_SENSORY_PERCEPTION_OF_MECHANICAL_STIMULUS	122	-0.360068	-1.25323	0.0780399	0.248861
GOBP_NEUROTRANSMITTER_RECEPTOR_TRANSPORT	16	-0.518156	-1.25187	0.15458	0.381385
GOCC_CILIARY_BASE	27	-0.456863	-1.25103	0.155009	0.382062
GOBP_SINGLE_FERTILIZATION	86	-0.374797	-1.25091	0.0917266	0.275683
GOBP_REGULATION_OF_TRANSMEMBRANE_RECEPTOR_PROTEIN_SERINE_THREONINE_KINASE_SIGNALING_PATHWAY	210	-0.333582	-1.25079	0.0264403	0.115914
GOBP_CELLULAR_COMPONENT_ASSEMBLY_INVOLVED_IN_MORPHOGENESIS	84	-0.376117	-1.25009	0.0864865	0.264282
GOBP_EPITHELIAL_CELL_PROLIFERATION	336	-0.317907	-1.24988	0.0130394	0.0704352
GOBP_POSITIVE_REGULATION_OF_BONE_MINERALIZATION	35	-0.434297	-1.24976	0.13594	0.351393
GOBP_NEGATIVE_REGULATION_OF_BMP_SIGNALING_PATHWAY	42	-0.425796	-1.24955	0.120755	0.326873
GOBP_FOCAL_ADHESION_ASSEMBLY	75	-0.383284	-1.24943	0.0857664	0.263011
GOBP_FC_RECEPTOR_SIGNALING_PATHWAY	50	-0.410048	-1.24941	0.111524	0.312718
GOBP_REGULATION_OF_PROTEIN_LOCALIZATION_TO_SYNAPSE	15	-0.526369	-1.24829	0.183365	0.422277
GOBP_REGULATION_OF_COLLATERAL_SPROUTING	15	-0.526325	-1.24819	0.183365	0.422277
GOBP_NERVE_DEVELOPMENT	65	-0.394843	-1.24749	0.102273	0.295321
HALLMARK_BILE_ACID_METABOLISM	93	-0.369969	-1.24731	0.0933573	0.278716
GOBP_CARBOHYDRATE_TRANSMEMBRANE_TRANSPORT	87	-0.372582	-1.24663	0.0954955	0.283896
GOBP_AXIS_ELONGATION	23	-0.477551	-1.24654	0.14751	0.371372
GOBP_CELL_MATRIX_ADHESION	209	-0.332922	-1.24648	0.0318918	0.131294
GOBP_REGULATION_OF_NEURON_PROJECTION_REGENERATION	27	-0.454954	-1.2458	0.15879	0.388874
GOBP_REGULATION_OF_SYNAPTIC_VESICLE_EXOCYTOSIS	45	-0.419626	-1.2456	0.113422	0.316825
GOBP_CELLULAR_RESPONSE_TO_LEPTIN_STIMULUS	15	-0.525146	-1.24539	0.185255	0.424769
GOBP_NUCLEUS_LOCALIZATION	22	-0.484527	-1.24426	0.139489	0.357197
GOBP_DENDRITE_EXTENSION	29	-0.442724	-1.24405	0.150635	0.376218
GOBP_REGULATION_OF_EPITHELIAL_TO_MESENCHYMAL_TRANSITION	80	-0.376926	-1.24349	0.0940325	0.280053
GOBP_REGULATION_OF_RAS_PROTEIN_SIGNAL_TRANSDUCTION	163	-0.343176	-1.24318	0.0664273	0.22409
GOCC_CUL4_RING_E3_UBIQUITIN_LIGASE_COMPLEX	29	-0.442083	-1.24225	0.150635	0.376218
GOBP_TIGHT_JUNCTION_ORGANIZATION	66	-0.391514	-1.24196	0.111531	0.312718
GOBP_POSTSYNAPTIC_SPECIALIZATION_ORGANIZATION	31	-0.438443	-1.24171	0.149254	0.374235
GOBP_REGULATION_OF_OSTEOBLAST_DIFFERENTIATION	106	-0.361781	-1.24068	0.0852995	0.262771
GOBP_NEGATIVE_REGULATION_OF_CELL_GROWTH	159	-0.342569	-1.23979	0.0623886	0.215477
GOBP_AMEBOIDAL_TYPE_CELL_MIGRATION	367	-0.311981	-1.23951	0.0106978	0.061422
GOBP_CORONARY_VASCULATURE_MORPHOGENESIS	17	-0.508052	-1.23873	0.177734	0.415247
GOBP_NEGATIVE_REGULATION_OF_CARTILAGE_DEVELOPMENT	23	-0.474506	-1.23859	0.151341	0.377255
GOBP_CELL_CELL_SIGNALING_BY_WNT	386	-0.309786	-1.23767	0.0150379	0.0785669
GOBP_RETROGRADE_AXONAL_TRANSPORT	19	-0.491211	-1.23763	0.165049	0.400206
GOBP_RESPONSE_TO_LEAD_ION	18	-0.498579	-1.23755	0.183398	0.422277
GOCC_ACTIN_BASED_CELL_PROJECTION	175	-0.339173	-1.23743	0.067029	0.224779
GOCC_MICROBODY_LUMEN	41	-0.423904	-1.23724	0.121442	0.328373
GOCC_CELL_PROJECTION_MEMBRANE	265	-0.321923	-1.237	0.0278421	0.119614
GOBP_ORGANELLE_TRANSPORT_ALONG_MICROTUBULE	76	-0.377051	-1.2367	0.104693	0.300605
GOMF_ATPASE_COUPLED_INTRAMEMBRANE_LIPID_TRANSPORTER_ACTIVITY	27	-0.451609	-1.23664	0.168242	0.403781
GOBP_REGULATION_OF_MUSCLE_CONTRACTION	127	-0.353032	-1.23604	0.0954128	0.283822
GOBP_CELL_SURFACE_RECEPTOR_SIGNALING_PATHWAY_INVOLVED_IN_CELL_CELL_SIGNALING	457	-0.305263	-1.23564	0.0119224	0.066442
GOBP_RAS_PROTEIN_SIGNAL_TRANSDUCTION	311	-0.315952	-1.23499	0.0206489	0.0979766
GOBP_GLOMERULUS_DEVELOPMENT	59	-0.396426	-1.23479	0.119093	0.32541
GOMF_PHOSPHATIDYLINOSITOL_3_KINASE_BINDING	26	-0.457878	-1.23463	0.153992	0.380506
GOBP_REGULATION_OF_WNT_SIGNALING_PATHWAY	281	-0.319262	-1.23448	0.0451389	0.174608
GOBP_ANIMAL_ORGAN_FORMATION	56	-0.400645	-1.23409	0.110266	0.310053
GOMF_SODIUM_CHANNEL_REGULATOR_ACTIVITY	32	-0.434383	-1.23392	0.149621	0.374965
GOBP_REGULATION_OF_SMOOTH_MUSCLE_CELL_DIFFERENTIATION	26	-0.457435	-1.23344	0.153992	0.380506
GOBP_NEGATIVE_REGULATION_OF_SMALL_GTPASE_MEDIATED_SIGNAL_TRANSDUCTION	49	-0.406212	-1.23341	0.121547	0.328477
GOBP_REGULATION_OF_CHONDROCYTE_DIFFERENTIATION	44	-0.416379	-1.23333	0.122411	0.32965
GOBP_REGULATION_OF_ANION_TRANSMEMBRANE_TRANSPORT	19	-0.489484	-1.23328	0.16699	0.402147
GOBP_RETINA_LAYER_FORMATION	16	-0.51046	-1.23328	0.177481	0.415247
GOBP_CARDIAC_SEPTUM_DEVELOPMENT	91	-0.36753	-1.23299	0.0938628	0.279717
GOBP_NEGATIVE_REGULATION_OF_LIPID_CATABOLIC_PROCESS	18	-0.496631	-1.23271	0.189189	0.429595
GOBP_REGULATED_EXOCYTOSIS	201	-0.330228	-1.23259	0.0714286	0.234388
GOBP_SYNAPTIC_VESICLE_RECYCLING	67	-0.387148	-1.23254	0.118199	0.323906
GOBP_EMBRYONIC_DIGIT_MORPHOGENESIS	46	-0.413652	-1.23191	0.112994	0.315957
GOBP_LYSOSOMAL_TRANSPORT	105	-0.360671	-1.23154	0.0883978	0.268823
GOMF_DELAYED_RECTIFIER_POTASSIUM_CHANNEL_ACTIVITY	23	-0.471733	-1.23135	0.162835	0.396389
GOMF_ABC_TYPE_TRANSPORTER_ACTIVITY	44	-0.4156	-1.23102	0.12806	0.339384
GOBP_RESPIRATORY_GASEOUS_EXCHANGE_BY_RESPIRATORY_SYSTEM	54	-0.399883	-1.23094	0.122449	0.32965
GOBP_LUNG_EPITHELIUM_DEVELOPMENT	33	-0.435741	-1.2304	0.153101	0.379192
GOBP_RESPONSE_TO_MONOSACCHARIDE	144	-0.344756	-1.23023	0.0883392	0.268823
GOBP_NEGATIVE_REGULATION_OF_AUTOPHAGY	76	-0.375036	-1.2301	0.113718	0.317228
[truncated: 4,064 more rows]
